# Supplementary material for: Rescue of mitochondrial import failure by intercellular organellar transfer
Source: Nat Commun. 2024 Feb 2;15:988. doi: 10.1038/s41467-024-45283-2 (PMC10837123; doi:10.1038/s41467-024-45283-2)
Supplement: Supplementary file 4 — Supplementary Data 1 [file 41467_2024_45283_MOESM4_ESM.xlsx]

## Sheet: TMT-MS Data
Accession Information			Accession Information			ID Metrics					Databases		Stats				Stats				PairedLogFC						Log2 Normalised Abundances												Normalised Abundances	Normalised Abundances	Normalised Abundances	Normalised Abundances	Normalised Abundances	Normalised Abundances	Normalised Abundances	Normalised Abundances	Normalised Abundances	Normalised Abundances	Normalised Abundances
ProtGroupAccessionList	OriginalAccession	OriginalMaster	BestAccession	Primary Gene names	Protein names	Coverage	Protein FDR Confidence	# Peptides	# PSMs	# Unique Peptides	Marked as	Contaminant	S+/S-				E+/E-				S+/S-			E+/E-			E-			E+	E+	E+	S-	S-	S-	S+	S+	S+	E-	E-	E-	E+	E+	E+	S-	S-	S-	S+	S+
													# Reps	LogFC	T-Test	FDR	# Reps	LogFC	T-Test	FDR	rep 1	rep 2	rep 3	rep 1	rep 2	rep 3	126	129C	132N	127N	130N	133N	128N	131N	133C	129N	131C	134N	126	129C	132N	127N	130N	133N	128N	131N	133C	129N	131C
Inf_Accession.Information_ProtGroupAccessionList	Inf_Accession.Information_OriginalAccession	Inf_Accession.Information_OriginalMaster	Inf_Accession.Information_BestAccession	Inf_Accession.Information_Primary.Gene.names	Inf_Accession.Information_Protein.names	Inf_ID.Metrics_Coverage__	Inf_ID.Metrics_Protein.FDR.Confidence_Combined	Inf_ID.Metrics_X_Peptides	Inf_ID.Metrics_X_PSMs	Inf_ID.Metrics_X_Unique.Peptides	Inf_Databases_Marked.as	Inf_Databases_Contaminant	Stats_S_Plus/S_Minus_Replicate Number	Stats_S_Plus/S_Minus_LogFC	Stats_S_Plus/S_Minus_T-Test	Stats_S_Plus/S_Minus_FDR	Stats_E_Plus/E_Minus_Replicate Number	Stats_E_Plus/E_Minus_LogFC	Stats_E_Plus/E_Minus_T-Test	Stats_E_Plus/E_Minus_FDR	PairedLogFC_S_Plus/S_Minus_rep 1	PairedLogFC_S_Plus/S_Minus_rep 2	PairedLogFC_S_Plus/S_Minus_rep 3	PairedLogFC_E_Plus/E_Minus_rep 1	PairedLogFC_E_Plus/E_Minus_rep 2	PairedLogFC_E_Plus/E_Minus_rep 3	Quantification_Log2.Normalised.Abundances_F2_126_Sample_E_Minus_1	Quantification_Log2.Normalised.Abundances_F2_129C_Sample_E_Minus_2	Quantification_Log2.Normalised.Abundances_F2_132N_Sample_E_Minus_3	Quantification_Log2.Normalised.Abundances_F2_127N_Sample_E_Plus_1	Quantification_Log2.Normalised.Abundances_F2_130N_Sample_E_Plus_2	Quantification_Log2.Normalised.Abundances_F2_133N_Sample_E_Plus_3	Quantification_Log2.Normalised.Abundances_F2_128N_Sample_S_Minus_1	Quantification_Log2.Normalised.Abundances_F2_131N_Sample_S_Minus_2	Quantification_Log2.Normalised.Abundances_F2_133C_Sample_S_Minus_3	Quantification_Log2.Normalised.Abundances_F2_129N_Sample_S_Plus_1	Quantification_Log2.Normalised.Abundances_F2_131C_Sample_S_Plus_2	Quantification_Log2.Normalised.Abundances_F2_134N_Sample_S_Plus_3	Quantification_Normalised.Abundances_F2_126_Sample_E_Minus_1	Quantification_Normalised.Abundances_F2_129C_Sample_E_Minus_2	Quantification_Normalised.Abundances_F2_132N_Sample_E_Minus_3	Quantification_Normalised.Abundances_F2_127N_Sample_E_Plus_1	Quantification_Normalised.Abundances_F2_130N_Sample_E_Plus_2	Quantification_Normalised.Abundances_F2_133N_Sample_E_Plus_3	Quantification_Normalised.Abundances_F2_128N_Sample_S_Minus_1	Quantification_Normalised.Abundances_F2_131N_Sample_S_Minus_2	Quantification_Normalised.Abundances_F2_133C_Sample_S_Minus_3	Quantification_Normalised.Abundances_F2_129N_Sample_S_Plus_1	Quantification_Normalised.Abundances_F2_131C_Sample_S_Plus_2
A0A024DAK3, A0A3B3IRQ9, A0A3B3ISU1, A0A3B3ISX1, A0A3B3ITG9, B7Z8Y3, D3DV75, P55265, Q59EC0	P55265	Q59EC0	P55265	ADAR	Double-stranded RNA-specific adenosine deaminase (DRADA) (EC 3.5.4.37) (136 kDa double-stranded RNA-binding protein) (p136) (Interferon-inducible protein 4) (IFI-4) (K88DSRBP)	9	High	13	13	13	Human	FALSE	3 v 3	0.440828	3.8365e-05	0.0398612	3 v 3	-0.814612	0.257147	0.76264	0.435928	0.445366	0.441191	-0.716298	0.0313043	-1.75884	14.9173	14.6107	15.7537	14.201	14.642	13.9949	9.51885	9.73268	9.39896	9.95478	10.178	9.84015	30942.7	25018.7	55252.2	18833.5	25567.5	16326.2	733.6	850.8	675.1	992.4	1158.5
P63151, Q56VW8	A0A140VJT0	Q56VW8	P63151	PPP2R2A	Serine/threonine-protein phosphatase 2A 55 kDa regulatory subunit B alpha isoform (PP2A subunit B isoform B55-alpha) (PP2A subunit B isoform PR55-alpha) (PP2A subunit B isoform R2-alpha) (PP2A subunit B isoform alpha)	8	High	4	4	1	Human	FALSE	3 v 3	0.234194	0.000135393	0.0703368	3 v 3	-0.319522	0.292184	0.76264	0.231529	0.239645	0.231409	-0.314472	0.0684762	-0.712571	11.4628	12.1616	12.5326	11.1483	12.2301	11.82	6.29829	6.83289	6.99548	6.52982	7.07253	7.22689	2822.5	4581.5	5924.8	2269.7	4804.2	3615.5	78.7	114	127.6	92.4	134.6
A8K900, B3KWF9, B4DF93, E7EVK2, Q9BT17, U3KQ69	Q9BT17	U3KQ69	Q9BT17	MTG1	Mitochondrial ribosome-associated GTPase 1 (GTP-binding protein 7) (Mitochondrial GTPase 1)	8	High	3	3	3	Human	FALSE	3 v 3	0.615973	0.000430974	0.108098	3 v 3	-0.510339	0.283668	0.76264	0.591124	0.633668	0.623129	-0.803941	0.189655	-0.91673	13.4039	12.7464	13.9152	12.5999	12.9361	12.9984	7.60511	7.77742	7.99379	8.19623	8.41109	8.61692	10838.5	6871.6	15448.5	6208.1	7837	8183.2	194.7	219.4	254.9	293.3	340.4
B4DHG3, C9JXZ0, E7ETU9, O00469, Q96AR9	O00469	E7ETU9	O00469	PLOD2	Procollagen-lysine,2-oxoglutarate 5-dioxygenase 2 (EC 1.14.11.4) (Lysyl hydroxylase 2) (LH2)	6	High	3	3	3	Human	FALSE	3 v 3	0.792469	0.000533563	0.108098	3 v 3	-0.560083	0.220685	0.76264	0.761628	0.824997	0.790781	-0.682148	0.0422906	-1.04039	12.6818	12.6048	13.4829	11.9997	12.6471	12.4426	6.70598	7.38543	7.51254	7.46761	8.21043	8.30332	6570.7	6229.1	11449.1	4095.1	6414.4	5566.5	104.4	167.2	182.6	177	296.2
A0A0C4DGQ6, Q96P16	Q96P16	Q96P16	Q96P16	RPRD1A	Regulation of nuclear pre-mRNA domain-containing protein 1A (Cyclin-dependent kinase inhibitor 2B-related protein) (p15INK4B-related protein)	4	High	1	1	1	Human	FALSE	3 v 3	0.66399	0.00056241	0.108098	3 v 3	-0.286641	0.668561	0.833092	0.635897	0.665683	0.690389	-0.493932	0.800083	-1.16608	10.6493	9.78741	10.9473	10.1553	10.5875	9.7812	4.74953	4.94017	4.79181	5.38543	5.60585	5.4822	1606	883.7	1974.5	1140.4	1538.7	879.9	26.9	30.7	27.7	41.8	48.7
B3KSL7, H0YD14, Q9NZM1	Q9NZM1	Q9NZM1	Q9NZM1	MYOF	Myoferlin (Fer-1-like protein 3)	17	High	33	34	33	Human	FALSE	3 v 3	0.529331	0.000752359	0.108098	3 v 3	-0.604987	0.296694	0.76264	0.558317	0.51311	0.516567	-0.36129	-0.00824423	-1.44543	16.8549	16.0402	17.1752	16.4936	16.032	15.7298	11.3419	11.0029	10.9838	11.9002	11.516	11.5003	118533	67390.1	147997	92274.3	67006.1	54342.2	2595.7	2052.1	2025.1	3822.3	2928.6
A6NHR9, J3KTL8	A6NHR9	J3KTL8	A6NHR9	SMCHD1	Structural maintenance of chromosomes flexible hinge domain-containing protein 1 (SMC hinge domain-containing protein 1) (EC 3.6.1.-)	1	High	1	1	1	Human	FALSE	3 v 3	0.570032	0.000986207	0.108098	3 v 3	-0.507175	0.537482	0.769304	0.539408	0.601451	0.569238	-0.158649	0.470385	-1.83326	9.92452	9.70977	10.925	9.76587	10.1802	9.0917	4.95884	4.85798	4.62059	5.49825	5.45943	5.18982	971.8	837.4	1944.2	870.6	1160.2	545.6	31.1	29	24.6	45.2	44
A0A087WV68, A0A087WW61, A0A087WX29, A0A087WX67, A0A087WXQ5, A0A087WXV3, A0A087WYY0, A0A087X260, A0A0A0N0L3, A0A0A0N0M3, A0A0A0N0N3, B1AKP7, B4DRW3, G3V162, K7EJM5, K7EN94, Q13148	A0A024R4E2	A0A087X260	Q13148	TARDBP	TAR DNA-binding protein 43 (TDP-43)	8	High	3	3	3	Human	FALSE	3 v 3	0.582519	0.00104493	0.108098	3 v 3	-0.48773	0.499712	0.76264	0.591488	0.546332	0.609738	-0.273344	0.422106	-1.61195	14.2074	13.9541	14.9668	13.934	14.3762	13.3548	9.04821	8.96463	8.67913	9.6397	9.51096	9.28887	18916.5	15871.1	32021.8	15651.5	21265.4	10476.1	529.4	499.6	409.9	797.7	729.6
B4DEF3, B4DLP2, B7Z207, B7Z7N6, C9IYB4, C9JKT3, F8WC75, F8WEJ6, Q15118, Q15119, Q53R49	Q15118	C9IYB4	Q15118	PDK1	[Pyruvate dehydrogenase (acetyl-transferring)] kinase isozyme 1, mitochondrial (EC 2.7.11.2) (Pyruvate dehydrogenase kinase isoform 1) (PDH kinase 1)	6	High	3	3	3	Human	FALSE	3 v 3	0.735733	0.00114899	0.108098	3 v 3	-0.398981	0.447453	0.76264	0.771502	0.748008	0.687691	-0.438723	0.357184	-1.1154	12.2307	11.4419	12.4984	11.792	11.799	11.3829	6.33807	6.38024	6.5744	7.10957	7.12825	7.26209	4806.4	2781.9	5786	3546.1	3563.4	2670.6	80.9	83.3	95.3	138.1	139.9
Q06787, Q59GC1, W5ZQ92, X5DQX7	Q06787	W5ZQ92	Q06787	FMR1	Synaptic functional regulator FMR1 (Fragile X mental retardation protein 1) (FMRP) (Protein FMR-1)	8	High	5	5	1	Human	FALSE	3 v 3	0.40047	0.0011703	0.108098	3 v 3	-0.654168	0.149815	0.76264	0.373415	0.417879	0.410115	-0.431347	-0.308499	-1.22266	13.5081	13.3923	13.8439	13.0768	13.0838	12.6212	7.853	7.98641	7.78267	8.22641	8.40429	8.19279	11650.7	10751.7	14703.4	8639.8	8681.8	6300.3	231.2	253.6	220.2	299.5	338.8
A0A494C0N6, A8K8X9, B4DLF4, E9PIS4, E9PJN0, E9PMC4, E9PRD4, H0Y698, H7C5A7, O14734, Q6FHI2, Q9BR14	O14734	O14734	O14734	ACOT8	Acyl-coenzyme A thioesterase 8 (Acyl-CoA thioesterase 8) (EC 3.1.2.1) (EC 3.1.2.11) (EC 3.1.2.2) (EC 3.1.2.3) (EC 3.1.2.5) (Choloyl-coenzyme A thioesterase) (EC 3.1.2.27) (HIV-Nef-associated acyl-CoA thioesterase) (Peroxisomal acyl-CoA thioesterase 2) (PTE-2) (Peroxisomal acyl-coenzyme A thioester hydrolase 1) (PTE-1) (Peroxisomal long-chain acyl-CoA thioesterase 1) (Thioesterase II) (hACTE-III) …	19	High	4	4	4	Human	FALSE	3 v 3	0.546818	0.00123632	0.108098	3 v 3	-0.593002	0.26665	0.76264	0.51788	0.53931	0.583265	-0.550784	0.0581883	-1.28641	13.5877	13.0797	14.2493	13.0369	13.1378	12.9629	7.76752	7.8857	8.1467	8.2854	8.42501	8.72996	12311.3	8657	19475.1	8404.3	9013.3	7984.2	217.9	236.5	283.4	312	343.7
P29034, R4GN49	P29034	R4GN49	P29034	S100A2	Protein S100-A2 (CAN19) (Protein S-100L) (S100 calcium-binding protein A2)	8	High	2	2	2	Human	FALSE	3 v 3	0.842856	0.00124848	0.108098	3 v 3	-0.477482	0.713543	0.851331	0.897001	0.794172	0.837396	0.0529682	1.1585	-2.64392	10.1571	10.9781	12.7064	10.2101	12.1366	10.0625	4.82273	4.73877	4.6893	5.71973	5.53294	5.52669	1141.8	2017.2	6683.4	1184.5	4502.9	1069.3	28.3	26.7	25.8	52.7	46.3
B4E112, E9PK25, E9PLJ3, E9PP50, E9PQB7, E9PS23, G3V1A4, P23528, Q9Y281	V9HWI5	E9PK25	P23528	CFL1	Cofilin-1 (18 kDa phosphoprotein) (p18) (Cofilin, non-muscle isoform)	49	High	8	8	7	Human	FALSE	3 v 3	0.555208	0.00146477	0.117069	3 v 3	-0.38775	0.0932973	0.76264	0.514395	0.565207	0.586021	-0.310057	-0.216186	-0.637006	14.9495	15.0008	15.5195	14.6394	14.7846	14.8825	9.34296	9.60622	9.5919	9.85736	10.1714	10.1779	31640.2	32786.3	46971.3	25521.3	28223.7	30204.7	649.4	779.4	771.7	927.6	1153.2
B3KQ71, B3KQJ9, B3KS18, B4DDX1, B4DWL6, D6REM1, Q9H4A6	B4DWL6	B4DWL6	B4DWL6		cDNA FLJ55806, highly similar to Golgi phosphoprotein 3	24	High	5	6	5	Human	FALSE	3 v 3	0.756448	0.00173937	0.129086	3 v 3	0.173007	0.281118	0.76264	0.786877	0.789184	0.693283	-0.0200212	0.38799	0.151053	12.3042	12.5001	12.9833	12.2842	12.8881	13.1343	6.98527	7.63372	7.90328	7.77215	8.42291	8.59656	5057.4	5793.2	8097.5	4987.7	7580.8	8991.3	126.7	198.6	239.4	218.6	343.2
A0A3B3IUA7, D3DTY9, Q14258, Q59GW5	Q14258	Q59GW5	Q14258	TRIM25	E3 ubiquitin/ISG15 ligase TRIM25 (EC 6.3.2.n3) (Estrogen-responsive finger protein) (RING finger protein 147) (RING-type E3 ubiquitin transferase) (EC 2.3.2.27) (RING-type E3 ubiquitin transferase TRIM25) (Tripartite motif-containing protein 25) (Ubiquitin/ISG15-conjugating enzyme TRIM25) (Zinc finger protein 147)	12	High	7	7	7	Human	FALSE	3 v 3	0.355972	0.00205092	0.142061	3 v 3	-0.731486	0.0145013	0.76264	0.381636	0.326167	0.360113	-0.827557	-0.553559	-0.813342	14.5554	14.6799	14.6793	13.7279	14.1263	13.866	8.74584	9.20775	9.19869	9.12748	9.53391	9.5588	24078.3	26247.8	26237.2	13567.7	17883.6	14930.6	429.3	591.3	587.6	559.3	741.3
A0A0A0MTN3, A4UJ43, B4E2J2, P21266, Q59EJ5	P21266	A4UJ43	P21266	GSTM3	Glutathione S-transferase Mu 3 (EC 2.5.1.18) (GST class-mu 3) (GSTM3-3) (hGSTM3-3)	11	High	2	2	2	Human	FALSE	3 v 3	0.607422	0.00221972	0.144143	3 v 3	-0.326861	0.287653	0.76264	0.614852	0.554476	0.652939	-0.27848	0.0411264	-0.743229	9.88081	10.014	10.6234	9.60233	10.0551	9.8802	4.37156	4.76022	4.926	4.98641	5.3147	5.57894	942.8	1034	1577.5	777.3	1063.9	942.4	20.7	27.1	30.4	31.7	39.8
P62913, Q08ES8, Q5VVC8	P62913	Q5VVC8	P62913	RPL11	60S ribosomal protein L11 (CLL-associated antigen KW-12) (Large ribosomal subunit protein uL5)	21	High	4	7	4	Human	FALSE	3 v 3	0.283357	0.00278252	0.152657	3 v 3	-0.888965	0.0711104	0.76264	0.311386	0.278497	0.260187	-0.469415	-0.861204	-1.33628	15.3614	16.0549	16.3749	14.892	15.1937	15.0386	9.86728	10.6695	10.4975	10.1787	10.948	10.7576	42095.8	68079.9	84981.7	30404	37477.5	33656.3	934	1628.7	1445.6	1159	1975.5
A8MXP8, H0YL43, Q14257	Q14257	Q14257	Q14257	RCN2	Reticulocalbin-2 (Calcium-binding protein ERC-55) (E6-binding protein) (E6BP)	15	High	4	4	4	Human	FALSE	3 v 3	0.259885	0.00325439	0.152657	3 v 3	-0.646639	0.27268	0.76264	0.288949	0.23996	0.250746	0.038621	-0.535099	-1.44344	11.9866	12.8669	13.6788	12.0252	12.3318	12.2353	6.87897	8.04821	7.95187	7.16792	8.28817	8.20261	4058	7470.1	13113.5	4168.1	5155.2	4821.7	117.7	264.7	247.6	143.8	312.6
A0A0B4J213, A0A0C4DH44, E5RI99, E5RJH3, P62888	A0A024R9D3	A0A024R9D3	P62888	RPL30	60S ribosomal protein L30 (Large ribosomal subunit protein eL30)	44	High	5	5	5	Human	FALSE	3 v 3	0.457868	0.00337441	0.152657	3 v 3	-0.577751	0.0791318	0.76264	0.473257	0.494394	0.405953	-0.466611	-0.349624	-0.917019	14.2265	14.7631	14.9266	13.7598	14.4135	14.0096	9.02818	9.40557	9.57875	9.50144	9.89996	9.9847	19168.6	27806.6	31143	13871.6	21822.3	16493.4	522.1	678.2	764.7	724.8	955.4
B3KPZ7, B4DYX8, E5RIV4, Q6P1N1, Q9P0J1	Q9P0J1	B3KPZ7	Q9P0J1	PDP1	[Pyruvate dehydrogenase [acetyl-transferring]]-phosphatase 1, mitochondrial (PDP 1) (EC 3.1.3.43) (Protein phosphatase 2C) (Pyruvate dehydrogenase phosphatase catalytic subunit 1) (PDPC 1)	7	High	3	3	3	Human	FALSE	3 v 3	0.706215	0.00354994	0.152657	3 v 3	-0.596508	0.280666	0.76264	0.622284	0.755702	0.74066	-1.07155	0.214164	-0.932134	11.9677	10.7821	12.1247	10.8961	10.9963	11.1926	6.17991	5.52042	6.1334	6.80219	6.27612	6.87406	4005.2	1760.9	4465.9	1905.7	2042.7	2340.5	72.5	45.9	70.2	111.6	77.5
A0A5F9ZGX4, A0A5F9ZHI5, A0A5F9ZHN9, A0A5F9ZHZ9, A0A5F9ZI12, A0A5K1VW72, I3L0X1, I3L1M4, J3KTG1, J3QKK9, J3QRD1, J3QS00, K7EN73, P51648, Q59H65, Q68D64	P51648	P51648	P51648	ALDH3A2	Aldehyde dehydrogenase family 3 member A2 (EC 1.2.1.3) (EC 1.2.1.94) (Aldehyde dehydrogenase 10) (Fatty aldehyde dehydrogenase) (Microsomal aldehyde dehydrogenase)	11	High	4	4	4	Human	FALSE	3 v 3	0.498545	0.00364901	0.152657	3 v 3	-0.562095	0.376579	0.76264	0.447621	0.552129	0.495885	-0.122841	-0.00662654	-1.55682	15.0357	14.5962	15.7829	14.9128	14.5895	14.2261	9.702	9.57818	9.63172	10.1496	10.1303	10.1276	33588.6	24767.4	56380.4	30847	24653.9	19163.7	832.9	764.4	793.3	1135.9	1120.8
A8MTY9, A8MY26, B7Z606, O14972, O60768	O14972	A8MTY9	O14972	VPS26C	Vacuolar protein sorting-associated protein 26C (Down syndrome critical region protein 3) (Down syndrome critical region protein A)	10	High	2	2	2	Human	FALSE	3 v 3	0.385157	0.00391321	0.152657	3 v 3	-0.222017	0.228021	0.76264	0.342478	0.386859	0.426135	-0.285621	-0.407227	0.0267977	11.0343	10.8327	10.5496	10.7487	10.4254	10.5764	5.56682	5.69209	5.69488	5.90929	6.07895	6.12102	2097.3	1823.7	1498.8	1720.6	1375.2	1526.9	47.4	51.7	51.8	60.1	67.6
K7ELW0, K7EN27, Q99497	Q99497	K7ELW0	Q99497	PARK7	Parkinson disease protein 7 (Maillard deglycase) (Oncogene DJ1) (Parkinsonism-associated deglycase) (Protein DJ-1) (DJ-1) (Protein/nucleic acid deglycase DJ-1) (EC 3.1.2.-) (EC 3.5.1.-) (EC 3.5.1.124)	20	High	3	3	3	Human	FALSE	3 v 3	0.582671	0.00392878	0.152657	3 v 3	-0.486605	0.394353	0.76264	0.620447	0.618142	0.509423	-0.929874	0.417487	-0.947428	12.9652	12.6831	13.9568	12.0353	13.1006	13.0094	6.8802	7.41363	7.77413	7.50064	8.03177	8.28355	7996.7	6576.6	15900.5	4197.5	8783.7	8245.3	117.8	170.5	218.9	181.1	261.7
D6R994, Q5U5X0	Q5U5X0	Q5U5X0	Q5U5X0	LYRM7	Complex III assembly factor LYRM7 (LYR motif-containing protein 7)	29	High	3	3	3	Human	FALSE	3 v 3	0.659747	0.00393566	0.152657	3 v 3	-0.520124	0.42734	0.76264	0.610016	0.742187	0.627039	-0.49294	0.377908	-1.44534	13.6445	12.6719	14.4571	13.1516	13.0498	13.0118	8.0677	7.71149	8.09645	8.67772	8.45368	8.72349	12806.1	6525.5	22492	9099.7	8479.6	8259.2	268.3	209.6	273.7	409.5	350.6
A0A024RAJ7, A0A6M4C975, D6RAL1, Q969S9	Q969S9	Q969S9	Q969S9	GFM2	Ribosome-releasing factor 2, mitochondrial (RRF2mt) (Elongation factor G 2, mitochondrial) (EF-G2mt) (mEF-G 2) (Elongation factor G2) (hEFG2)	6	High	4	4	4	Human	FALSE	3 v 3	0.394011	0.00399747	0.152657	3 v 3	-0.645767	0.0296756	0.76264	0.442518	0.359353	0.38016	-0.614913	-0.46592	-0.856468	10.8086	10.4176	11.0462	10.1936	9.95172	10.1897	5.2854	5.48864	5.55766	5.72792	5.848	5.93782	1793.5	1367.8	2114.6	1171.1	990.3	1167.9	39	44.9	47.1	53	57.6
A0A3B3ITR6, O95363, Q5JRF7	O95363	A0A3B3ITR6	O95363	FARS2	Phenylalanine--tRNA ligase, mitochondrial (EC 6.1.1.20) (Phenylalanyl-tRNA synthetase) (PheRS)	14	High	7	7	7	Human	FALSE	3 v 3	0.595455	0.00410569	0.152657	3 v 3	-0.771041	0.223585	0.76264	0.537633	0.667802	0.580929	-0.885974	0.0464543	-1.4736	16.0738	15.3904	16.846	15.1879	15.4368	15.3724	10.2352	10.2992	10.5999	10.7728	10.967	11.1808	68977.6	42950.5	117801	37325.3	44356	42418	1205.3	1260	1552	1749.6	2001.7
A0A0D9SFR5, A0A2R8Y518, H3BQ06, H3BV07, Q9ULP9	Q9ULP9	Q9ULP9	Q9ULP9	TBC1D24	TBC1 domain family member 24	10	High	5	5	5	Human	FALSE	3 v 3	0.784309	0.00412631	0.152657	3 v 3	-0.156959	0.668363	0.833092	0.7956	0.865649	0.691677	-0.443734	0.473629	-0.500772	13.9697	13.2625	14.079	13.526	13.7361	13.5783	8.06393	8.1467	8.42206	8.85953	9.01235	9.11374	16043.7	9826.6	17306.5	11795.8	13645.2	12231	267.6	283.4	343	464.5	516.4
B7Z1J4, B7Z1K6, M0QYE0, M0R0I3, Q3V638, Q3V639, Q8IZ09, Q99961, Q99962, Q9UQD4	Q99961	Q99961	Q99961	SH3GL1	Endophilin-A2 (EEN fusion partner of MLL) (Endophilin-2) (Extra eleven-nineteen leukemia fusion gene protein) (EEN) (SH3 domain protein 2B) (SH3 domain-containing GRB2-like protein 1)	22	High	7	7	7	Human	FALSE	3 v 3	0.68448	0.00426805	0.152657	3 v 3	-0.15356	0.66242	0.832436	0.618779	0.770246	0.664416	-0.162849	0.375437	-0.673268	14.2718	13.2956	14.2689	14.1089	13.6711	13.5957	8.58383	8.28123	8.49546	9.20261	9.05148	9.15987	19780.6	10055.1	19741.2	17669.2	13043.8	12379.4	383.7	311.1	360.9	589.2	530.6
F5GYB7, F5H2L2, F5H3W0, F5H4P4, F8WA66, F8WD97, P46063	P46063	P46063	P46063	RECQL	ATP-dependent DNA helicase Q1 (EC 3.6.4.12) (DNA helicase, RecQ-like type 1) (RecQ1) (DNA-dependent ATPase Q1) (RecQ protein-like 1)	16	High	11	12	11	Human	FALSE	3 v 3	0.451937	0.00447354	0.152657	3 v 3	-0.633197	0.331433	0.76264	0.512472	0.418324	0.425013	-0.85109	0.317456	-1.36596	15.419	14.6312	15.5741	14.5679	14.9487	14.2082	9.75806	9.73978	9.69471	10.2705	10.1581	10.1197	43810.8	25376.7	48784.6	24287.2	31622.7	18927.3	865.9	855	828.7	1235.2	1142.6
A8K651, I3L3B0, I3L3Q7, Q07021	Q07021	A8K651	Q07021	C1QBP	Complement component 1 Q subcomponent-binding protein, mitochondrial (ASF/SF2-associated protein p32) (Glycoprotein gC1qBP) (C1qBP) (Hyaluronan-binding protein 1) (Mitochondrial matrix protein p32) (gC1q-R protein) (p33) (SF2AP32)	17	High	3	3	3	Human	FALSE	3 v 3	0.350103	0.00472417	0.152657	3 v 3	-0.308733	0.478128	0.76264	0.387771	0.305089	0.35745	-0.189204	0.240825	-0.977821	9.33539	10.5644	11.4553	9.14619	10.8053	10.4775	4.50462	5.87283	6.10852	4.89239	6.17792	6.46597	646	1514.3	2807.9	566.6	1789.4	1425.7	22.7	58.6	69	29.7	72.4
A0A024R095, A0A6Q8PEZ7, A0A6Q8PFF7, A0A6Q8PG30, A0A6Q8PG75, A0A6Q8PGA4, A0A6Q8PHQ1, Q96S66	Q96S66	A0A6Q8PFF7	Q96S66	CLCC1	Chloride channel CLIC-like protein 1 (Mid-1-related chloride channel protein 1)	5	High	1	1	1	Human	FALSE	3 v 3	1.02875	0.0049931	0.152657	3 v 3	-0.344069	0.393459	0.76264	0.986031	0.92926	1.17095	-0.142894	0.0795133	-0.968826	11.3373	11.2204	12.3596	11.1944	11.3	11.3908	5.54535	6.17193	6.28355	6.53138	7.10119	7.4545	2587.5	2386.1	5255.6	2343.5	2521.3	2685.2	46.7	72.1	77.9	92.5	137.3
A0A140VJF3, B4DDM6, J3QSX4, J3QT28, O43684	O43684	O43684	O43684	BUB3	Mitotic checkpoint protein BUB3	18	High	5	5	5	Human	FALSE	3 v 3	0.341857	0.00510577	0.152657	3 v 3	-0.713854	0.31379	0.76264	0.358336	0.37362	0.293615	-0.91411	0.296674	-1.52413	13.9696	13.2867	14.3141	13.0555	13.5834	12.79	8.31515	8.29278	8.19623	8.67349	8.6664	8.48985	16042.7	9993	20369.6	8513.4	12274.5	7082.3	318.5	313.6	293.3	408.3	406.3
B4DN41, B4DNG2, B5BUE6, C1IK54, J3KRX8, J3KRZ1, J3KTA4, J3KTQ4, J3QKN9, J3QR02, J3QRQ7, J3QSF1, P17844, Q59E92, Q7Z2V5, X6RLV5	P17844	J3KTA4	P17844	DDX5	Probable ATP-dependent RNA helicase DDX5 (EC 3.6.4.13) (DEAD box protein 5) (RNA helicase p68)	26	High	19	20	15	Human	FALSE	3 v 3	0.399626	0.00521829	0.152657	3 v 3	-0.46892	0.456477	0.76264	0.352743	0.452585	0.393548	-0.357547	0.357069	-1.40628	15.597	15.3853	16.0642	15.2395	15.7424	14.6579	10.7305	10.8361	10.7606	11.0832	11.2886	11.1542	49564.6	42800.6	68517.8	38684.7	54819.9	25850.6	1699	1828	1734.9	2169.6	2501.6
A0A024R3Z5, B2R602, B4DGM7, E9PHS0, F8WDS9, O43813, Q6FHH6	Q53TN2	Q6FHH6	O43813	LANCL1	Glutathione S-transferase LANCL1 (EC 2.5.1.18) (40 kDa erythrocyte membrane protein) (p40) (LanC-like protein 1)	17	High	7	7	7	Human	FALSE	3 v 3	0.63579	0.00546754	0.152657	3 v 3	-0.38556	0.242376	0.76264	0.628247	0.721062	0.558059	-0.417136	0.0361175	-0.775662	13.9205	14.0362	14.5547	13.5033	14.0723	13.7791	8.75589	8.97068	9.00113	9.38414	9.69174	9.55919	15505.2	16800.3	24066.1	11612	17226.2	14057.5	432.3	501.7	512.4	668.2	827
B3KRY3, P11279, Q59FZ0	A0A024RDY3	A0A024RDY3	P11279	LAMP1	Lysosome-associated membrane glycoprotein 1 (LAMP-1) (Lysosome-associated membrane protein 1) (CD107 antigen-like family member A) (CD antigen CD107a)	4	High	2	2	2	Human	FALSE	3 v 3	0.565614	0.00552249	0.152657	3 v 3	-0.328659	0.466249	0.76264	0.481759	0.599124	0.615957	0.0191345	0.059568	-1.06468	12.1834	12.1924	13.0343	12.2025	12.252	11.9696	7.19279	7.18289	7.30469	7.67455	7.78202	7.92065	4651.2	4680.5	8389	4713.3	4877.8	4010.6	146.3	145.3	158.1	204.3	220.1
B4DDB6, B4E036, B4E3E6, H7C1J8, P51991, Q65ZQ3, Q66K53, Q8NFG3	P51991	P51991	P51991	HNRNPA3	Heterogeneous nuclear ribonucleoprotein A3 (hnRNP A3)	15	High	5	5	4	Human	FALSE	3 v 3	0.838198	0.00555462	0.152657	3 v 3	-0.305486	0.769052	0.880128	0.960007	0.751258	0.803329	0.770261	0.428092	-2.11481	13.7911	12.9343	14.5404	14.5614	13.3624	12.4256	8.50024	7.96058	7.26491	9.46025	8.71184	8.06824	14175.6	7827.4	23828.4	24177.6	10531.4	5501.4	362.1	249.1	153.8	704.4	419.3
A0A087WV01, A0A087WVQ9, A0A4D5RA52, A0A4D5RA61, A0A4D5RA69, A0A4D5RA76, A0A4D5RA91, A0A4D5RA98, A0A4D5RAA9, A0A4D5RAB6, A0A4D5RAB8, A0A4D5RAC7, A0A4D5RAC9, A0A4D5RAE2, A0A4D5RAF1, A0A4D5RAN2, A0A4D5RAR2, A0A4D5RBD4, A0A4D5RBE6, A0A4D5RBG5, A0A4D5RBH1, A0A4D5RBI9, A0A4D5RBK4, A6PW80, A8K9C4, A9X7H1, B4DNE0, B4DV42, B4E2C5, P68104, Q14222, Q16577, Q2F837, Q3BDU4, Q504Z0, Q53G85, Q53G89, Q53GA1, Q53…	Q6IPS9	Q6IPT9	P68104	EEF1A1	Elongation factor 1-alpha 1 (EF-1-alpha-1) (Elongation factor Tu) (EF-Tu) (Eukaryotic elongation factor 1 A-1) (eEF1A-1) (Leukocyte receptor cluster member 7)	36	High	15	23	8	Human	FALSE	3 v 3	0.168595	0.00558432	0.152657	3 v 3	-0.514892	0.0902763	0.76264	0.154612	0.19385	0.157322	-0.54532	-0.213065	-0.786292	17.2791	16.9555	17.1253	16.7337	16.7424	16.339	11.6824	11.7793	11.7234	11.837	11.9732	11.8808	159044	127091	142965	108983	109642	82895.7	3286.7	3515	3381.5	3658.5	4020.5
C9J5Z8, H7C4H2, Q9Y5M8	Q9Y5M8	Q9Y5M8	Q9Y5M8	SRPRB	Signal recognition particle receptor subunit beta (SR-beta) (Protein APMCF1)	38	High	9	9	9	Human	FALSE	3 v 3	0.50448	0.00565034	0.152657	3 v 3	-0.503708	0.385255	0.76264	0.488793	0.57687	0.447776	-0.210574	0.0994174	-1.39997	15.0169	14.8765	16.0866	14.8063	14.9759	14.6866	9.62352	9.87897	10.0511	10.1123	10.4558	10.4988	33153	30079.6	69588.5	28650.6	32225.5	26369.7	788.8	941.6	1060.9	1106.9	1404.5
A0A087WVZ1, A0A087WX09, A0A0D9SF53, A0A0D9SFB3, A0A0D9SG12, A0A0J9YVQ7, A0A2R8Y4A4, A0A2R8Y4D2, A0A2R8Y5G6, A0A2R8Y645, A0A2R8Y650, A0A2R8Y7T2, A0A2R8YCU0, A0A2R8YCW1, A0A2R8YDH3, A0A2R8YDT5, A0A2R8YF78, A0A2R8YF89, A0A2R8YFR4, A0A2R8YFS5, A0A2U3TZJ9, B4DLA0, B4DLU5, B4E010, B4E132, B4E3C4, B5BTY4, C9J081, C9J8G5, D6RCM4, F6S8Q4, H0Y960, O00571, O15523, Q59GX6, Q5S4N1, Q9NQI0	O00571	O00571	O00571	DDX3X	ATP-dependent RNA helicase DDX3X (EC 3.6.4.13) (CAP-Rf) (DEAD box protein 3, X-chromosomal) (DEAD box, X isoform) (DBX) (Helicase-like protein 2) (HLP2)	39	High	25	26	25	Human	FALSE	3 v 3	0.312474	0.00573015	0.152657	3 v 3	-0.463092	0.0146159	0.76264	0.31082	0.27218	0.354423	-0.359646	-0.554662	-0.474968	16.5946	16.6193	16.4715	16.2349	16.0646	15.9966	10.9863	11.3013	11.1404	11.2971	11.5735	11.4948	98961.1	100670	90872.1	77125.9	68538	65380.9	2028.6	2523.7	2257.3	2516.3	3047.7
A0A024RC29, A8K6T3, Q14574	Q14574	A8K6T3	Q14574	DSC3	Desmocollin-3 (Cadherin family member 3) (Desmocollin-4) (HT-CP)	6	High	4	4	4	Human	FALSE	3 v 3	0.582368	0.00602327	0.153568	3 v 3	-1.08923	0.347698	0.76264	0.545919	0.528565	0.672619	0.0702451	-0.488057	-2.84987	13.2104	14.2496	15.5705	13.2806	13.7616	12.7206	8.13391	8.12464	7.45615	8.67983	8.6532	8.12877	9477.9	19479.1	48660.4	9950.8	13888.3	6749.6	280.9	279.1	175.6	410.1	402.6
A8KAQ6, B4E3W1, Q68CX8, Q9Y679	Q9Y679	Q68CX8	Q9Y679	AUP1	Lipid droplet-regulating VLDL assembly factor AUP1 (Ancient ubiquitous protein 1)	3	High	1	1	1	Human	FALSE	3 v 3	0.555062	0.00611763	0.153568	3 v 3	-0.505466	0.333822	0.76264	0.477859	0.628828	0.558501	-0.449999	0.158186	-1.22459	12.2706	12.2699	13.4295	11.8206	12.4281	12.2049	6.61912	7.32012	7.42962	7.09698	7.94895	7.98812	4941.1	4938.6	11032.9	3617.1	5510.9	4721.2	98.3	159.8	172.4	136.9	247.1
A0A140VJS7, P28074	P28074	P28074	P28074	PSMB5	Proteasome subunit beta type-5 (EC 3.4.25.1) (Macropain epsilon chain) (Multicatalytic endopeptidase complex epsilon chain) (Proteasome chain 6) (Proteasome epsilon chain) (Proteasome subunit MB1) (Proteasome subunit X)	5	High	1	1	1	Human	FALSE	3 v 3	0.685064	0.00620774	0.153568	3 v 3	-0.659523	0.373358	0.76264	0.714076	0.761061	0.580054	-0.383824	0.178373	-1.77312	11.64	11.4906	13.0428	11.2561	11.669	11.2697	6.01792	6.05528	6.10224	6.732	6.81634	6.68229	3191.4	2877.5	8438.5	2445.9	3256.2	2468.9	64.8	66.5	68.7	106.3	112.7
A0A2R8Y3X5, A0A2R8Y4G4, A0A2R8Y4Q3, A0A2R8Y5E2, A0A2R8Y5G3, A0A2R8YD53, A0A2R8YDM2, A0A2R8YE54, A0A2R8YE78, A0A2R8YFD1, A0A2R8YGE5, C9JMB8, C9JY58, E5KLJ9, E5KLK0, E5KLL9, E5KLM0, E5KLM1, E5KLM2, H7C141, H7C321, H7C3G2, O60313, Q6PEK6	E5KLM1	E5KLM1	E5KLM1		Dynamin-like 120 kDa protein, mitochondrial (EC 3.6.5.5)	45	High	46	55	46	Human	FALSE	3 v 3	0.692776	0.00696966	0.168404	3 v 3	-0.559019	0.356345	0.76264	0.765748	0.734695	0.577886	-0.465562	0.204286	-1.41578	18.4016	17.71	19.156	17.936	17.9143	17.7403	12.5524	12.7931	12.9703	13.3181	13.5278	13.5482	346286	214404	584171	250776	247019	218951	6006.7	7097.4	8025	10212.9	11810.4
G9FP35, O95837, P29992, P50148, Q59FM5	O95837	Q59FM5	O95837	GNA14	Guanine nucleotide-binding protein subunit alpha-14 (G alpha-14) (G-protein subunit alpha-14)	3	High	1	1	1	Human	FALSE	3 v 3	0.507661	0.00732647	0.168404	3 v 3	-0.169708	0.755469	0.874144	0.516576	0.578488	0.427919	-0.0308752	0.576242	-1.05449	12.3586	11.6672	12.7756	12.3277	12.2434	11.7211	6.848	7.06609	7.06393	7.36457	7.64458	7.49185	5251.8	3252.2	7012.1	5140.6	4848.9	3376.1	115.2	134	133.8	164.8	200.1
B4DL99, B4DNJ5, B7Z4L4, P04843, Q53EP4, Q6IBR0, Q96HX3	P04843	Q53EP4	P04843	RPN1	Dolichyl-diphosphooligosaccharide--protein glycosyltransferase subunit 1 (Dolichyl-diphosphooligosaccharide--protein glycosyltransferase 67 kDa subunit) (Ribophorin I) (RPN-I) (Ribophorin-1)	23	High	15	17	15	Human	FALSE	3 v 3	0.608232	0.00736343	0.168404	3 v 3	-0.420673	0.494288	0.76264	0.51815	0.699934	0.606611	-0.132877	0.278266	-1.40741	15.3251	15.5814	16.7895	15.1922	15.8597	15.3821	10.1551	10.6457	10.7881	10.6732	11.3457	11.3947	41049.4	49030.7	113277	37437.5	59461.3	42704.3	1140.2	1602.1	1768.2	1632.9	2602.5
Q10713	Q10713	Q10713	Q10713	PMPCA	Mitochondrial-processing peptidase subunit alpha (Alpha-MPP) (Inactive zinc metalloprotease alpha) (P-55)	5	High	3	3	3	Human	FALSE	3 v 3	0.468998	0.00775967	0.168404	3 v 3	-0.470414	0.380503	0.76264	0.487464	0.529943	0.389588	-0.695396	0.345652	-1.0615	11.9842	11.2915	12.5416	11.2888	11.6372	11.4801	6.79701	6.6014	6.7252	7.28448	7.13134	7.11478	4051.4	2506.6	5962	2501.9	3185.2	2856.6	111.2	97.1	105.8	155.9	140.2
A0A5C2GG52, A0A5C2GGV3, Q8NCL6	Q8NCL6	A0A5C2GG52	Q8NCL6		cDNA FLJ90170 fis, clone MAMMA1000370, highly similar to Ig alpha-1 chain C region	2	Medium	1	1	1	Human	FALSE	3 v 3	0.792388	0.00779228	0.168404	3 v 3	-0.526466	0.36322	0.76264	0.701737	0.930923	0.744504	0.225068	-0.47101	-1.33346	12.4358	12.8657	13.481	12.6608	12.3947	12.1476	7.09592	7.13031	7.45615	7.79766	8.06124	8.20065	5540.4	7463.9	11434	6475.8	5384.9	4537.2	136.8	140.1	175.6	222.5	267.1
A0A024R755, B3KNG6, B3KQF5, B3KQK3, H0Y875, O43852	O43852	B3KQK3	O43852	CALU	Calumenin (Crocalbin) (IEF SSP 9302)	3	High	1	1	1	Human	FALSE	3 v 3	0.54943	0.00810881	0.168404	3 v 3	-0.661106	0.140431	0.76264	0.605845	0.450181	0.592262	-0.25608	-0.533957	-1.19328	11.7738	12.1322	12.833	11.5177	11.5983	11.6397	6.05094	6.5744	6.52356	6.65678	7.02459	7.11582	3501.6	4489.2	7296.7	2932.1	3100.5	3190.9	66.3	95.3	92	100.9	130.2
B3KTN5, B4DWZ7, Q9NS86	Q9NS86	B3KTN5	Q9NS86	LANCL2	LanC-like protein 2 (Testis-specific adriamycin sensitivity protein)	13	High	5	5	5	Human	FALSE	3 v 3	0.689591	0.00811855	0.168404	3 v 3	-0.227956	0.436745	0.76264	0.748128	0.756002	0.564643	-0.397226	0.239108	-0.52575	10.6163	10.5861	11.0745	10.219	10.8252	10.5487	4.94953	5.71973	5.83794	5.69766	6.47573	6.40259	1569.7	1537.2	2156.5	1191.9	1814.3	1497.9	30.9	52.7	57.2	51.9	89
P51148	A0A024R1U4	A0A024R1U4	P51148	RAB5C	Ras-related protein Rab-5C (EC 3.6.5.2) (L1880) (RAB5L)	17	High	3	3	2	Human	FALSE	3 v 3	0.958133	0.0084882	0.168404	3 v 3	-0.395834	0.401155	0.76264	0.949308	1.11623	0.808859	-0.156867	0.0991072	-1.12974	10.5077	10.8284	11.7028	10.3508	10.9275	10.5731	5.2891	5.46271	5.36107	6.2384	6.57894	6.16993	1455.9	1818.3	3333.5	1305.9	1947.6	1523.4	39.1	44.1	41.1	75.5	95.6
A0A1W2PNH4, A0A1W2PPA5, A0A1W2PRF9, A0A494C0D4, A0A494C0L4, A0A494C0M9, A0A494C146, B4DQQ7, B4DY76, D3DVG2, F5GZT7, F5H1I5, P50336, Q96TC9	P50336	A0A494C0M9	P50336	PPOX	Protoporphyrinogen oxidase (PPO) (EC 1.3.3.4)	2	High	1	1	1	Human	FALSE	3 v 3	0.458953	0.00871311	0.168404	3 v 3	-0.5703	0.418565	0.76264	0.421051	0.544996	0.410813	-0.298885	0.242667	-1.65468	11.0611	10.2411	11.7704	10.7622	10.4838	10.1157	5.38888	5.60881	5.68089	5.80993	6.15381	6.0917	2136.6	1210.3	3493.3	1736.8	1432	1109.5	41.9	48.8	51.3	56.1	71.2
B4DNA0, B4DNG5, B4DXF1, Q9Y3I0	Q9Y3I0	Q9Y3I0	Q9Y3I0	RTCB	RNA-splicing ligase RtcB homolog (EC 6.5.1.8) (3'-phosphate/5'-hydroxy nucleic acid ligase)	10	High	4	4	4	Human	FALSE	3 v 3	0.296324	0.00893587	0.168404	3 v 3	-0.595543	0.209408	0.76264	0.27278	0.263711	0.352482	-0.376478	-0.172944	-1.23721	13.8246	13.961	14.3772	13.4481	13.788	13.14	8.28679	8.73573	8.59208	8.55957	8.99944	8.94457	14508.2	15946.8	21280.4	11175.9	14145.3	9027	312.3	426.3	385.9	377.3	511.8
A0A087X1K9, B4DJV9, B4DP64, E5RGR0, E5RJ48, O75608	O75608	E5RGR0	O75608	LYPLA1	Acyl-protein thioesterase 1 (APT-1) (hAPT1) (EC 3.1.2.-) (Lysophospholipase 1) (Lysophospholipase I) (LPL-I) (LysoPLA I) (Palmitoyl-protein hydrolase) (EC 3.1.2.22)	11	High	2	2	2	Human	FALSE	3 v 3	0.576393	0.00898785	0.168404	3 v 3	-0.706801	0.361636	0.76264	0.506931	0.685026	0.537221	-0.53087	0.237848	-1.82738	13.0718	12.6083	14.2021	12.5409	12.8462	12.3747	7.53528	7.30195	7.33807	8.04221	7.98698	7.87529	8610	6244.4	18847.6	5959.3	7363.6	5310.8	185.5	157.8	161.8	263.6	253.7
A0A024R8X3, B4DIJ9, B4DLF1, B4E0G1, H7BYT1, J3KRM8, P48730, Q59FJ7	P48730	H7BYT1	P48730	CSNK1D	Casein kinase I isoform delta (CKI-delta) (CKId) (EC 2.7.11.1) (Tau-protein kinase CSNK1D) (EC 2.7.11.26)	17	High	6	6	2	Human	FALSE	3 v 3	0.639348	0.00923817	0.168404	3 v 3	-0.31994	0.274069	0.76264	0.621394	0.542278	0.754371	-0.431345	0.094252	-0.622727	13.6015	14.0418	14.4239	13.1701	14.136	13.8012	7.83352	8.96809	8.89542	8.45492	9.51037	9.6498	12429.3	16865.2	21980.1	9217.2	18003.8	14274.8	228.1	500.8	476.2	350.9	729.3
B4DLB8, B7ZAH9, P15291, Q86XA6, W6MEN3, W6MEN4	P15291	B4DLB8	P15291	B4GALT1	Beta-1,4-galactosyltransferase 1 (Beta-1,4-GalTase 1) (Beta4Gal-T1) (b4Gal-T1) (EC 2.4.1.-) (Beta-N-acetylglucosaminyl-glycolipid beta-1,4-galactosyltransferase) (Beta-N-acetylglucosaminylglycopeptide beta-1,4-galactosyltransferase) (EC 2.4.1.38) (Lactose synthase A protein) (EC 2.4.1.22) (N-acetyllactosamine synthase) (EC 2.4.1.90) (Nal synthase) (Neolactotriaosylceramide beta-1,4-galactosyltran…	2	Medium	1	1	1	Human	FALSE	3 v 3	0.87932	0.00925865	0.168404	3 v 3	-0.406118	0.333355	0.76264	0.715923	0.919132	1.00291	-0.0500986	-0.121287	-1.04697	9.57327	10.0436	10.4753	9.52317	9.92229	9.42836	4.46597	4.73335	4.63227	5.1819	5.65249	5.63517	761.8	1055.4	1423.6	735.8	970.3	689	22.1	26.6	24.8	36.3	50.3
A0A024R228, B3KU16, B4DFF1, B4DUQ1, P61978, Q5EC54, Q5T6W2, S4R359, S4R457	P61978	B4DUQ1	P61978	HNRNPK	Heterogeneous nuclear ribonucleoprotein K (hnRNP K) (Transformation up-regulated nuclear protein) (TUNP)	25	High	11	13	11	Human	FALSE	3 v 3	0.649628	0.0095098	0.168404	3 v 3	-0.540093	0.463139	0.76264	0.554627	0.623338	0.770918	-0.343478	0.387059	-1.66386	16.2306	15.6664	16.7535	15.8871	16.0535	15.0896	10.6457	10.5813	10.3509	11.2003	11.2046	11.1219	76892.9	52008.1	110484	60602.3	68012.3	34868	1602	1532.1	1306	2353	2360.1
B4DNC0, C9JBG0, C9JY26, E7ES60, H7C0Y7, J3QLC6, K7EIF2, K7EJW7, Q6NXT3, Q96PJ7, Q9BZG1, V9GY61	Q9BZG1	B4DNC0	Q9BZG1	RAB34	Ras-related protein Rab-34 (Ras-related protein Rab-39) (Ras-related protein Rah)	15	High	4	4	4	Human	FALSE	3 v 3	0.413396	0.00958342	0.168404	3 v 3	-0.403948	0.303949	0.76264	0.494918	0.372019	0.373249	-0.245989	0.00872531	-0.974581	12.1666	11.8759	12.728	11.9206	11.8847	11.7535	6.50621	7.02459	7.05637	7.00113	7.3966	7.42962	4597.4	3758.5	6784.6	3876.7	3781.3	3452.6	90.9	130.2	133.1	128.1	168.5
Q5VWZ2	Q5VWZ2	Q5VWZ2	Q5VWZ2	LYPLAL1	Lysophospholipase-like protein 1 (EC 3.1.2.22)	7	High	2	2	2	Human	FALSE	3 v 3	0.690422	0.00959592	0.168404	3 v 3	-0.541771	0.235374	0.76264	0.82665	0.620222	0.624396	-0.725908	0.086345	-0.985751	12.0881	11.4209	12.4176	11.3622	11.5072	11.4318	6.35226	6.2114	6.35403	7.17891	6.83162	6.97842	4354	2741.7	5470.9	2632.5	2910.8	2762.6	81.7	74.1	81.8	144.9	113.9
A0A024R462, A0A384MR03, A6YID2, A6YID3, A6YID5, A6YID6, B7ZLE5, P02751, Q5CZ99, Q68CX6, Q6MZF4, Q6MZM7	P02751	A0A024R462	P02751	FN1	Fibronectin (FN) (Cold-insoluble globulin) (CIG) [Cleaved into: Anastellin; Ugl-Y1; Ugl-Y2; Ugl-Y3]	3	High	6	6	6	Human	FALSE	3 v 3	1.11886	0.00972349	0.168404	3 v 3	-0.568948	0.51189	0.76264	0.900107	1.19405	1.26241	0.367161	-0.0908468	-1.98316	12.1983	12.844	14.211	12.5655	12.7531	12.2278	6.65678	7.13955	7.26115	7.55689	8.3336	8.52356	4699.6	7352.3	18963.7	6061.6	6903.6	4796.6	100.9	141	153.4	188.3	322.6
B4DGR3, B4DH19, B4DSK5, B7Z5J7, B7Z9U2, D3DXJ4, I3L0L3, I3L0N3, I3L2G1, K7EQD6, P46459, Q96D47	A0A384MTI6	B7Z9U2	P46459	NSF	Vesicle-fusing ATPase (EC 3.6.4.6) (N-ethylmaleimide-sensitive fusion protein) (NEM-sensitive fusion protein) (Vesicular-fusion protein NSF)	15	High	12	12	12	Human	FALSE	3 v 3	0.721478	0.00996921	0.168404	3 v 3	-0.260175	0.488946	0.76264	0.576346	0.796563	0.791525	0.0161769	0.0811826	-0.877883	14.4632	14.5239	15.2538	14.4794	14.6051	14.3759	9.15735	9.20555	9.48402	9.73369	10.0021	10.2755	22587.7	23557.1	39071.4	22842.4	24920.7	21261.3	571	590.4	716.1	851.4	1025.5
A0A6I8PIK4, A0A6I8PLE7, A0A6I8PR89, A0A6I8PR93, A0A6I8PRZ0, A0A6I8PS32, A0A6I8PU73, A0A6I8PU89, A0A6I8PUC2, A0A6I8PUD4, A8K4T2, B4DKK3, B7Z9W6, K7EIH8, K7EJE9, K7EJL5, K7EJV7, K7EK03, K7ELJ8, K7EN19, K7EPP7, K7ER44, K7ESP1, Q59EH7, Q99615	Q99615	A0A6I8PU73	Q99615	DNAJC7	DnaJ homolog subfamily C member 7 (Tetratricopeptide repeat protein 2) (TPR repeat protein 2)	8	High	4	4	4	Human	FALSE	3 v 3	0.653528	0.00997732	0.168404	3 v 3	-0.382968	0.410835	0.76264	0.618129	0.780945	0.561509	-0.393107	0.265306	-1.0211	14.021	12.9671	14.117	13.6279	13.2324	13.0959	8.35226	7.86975	8.17692	8.97039	8.65069	8.73843	16623.9	8007.3	17767.6	12658.9	9623.9	8754.8	326.8	233.9	289.4	501.6	401.9
E9PPV2, Q96LT9	Q96LT9	E9PPV2	Q96LT9	RNPC3	RNA-binding region-containing protein 3 (RNA-binding motif protein 40) (RNA-binding protein 40) (U11/U12 small nuclear ribonucleoprotein 65 kDa protein) (U11/U12 snRNP 65 kDa protein) (U11/U12-65K)	2	Medium	1	1	1	Human	FALSE	3 v 3	0.564931	0.0100492	0.168404	3 v 3	-0.475721	0.28691	0.76264	0.487204	0.676164	0.531425	-0.895296	0.176885	-0.708753	14.1439	13.5144	14.245	13.2486	13.6912	13.5362	8.34252	8.52669	8.69523	8.82972	9.20286	9.22665	18102	11701.1	19416.4	9732.3	13227.4	11879.9	324.6	368.8	414.5	455	589.3
A0A140VJX0, B4DEN6, B4E072, C9JDE9, H0Y4D4, H7C131, P09110, Q8NCW8	A0A024R2M6	A0A140VJX0	P09110	ACAA1	3-ketoacyl-CoA thiolase, peroxisomal (EC 2.3.1.16) (Acetyl-CoA C-myristoyltransferase) (EC 2.3.1.155) (Acetyl-CoA acyltransferase) (EC 2.3.1.9) (Beta-ketothiolase) (Peroxisomal 3-oxoacyl-CoA thiolase)	7	High	2	2	2	Human	FALSE	3 v 3	0.77844	0.0104505	0.169566	3 v 3	-0.460482	0.419699	0.76264	0.92234	0.645093	0.767886	-0.220981	0.183594	-1.34406	12.3427	11.9209	13.2201	12.1218	12.1045	11.876	6.54689	6.74551	6.8505	7.46923	7.3906	7.61839	5194.4	3877.4	9542	4456.7	4403.6	3758.7	93.5	107.3	115.4	177.2	167.8
A0A5F9ZHP2, A0A5K1VW67, B4DLK2, F8VPP1, F8VY04, F8VZG5, F8W1A4, G3V213, P54819	A0A140VK93	A0A140VK93	P54819	AK2	Adenylate kinase 2, mitochondrial (AK 2) (EC 2.7.4.3) (ATP-AMP transphosphorylase 2) (ATP:AMP phosphotransferase) (Adenylate monophosphate kinase) [Cleaved into: Adenylate kinase 2, mitochondrial, N-terminally processed]	26	High	6	7	6	Human	FALSE	3 v 3	0.73417	0.010757	0.169566	3 v 3	-0.562854	0.334847	0.76264	0.749972	0.858526	0.594013	-0.293074	0.0400191	-1.43551	14.608	14.1922	15.5501	14.315	14.2322	14.1146	8.86419	8.94544	9.42752	9.61416	9.80397	10.0215	24972.4	18718.4	47979.1	20381.5	19244.9	17738.7	466	493	688.6	783.7	893.9
A1L0T0, E9PJS0, E9PL44, M0QZX5, M0R026, Q59GP4	A1L0T0	A1L0T0	A1L0T0	ILVBL	2-hydroxyacyl-CoA lyase 2 (EC 4.1.2.-) (Acetolactate synthase-like protein) (IlvB-like protein)	12	High	6	6	6	Human	FALSE	3 v 3	0.686037	0.0107694	0.169566	3 v 3	-0.508109	0.450179	0.76264	0.825226	0.646853	0.586032	-0.281817	0.303608	-1.54612	11.7346	12.1306	13.7856	11.4528	12.4342	12.2395	6.4822	7.35315	7.49025	7.30743	8	8.07628	3407.8	4484.1	14121.7	2803.1	5534.4	4835.7	89.4	163.5	179.8	158.4	256
O14732, Q9UNV4	O14732	O14732	O14732	IMPA2	Inositol monophosphatase 2 (IMP 2) (IMPase 2) (EC 3.1.3.25) (Inositol-1(or 4)-monophosphatase 2) (Myo-inositol monophosphatase A2)	3	Medium	1	1	1	Human	FALSE	3 v 3	0.412182	0.0109292	0.169566	3 v 3	-0.800089	0.359911	0.76264	0.485427	0.41605	0.335069	-0.108443	-0.133673	-2.15815	10.4009	10.6762	11.9245	10.2924	10.5425	9.76636	5.10852	5.15381	4.93546	5.59395	5.56986	5.27053	1352	1636.3	3887.2	1254.1	1491.5	870.9	34.5	35.6	30.6	48.3	47.5
A0A1L7NY41, B7Z462, B7Z6K2, F8VUJ3, G3V1S6, Q10471, Q8N4A0	Q10471	Q10471	Q10471	GALNT2	Polypeptide N-acetylgalactosaminyltransferase 2 (EC 2.4.1.41) (Polypeptide GalNAc transferase 2) (GalNAc-T2) (pp-GaNTase 2) (Protein-UDP acetylgalactosaminyltransferase 2) (UDP-GalNAc:polypeptide N-acetylgalactosaminyltransferase 2) [Cleaved into: Polypeptide N-acetylgalactosaminyltransferase 2 soluble form]	10	High	5	5	5	Human	FALSE	3 v 3	0.743409	0.0109878	0.169566	3 v 3	-0.0451458	0.797252	0.898988	0.587532	0.838637	0.804059	0.0612178	0.152333	-0.348988	10.4658	10.9421	11.1466	10.527	11.0944	10.7976	5.22497	5.82528	5.96809	5.8125	6.66391	6.77215	1414.2	1967.4	2267	1475.5	2186.5	1779.9	37.4	56.7	62.6	56.2	101.4
A0A087WU53, A8MUP5, B4DH58, Q9H0U3	Q9H0U3	Q9H0U3	Q9H0U3	MAGT1	Magnesium transporter protein 1 (MagT1) (Dolichyl-diphosphooligosaccharide--protein glycosyltransferase subunit MAGT1) (Oligosaccharyl transferase subunit MAGT1) (Implantation-associated protein) (IAP)	3	High	1	1	1	Human	FALSE	3 v 3	0.702277	0.0110977	0.169566	3 v 3	-0.431183	0.393817	0.76264	0.581435	0.838496	0.686902	-0.172665	0.0952536	-1.21614	11.046	11.203	12.3741	10.8734	11.2982	11.158	5.77083	6.11686	6.19574	6.35226	6.95536	6.88264	2114.4	2357.4	5308.6	1875.9	2518.3	2285	54.6	69.4	73.3	81.7	124.1
A0A0A0MSY7, A4IF54, A5PLM0, B4DIW4, B4E0Z4, H3BP77, J3KS73, J3QL12, J3QRP0, O00142, Q6I8R3, Q8IZR3	O00142	A4IF54	O00142	TK2	Thymidine kinase 2, mitochondrial (EC 2.7.1.21) (2'-deoxyuridine kinase TK2) (EC 2.7.1.74) (Deoxycytidine kinase TK2) (EC 2.7.1.-) (Mt-TK)	7	High	2	2	2	Human	FALSE	3 v 3	0.745861	0.011605	0.171059	3 v 3	-0.47905	0.445119	0.76264	0.616056	0.894866	0.726661	-0.239716	0.256171	-1.4536	10.581	9.77215	10.8651	10.3413	10.0283	9.41151	4.93546	4.63807	4.8125	5.55152	5.53294	5.53916	1531.8	874.4	1865.2	1297.3	1044.3	681	30.6	24.9	28.1	46.9	46.3
P82932	P82932	P82932	P82932	MRPS6	28S ribosomal protein S6, mitochondrial (MRP-S6) (S6mt) (Mitochondrial small ribosomal subunit protein bS6m)	33	High	4	4	4	Human	FALSE	3 v 3	0.775864	0.0116265	0.171059	3 v 3	-0.480002	0.398189	0.76264	0.607939	0.845025	0.874628	-0.557925	0.336187	-1.21827	13.1529	12.1853	13.5942	12.595	12.5215	12.376	7.5932	7.18785	7.36807	8.20114	8.03287	8.2427	9107.9	4657.5	12367.2	6186.8	5879.7	5315.4	193.1	145.8	165.2	294.3	261.9
A0A2R8YGF8, A0A6Q8PH58, A1E282, A6NL76, A8K3K1, B3KUD3, B3KW67, B4DUI8, B7Z6I1, B7Z6P1, B8ZZJ2, C9JFL5, C9JTX5, C9JUM1, C9JZR7, F6UVQ4, F8WB63, G5E9R0, I3L3R2, J3KT65, K7EM38, P62736, P63267, P68032, P68133, Q13707, Q562R1, Q7Z7J6	D2JYH4	P63267	P62736	ACTA2	Actin, aortic smooth muscle (Alpha-actin-2) (Cell growth-inhibiting gene 46 protein) [Cleaved into: Actin, aortic smooth muscle, intermediate form]	27	High	10	28	4	Human	FALSE	3 v 3	-0.0836243	0.0119141	0.171059	3 v 3	-0.175424	0.622373	0.81229	-0.0807827	-0.100807	-0.0692835	-0.264468	0.390243	-0.652045	16.0026	16.3248	16.5459	15.7381	16.715	15.8939	10.6217	12.0113	11.5815	10.5409	11.9105	11.5122	65652.9	82081.3	95678.9	54656.4	107577	60887.9	1575.6	4128.1	3064.7	1489.8	3849.5
A0A0A0MTQ0, O15091	O15091	A0A0A0MTQ0	O15091	PRORP	Mitochondrial ribonuclease P catalytic subunit (EC 3.1.26.5) (Mitochondrial ribonuclease P protein 3) (Mitochondrial RNase P protein 3) (Protein only RNase P catalytic subunit)	2	High	1	1	1	Human	FALSE	3 v 3	0.653909	0.0121548	0.171059	3 v 3	-0.111088	0.874699	0.936018	0.658769	0.777429	0.52553	0.406145	0.610013	-1.34942	11.1304	10.3878	12.0411	11.5366	10.9978	10.6917	6.21529	6.07682	6.47897	6.87406	6.85425	7.0045	2241.8	1339.8	4214.3	2970.7	2044.9	1653.9	74.3	67.5	89.2	117.3	115.7
A0A6Q8PFA6, A0A6Q8PG37, A0A6Q8PGH7, A0A6Q8PH57, A8K3S3, B0AZS5, B4DM85, B7Z6Q6, B7Z7M6, D6R9M0, O00139, Q5JR89, Q5JR91, Q8N5N1, Q99661	A0A140VKF1	A8K3S3	Q99661	KIF2C	Kinesin-like protein KIF2C (Kinesin-like protein 6) (Mitotic centromere-associated kinesin) (MCAK)	4	High	3	3	3	Human	FALSE	3 v 3	0.471311	0.0122712	0.171059	3 v 3	-0.449034	0.597086	0.79553	0.384818	0.462407	0.56671	0.0299786	0.489812	-1.86689	11.6759	11.9584	13.1792	11.7059	12.4482	11.3123	6.89966	6.78267	6.61618	7.28448	7.24508	7.18289	3271.9	3979.6	9275.5	3340.6	5588.4	2543	119.4	110.1	98.1	155.9	151.7
A8K6Q9, B3KML8, Q8N0X7	A0A024RDV9	B3KML8	Q8N0X7	SPART	Spartin (Spastic paraplegia 20 protein) (Trans-activated by hepatitis C virus core protein 1)	1	High	1	1	1	Human	FALSE	3 v 3	0.351263	0.0123314	0.171059	3 v 3	-0.327437	0.418971	0.76264	0.39805	0.273018	0.38272	-0.133025	0.111275	-0.96056	9.99845	9.91109	10.9174	9.86542	10.0224	9.95681	4.90207	4.96347	4.98185	5.30012	5.23649	5.36457	1022.9	962.8	1934	932.8	1040	993.8	29.9	31.2	31.6	39.4	37.7
Q9Y5J5	Q9Y5J5	Q9Y5J5	Q9Y5J5	PHLDA3	Pleckstrin homology-like domain family A member 3 (TDAG51/Ipl homolog 1)	21	High	3	3	3	Human	FALSE	3 v 3	0.632941	0.0124084	0.171059	3 v 3	-0.170746	0.754243	0.873777	0.543362	0.773526	0.581935	0.513265	0.0612126	-1.08671	11.2318	10.4916	11.6456	11.7451	10.5528	10.5589	5.6893	5.36807	5.57592	6.23266	6.1416	6.15785	2405	1439.7	3203.9	3432.6	1502.1	1508.5	51.6	41.3	47.7	75.2	70.6
A0A024R968, A7E2D8, A8K8U3, P23634, Q68DH9	P23634	Q68DH9	P23634	ATP2B4	Plasma membrane calcium-transporting ATPase 4 (PMCA4) (EC 7.2.2.10) (Matrix-remodeling-associated protein 1) (Plasma membrane calcium ATPase isoform 4) (Plasma membrane calcium pump isoform 4)	3	High	2	2	1	Human	FALSE	3 v 3	0.598774	0.0125125	0.171059	3 v 3	-0.512707	0.375658	0.76264	0.582162	0.723305	0.490855	-0.292965	0.139673	-1.38483	12.6438	11.8776	13.1875	12.3508	12.0172	11.8027	7.27333	6.84046	7.2075	7.85549	7.56377	7.69836	6399.6	3762.7	9329	5223.5	4145.2	3572.4	154.7	114.6	147.8	231.6	189.2
A8K575, B3KNN8, C9JTD3, Q9NQZ5	Q9NQZ5	Q9NQZ5	Q9NQZ5	STARD7	StAR-related lipid transfer protein 7, mitochondrial (Gestational trophoblastic tumor protein 1) (START domain-containing protein 7) (StARD7)	7	High	3	4	3	Human	FALSE	3 v 3	0.857408	0.0126968	0.171116	3 v 3	-0.301853	0.465054	0.76264	0.675208	1.0089	0.888118	-0.541153	0.36367	-0.728075	13.3366	13.2118	14.4383	12.7955	13.5754	13.7103	7.51412	8.10224	8.39103	8.18933	9.11114	9.27915	10344.7	9487.1	22201.1	7109.1	12207	13403	182.8	274.8	335.7	291.9	553
B4DLC0, E9PFP8, P57721, Q5MJP6	B4DLC0	B4DLC0	B4DLC0		cDNA FLJ58476, highly similar to Poly(rC)-binding protein 2	35	High	9	9	1	Human	FALSE	3 v 3	0.293187	0.0129768	0.171116	3 v 3	-0.4588	0.215706	0.76264	0.227397	0.313181	0.338983	-0.342599	-0.0839604	-0.949842	13.038	13.1356	13.6131	12.6954	13.0517	12.6633	7.79442	8.24982	8.01681	8.02181	8.56301	8.35579	8410.9	8999.6	12530.3	6633	8490.8	6486.8	222	304.4	259	259.9	378.2
B3KPX4, B4DRJ1, B4DXR1, C9J306, C9JJM7, F8WCH9, Q7Z773, Q9UJ83	Q9UJ83	Q9UJ83	Q9UJ83	HACL1	2-hydroxyacyl-CoA lyase 1 (EC 4.1.2.63) (2-hydroxyphytanoyl-CoA lyase) (2-HPCL) (Phytanoyl-CoA 2-hydroxylase 2)	2	High	2	2	2	Human	FALSE	3 v 3	0.837971	0.0130108	0.171116	3 v 3	-0.302473	0.559927	0.76995	0.92261	0.945917	0.645385	0.127069	0.14079	-1.17528	11.7863	11.5534	12.8092	11.9133	11.6942	11.6339	6.29462	6.24982	6.55919	7.21723	7.19574	7.20457	3532	3005.6	7177.3	3857.2	3313.7	3178.1	78.5	76.1	94.3	148.8	146.6
A6NLM8, P51571	P51571	A6NLM8	P51571	SSR4	Translocon-associated protein subunit delta (TRAP-delta) (Signal sequence receptor subunit delta) (SSR-delta)	12	High	2	2	2	Human	FALSE	3 v 3	0.844459	0.0133944	0.171847	3 v 3	-0.428925	0.642382	0.819096	1.02801	0.68966	0.815702	0.126896	0.577745	-1.99142	9.73775	10.6285	12.338	9.86465	11.2063	10.3466	4.67243	5.71973	5.69209	5.70044	6.40939	6.50779	853.8	1583.1	5177.5	932.3	2362.8	1302.1	25.5	52.7	51.7	52	85
B7Z4V9, B7Z8U3, C9JZB0, Q9BT40	Q9BT40	C9JZB0	Q9BT40	INPP5K	Inositol polyphosphate 5-phosphatase K (EC 3.1.3.56) (Phosphatidylinositol-3,4,5-trisphosphate 5-phosphatase) (EC 3.1.3.86) (Phosphatidylinositol-4,5-bisphosphate 5-phosphatase) (EC 3.1.3.36) (Skeletal muscle and kidney-enriched inositol phosphatase)	6	High	3	4	3	Human	FALSE	3 v 3	0.236685	0.0133971	0.171847	3 v 3	-0.913546	0.0791916	0.76264	0.243164	0.185842	0.281048	-0.763761	-0.532636	-1.44424	13.2884	13.8366	14.3627	12.5246	13.304	12.9184	7.53294	8.57969	8.49506	7.7761	8.76553	8.7761	10004.6	14629.6	21066.7	5892.3	10113.3	7741.7	185.2	382.6	360.8	219.2	435.2
A0A087WU68, A0A087WUW5, A0A0D9SF20, A0A0U1RRM4, A0A6Q8PEX4, A6NLN1, K7EK45, K7EKJ7, K7ELW5, K7ES59, P26599, Q59H49	P26599	A6NLN1	P26599	PTBP1	Polypyrimidine tract-binding protein 1 (PTB) (57 kDa RNA-binding protein PPTB-1) (Heterogeneous nuclear ribonucleoprotein I) (hnRNP I)	21	High	11	14	7	Human	FALSE	3 v 3	0.4846	0.0142549	0.174346	3 v 3	-0.687253	0.29038	0.76264	0.412018	0.441452	0.60033	-0.62547	0.115878	-1.55217	15.4914	14.7163	15.5989	14.8659	14.8322	14.0467	9.95507	9.55248	9.43254	10.3671	9.99393	10.0329	46064.5	26918.3	49628.5	29859.4	29169.6	16923.2	992.6	750.9	691	1320.7	1019.7
A0A2X0SFJ0, B4E3M5, D3DTD2, E7EPJ7, E7EWP2, F5H228, O75962	O75962	E7EWP2	O75962	TRIO	Triple functional domain protein (EC 2.7.11.1) (PTPRF-interacting protein)	0	High	1	1	1	Human	FALSE	3 v 3	0.646583	0.0144304	0.174346	3 v 3	-0.294052	0.672734	0.833229	0.579996	0.803055	0.556699	-0.594731	0.863002	-1.15043	10.184	8.92065	10.525	9.58928	9.78365	9.3746	4.27798	4.26303	4.24031	4.85798	5.06609	4.79701	1163.3	484.6	1473.5	770.3	881.4	663.8	19.4	19.2	18.9	29	33.5
A0A5F9ZGN6, A0A5F9ZH78, P05089	P05089	P05089	P05089	ARG1	Arginase-1 (EC 3.5.3.1) (Liver-type arginase) (Type I arginase)	32	High	9	9	9	Human	FALSE	3 v 3	0.688023	0.0144817	0.174346	3 v 3	-1.32064	0.387512	0.76264	0.532393	0.819278	0.712398	-0.0937381	-0.137256	-3.73093	14.6097	14.8733	16.9413	14.516	14.736	13.2103	9.36938	8.81154	8.35799	9.90177	9.63081	9.07039	25001.4	30012.3	125842	23428.6	27288.6	9477.7	661.4	449.3	328.1	956.6	792.8
A0A384N6C7, B2R959, B4DPK8, P14866, Q6NTA2	P14866	A0A384N6C7	P14866	HNRNPL	Heterogeneous nuclear ribonucleoprotein L (hnRNP L)	30	High	11	12	3	Human	FALSE	3 v 3	0.667447	0.0144903	0.174346	3 v 3	-0.872632	0.411577	0.76264	0.631173	0.548441	0.822726	-0.810768	0.564031	-2.37116	15.679	14.3388	16.1743	14.8682	14.9028	13.8031	10.3775	9.65123	8.89118	11.0087	10.1997	9.7139	52461.9	20720.8	73951.5	29907.4	30633.5	14294.1	1330.3	804.1	474.8	2060.4	1176
A0A2R8YH69, B2RAG5, B3KN78, O15228, Q53FI2, Q53H08, Q59EC9, Q5TBH6, Q5TBH8, Q71V38	O15228	Q59EC9	O15228	GNPAT	Dihydroxyacetone phosphate acyltransferase (DAP-AT) (DHAP-AT) (EC 2.3.1.42) (Acyl-CoA:dihydroxyacetonephosphateacyltransferase) (Glycerone-phosphate O-acyltransferase)	16	High	10	12	10	Human	FALSE	3 v 3	0.469605	0.0145675	0.174346	3 v 3	-0.638619	0.346595	0.76264	0.483302	0.561304	0.364208	-0.130261	-0.100772	-1.68482	14.8046	14.3911	15.9259	14.6743	14.2904	14.2411	9.58252	9.37504	9.62972	10.0658	9.93634	9.99393	28616.9	21486.4	62253.9	26146.3	20036.8	19363.5	766.7	664	792.2	1071.8	979.8
A4UCU0, B4DYP6, F5H1N9, Q53GJ1, Q7Z4B1, Q9H0S4, Q9H4E3	A0A024RAS3	A0A024RAS3	Q9H0S4	DDX47	Probable ATP-dependent RNA helicase DDX47 (EC 3.6.4.13) (DEAD box protein 47)	6	High	3	3	3	Human	FALSE	3 v 3	0.527253	0.0148356	0.174346	3 v 3	-0.440428	0.388481	0.76264	0.502979	0.428883	0.649896	-0.301745	0.177751	-1.19729	11.4803	12.8402	13.344	11.1785	13.0179	12.1467	6.47086	7.69627	7.58946	6.97384	8.12516	8.23936	2857	7333	10398	2317.8	8294.5	4534.5	88.7	207.4	192.6	125.7	279.2
A0A087WSZ2, A0A494C033, A0A494C166, A0A494C1A0, B2R8Y4, B4DRP5, B4DSX0, B4DZQ2, B4E337, B7Z2N5, B7Z4V1, B7Z565, F5GXS2, G3V2E8, G3V2N5, G3V2W4, G3V2X9, G3V5M4, H7C144, H9KV75, O43707, P12814, P35609, Q08043, Q86TX4, Q96BG6	A0A0S2Z3G9	A0A0S2Z3G9	O43707	ACTN4	Alpha-actinin-4 (Non-muscle alpha-actinin 4)	2	High	2	2	2	Human	FALSE	3 v 3	0.348963	0.0148794	0.174346	3 v 3	-0.0278067	0.943716	0.975089	0.367519	0.266875	0.412495	0.210712	0.420644	-0.714775	11.0824	11.6968	11.7476	11.2931	12.1175	11.0329	6.08534	6.732	6.41278	6.45286	6.99887	6.82528	2168.4	3319.7	3438.7	2509.4	4443.5	2095.2	67.9	106.3	85.2	87.6	127.9
J3QRS3, O14950, P19105, Q53HL1	O14950	O14950	O14950	MYL12B	Myosin regulatory light chain 12B (MLC-2A) (MLC-2) (Myosin regulatory light chain 2-B, smooth muscle isoform) (Myosin regulatory light chain 20 kDa) (MLC20) (Myosin regulatory light chain MRLC2) (SHUJUN-1)	27	High	4	4	1	Human	FALSE	3 v 3	0.233661	0.0149344	0.174346	3 v 3	-0.241088	0.694779	0.842849	0.239517	0.18097	0.280495	0.166568	0.405992	-1.29583	11.3605	10.8329	12.1487	11.5271	11.2389	10.8528	6.06609	6.41447	6.03782	6.30561	6.59544	6.31832	2629.4	1824	4540.6	2951.2	2416.8	1849.4	67	85.3	65.7	79.1	96.7
A0A499FJN5, B4DSA4, K7EJX5, K7ELX4, P22830, Q53FU1, Q5TZY0, Q7KZA3, Q8TD50	P22830	Q7KZA3	P22830	FECH	Ferrochelatase, mitochondrial (EC 4.99.1.1) (Heme synthase) (Protoheme ferro-lyase)	19	High	7	7	7	Human	FALSE	3 v 3	0.665467	0.0151197	0.174549	3 v 3	-0.597824	0.259537	0.76264	0.559587	0.828607	0.608207	-0.682411	0.105001	-1.21606	15.6047	14.5392	15.841	14.9223	14.6443	14.625	9.92362	9.42689	9.7342	10.4832	10.2555	10.3424	49830.3	23809.5	58697.7	31050.4	25607	25266.8	971.2	688.3	851.7	1431.4	1222.4
A0A087WYR3, A0A087WZ51, B4DDV4, O43399, Q53GA0, Q5J908, Q68E05	O43399	O43399	O43399	TPD52L2	Tumor protein D54 (hD54) (Tumor protein D52-like 2)	21	High	3	3	3	Human	FALSE	3 v 3	0.609474	0.0155114	0.175425	3 v 3	-0.433601	0.203078	0.76264	0.573334	0.498251	0.756836	-0.115254	-0.299456	-0.886093	11.9619	12.0561	12.7247	11.8467	11.7566	11.8386	6.57743	6.70044	6.7761	7.15076	7.19869	7.53294	3989.3	4258.4	6768.9	3683	3460.2	3662.5	95.5	104	109.6	142.1	146.9
E9PI87, Q9BUP3	Q9BUP3	Q9BUP3	Q9BUP3	HTATIP2	Oxidoreductase HTATIP2 (EC 1.1.1.-) (30 kDa HIV-1 TAT-interacting protein) (HIV-1 TAT-interactive protein 2)	44	High	10	10	10	Human	FALSE	3 v 3	0.574972	0.0156467	0.175425	3 v 3	-0.520989	0.253164	0.76264	0.642125	0.653234	0.429557	-0.679498	0.1096	-0.99307	16.0458	15.3816	16.4401	15.3663	15.4912	15.4471	10.3413	10.2827	10.6586	10.9834	10.936	11.0881	67651	42690.1	88914.1	42240.1	46059.6	44671.1	1297.3	1245.7	1616.4	2024.6	1959.1
A0A0C4DGQ8, J3KRS1, Q6IAN0	Q6IAN0	A0A0C4DGQ8	Q6IAN0	DHRS7B	Dehydrogenase/reductase SDR family member 7B (EC 1.1.-.-) (Short-chain dehydrogenase/reductase family 32C member 1) (Protein SDR32C1)	4	High	1	1	1	Human	FALSE	3 v 3	0.434231	0.0157381	0.175425	3 v 3	-0.539051	0.489733	0.76264	0.416042	0.537501	0.34915	0.267427	-0.0760732	-1.80851	10.5798	11.1803	12.2734	10.8472	11.1043	10.4649	5.16591	5.94953	6.24031	5.58195	6.48704	6.58946	1530.5	2320.7	4950.5	1842.2	2201.5	1413.3	35.9	61.8	75.6	47.9	89.7
Q9BRQ8	Q9BRQ8	Q9BRQ8	Q9BRQ8	AIFM2	Ferroptosis suppressor protein 1 (FSP1) (EC 1.6.5.-) (Apoptosis-inducing factor homologous mitochondrion-associated inducer of death) (AMID) (p53-responsive gene 3 protein)	9	High	2	2	2	Human	FALSE	3 v 3	1.11934	0.0160827	0.175425	3 v 3	-0.0196977	0.961621	0.983411	1.39119	0.902703	1.06413	0.54378	0.0940524	-0.696926	9.6872	9.30127	9.82544	10.231	9.39532	9.12851	3.60881	4.00899	3.59694	5	4.91169	4.66107	824.4	630.9	907.3	1201.8	673.4	559.7	12.2	16.1	12.1	32	30.1
Q15365	Q15365	Q15365	Q15365	PCBP1	Poly(rC)-binding protein 1 (Alpha-CP1) (Heterogeneous nuclear ribonucleoprotein E1) (hnRNP E1) (Nucleic acid-binding protein SUB2.3)	40	High	11	11	6	Human	FALSE	3 v 3	0.370103	0.0162382	0.175425	3 v 3	-0.399176	0.393775	0.76264	0.277646	0.437011	0.395651	-0.238527	0.14659	-1.10559	15.3447	15.3974	16.1173	15.1061	15.544	15.0117	9.96159	10.4885	10.2847	10.2392	10.9256	10.6804	41610.5	43161.2	71087.7	35269.5	47777.3	33035.3	997.1	1436.7	1247.4	1208.7	1945
A0A024R5R8, Q9H5Q4	Q9H5Q4	Q9H5Q4	Q9H5Q4	TFB2M	Dimethyladenosine transferase 2, mitochondrial (EC 2.1.1.-) (Hepatitis C virus NS5A-transactivated protein 5) (HCV NS5A-transactivated protein 5) (Mitochondrial 12S rRNA dimethylase 2) (Mitochondrial transcription factor B2) (h-mtTFB) (h-mtTFB2) (hTFB2M) (mtTFB2) (S-adenosylmethionine-6-N', N'-adenosyl(rRNA) dimethyltransferase 2)	21	High	8	8	8	Human	FALSE	3 v 3	0.621657	0.0162565	0.175425	3 v 3	-0.568978	0.32008	0.76264	0.59143	0.773269	0.500272	-0.877607	0.287751	-1.11708	15.4792	14.807	16.226	14.6015	15.0948	15.1089	9.84549	10.0725	10.4813	10.4369	10.8458	10.9816	45676.1	28665.5	76648.1	24860.1	34993	35336.8	920	1076.8	1429.5	1386.2	1840.4
M0R1Y2, P24390, P33947, Q96H29	P24390	P33947	P24390	KDELR1	ER lumen protein-retaining receptor 1 (KDEL endoplasmic reticulum protein retention receptor 1) (KDEL receptor 1) (Putative MAPK-activating protein PM23)	4	High	1	1	1	Human	FALSE	3 v 3	0.540225	0.0164666	0.175425	3 v 3	-0.614733	0.150377	0.76264	0.678757	0.490648	0.45127	-0.479221	-0.230119	-1.13486	11.6896	11.829	12.4859	11.2104	11.5989	11.351	6.30195	6.62205	6.61912	6.98071	7.1127	7.07039	3303.2	3638.2	5736.1	2369.6	3101.8	2612.1	78.9	98.5	98.3	126.3	138.4
B2RD96, K7EIN2, K7ENA3, Q9BRJ7, W4VSQ8	Q9BRJ7	Q9BRJ7	Q9BRJ7	NUDT16L1	Tudor-interacting repair regulator protein (NUDT16-like protein 1) (Protein syndesmos)	29	High	6	6	6	Human	FALSE	3 v 3	0.610152	0.0165463	0.175425	3 v 3	-0.531438	0.421409	0.76264	0.454935	0.658102	0.71742	-0.706316	0.460931	-1.34893	14.1914	13.9421	14.5648	13.4851	14.403	13.2158	8.5691	8.84015	8.52003	9.02403	9.49825	9.23745	18708.3	15739.2	24234.1	11466	21663.9	9513.9	379.8	458.3	367.1	520.6	723.2
A0A024RAD5, A0A0C4DGS1, P39656, U3KQ84	P39656	P39656	P39656	DDOST	Dolichyl-diphosphooligosaccharide--protein glycosyltransferase 48 kDa subunit (DDOST 48 kDa subunit) (Oligosaccharyl transferase 48 kDa subunit)	15	High	8	8	8	Human	FALSE	3 v 3	0.506411	0.0173706	0.17976	3 v 3	-0.50832	0.375514	0.76264	0.51141	0.620967	0.386857	-0.369087	0.1913	-1.34717	13.7427	13.6924	14.8251	13.3737	13.8837	13.4779	8.38068	8.59917	8.8458	8.89209	9.22014	9.23266	13708.1	13238.4	29026	10613.8	15115.5	11409	333.3	387.8	460.1	475.1	596.4
Q9NPJ3	Q9NPJ3	Q9NPJ3	Q9NPJ3	ACOT13	Acyl-coenzyme A thioesterase 13 (Acyl-CoA thioesterase 13) (EC 3.1.2.-) (Hotdog-fold thioesterase superfamily member 2) (Palmitoyl-CoA hydrolase) (EC 3.1.2.2) (Thioesterase superfamily member 2) (THEM2) [Cleaved into: Acyl-coenzyme A thioesterase 13, N-terminally processed]	9	High	1	1	1	Human	FALSE	3 v 3	0.660732	0.0173725	0.17976	3 v 3	-0.545459	0.384041	0.76264	0.534079	0.830496	0.617621	-0.450006	0.257203	-1.44357	12.0715	11.4088	12.8589	11.6215	11.666	11.4153	6.54381	6.42122	6.62936	7.07788	7.25172	7.24698	4304	2718.8	7428.7	3150.7	3249.4	2731.2	93.3	85.7	99	135.1	152.4
B3KW34, E5RGR9, E5RHH4, Q969M3	Q969M3	B3KW34	Q969M3	YIPF5	Protein YIPF5 (Five-pass transmembrane protein localizing in the Golgi apparatus and the endoplasmic reticulum 5) (Smooth muscle cell-associated protein 5) (SMAP-5) (YIP1 family member 5) (YPT-interacting protein 1 A)	4	High	1	1	1	Human	FALSE	3 v 3	0.470852	0.0175129	0.17976	3 v 3	-0.248995	0.534891	0.769304	0.376701	0.590818	0.445039	-0.0836344	0.23081	-0.894161	12.8366	12.8374	13.6607	12.753	13.0682	12.7666	7.52356	7.98925	8.12102	7.90026	8.58007	8.56605	7315	7319	12950.6	6903	8588.8	6968.2	184	254.1	278.4	238.9	382.7
A0A4D6GI41, A0A4D6GI48, A0A4D6GI63, A0A4D6GIA3, A0A4D6GIK3, A0A4D6GIL3, A0A4D6GIW7, A0A4D6GKQ6, A0A4D6GKX6, A0A4D6GL81, B8XPJ7, B8XPJ8, E7EMS6, E7EUU8, F2WW53, F8WBW9, H7BZ45, P21964	A0A140VJG8	A0A140VJG8	P21964	COMT	Catechol O-methyltransferase (EC 2.1.1.6)	14	High	3	3	3	Human	FALSE	3 v 3	0.591143	0.0177854	0.17976	3 v 3	-0.549398	0.280347	0.76264	0.587367	0.731393	0.454668	-0.338859	-0.0315987	-1.27774	13.564	13.4099	14.3915	13.2251	13.3783	13.1137	8.12825	8.18239	8.41785	8.71562	8.91379	8.87252	12110.8	10884.2	21491.5	9575.6	10648.4	8864	279.8	290.5	342	420.4	482.3
A0A0K0K1H7, A2A274, B2RBW5, B4DEC3, B4DJW1, B4DLY4, B4DW08, B4DZ08, O75944, Q71UF1, Q99798	Q99798	B4DZ08	Q99798	ACO2	Aconitate hydratase, mitochondrial (Aconitase) (EC 4.2.1.3) (Citrate hydro-lyase)	16	High	11	12	11	Human	FALSE	3 v 3	0.59546	0.0178203	0.17976	3 v 3	-0.580906	0.241342	0.76264	0.610654	0.726792	0.448932	-0.562669	0.020732	-1.20078	15.5944	15.0937	16.1362	15.0317	15.1144	14.9354	10.0157	9.84894	10.0004	10.6263	10.5757	10.4494	49474.9	34966	72023	33496.9	35472.1	31332.9	1035.2	922.2	1024.3	1580.7	1526.2
A8K521, B1AHA9, B1AHB1, B3KVF0, B4DQ39, B4DVK5, P33992, Q53FG5, Q59F49	B1AHB0	Q53FG5	P33992	MCM5	DNA replication licensing factor MCM5 (EC 3.6.4.12) (CDC46 homolog) (P1-CDC46)	8	High	5	5	5	Human	FALSE	3 v 3	0.858888	0.0183522	0.181453	3 v 3	-0.525637	0.415724	0.76264	0.875829	1.05424	0.64659	-0.264295	0.208768	-1.52138	13.5863	12.9855	14.1906	13.322	13.1942	12.6692	8.17592	7.52356	7.59991	9.05175	8.57781	8.2465	12299.7	8109.8	18697.5	10240.8	9372.5	6513.3	289.2	184	194	530.7	382.1
A0A087X163, B7Z4P9, B7Z5V3, H0Y6T8, Q59EW3, Q5W0J0, Q9BZT2, Q9NP72	Q9NP72	Q9NP72	Q9NP72	RAB18	Ras-related protein Rab-18	17	High	3	3	3	Human	FALSE	3 v 3	0.745015	0.0185717	0.181453	3 v 3	-0.257743	0.497275	0.76264	0.950644	0.632446	0.651953	-0.131492	0.210806	-0.852545	12.7992	12.8122	13.5949	12.6677	13.023	12.7424	7.06393	7.70874	7.73132	8.01458	8.34119	8.38327	7127.5	7192.3	12372.9	6506.6	8323.9	6852.2	133.8	209.2	212.5	258.6	324.3
P36551	P36551	P36551	P36551	CPOX	Oxygen-dependent coproporphyrinogen-III oxidase, mitochondrial (COX) (Coprogen oxidase) (Coproporphyrinogenase) (EC 1.3.3.3)	7	High	3	3	3	Human	FALSE	3 v 3	0.853541	0.0191123	0.181453	3 v 3	-0.457409	0.362865	0.76264	0.718446	1.0923	0.74988	-0.335806	0.15125	-1.18767	12.8515	12.4944	13.7393	12.5157	12.6457	12.5516	7.29278	7.33271	7.78267	8.01123	8.42501	8.53255	7390.5	5770.3	13675.3	5855.8	6408.1	6003.6	156.8	161.2	220.2	258	343.7
A0A0J9YWI0, A0A0J9YXZ6, A0A0J9YY83, G3V0I9, H7C078, Q4VXZ8, Q9NUI1	Q9NUI1	Q9NUI1	Q9NUI1	DECR2	Peroxisomal 2,4-dienoyl-CoA reductase [(3E)-enoyl-CoA-producing] (pDCR) (EC 1.3.1.124) (2,4-dienoyl-CoA reductase 2) (Short chain dehydrogenase/reductase family 17C member 1)	36	High	9	12	9	Human	FALSE	3 v 3	0.647466	0.0192434	0.181453	3 v 3	-0.423161	0.420304	0.76264	0.479455	0.792686	0.670256	-0.393894	0.290247	-1.16584	15.3875	15.3916	16.5566	14.9936	15.6818	15.3907	9.77297	10.3005	10.596	10.2524	11.0932	11.2663	42865.3	42985.5	96387.5	32623.6	52564.8	42960.5	874.9	1261.1	1547.8	1219.8	2184.6
B4DNN4, B4DS95, B4DXB0, B4E0I8, E9PL69, E9PP77, H0YCY7, P23921, Q53GZ5	P23921	B4DNN4	P23921	RRM1	Ribonucleoside-diphosphate reductase large subunit (EC 1.17.4.1) (Ribonucleoside-diphosphate reductase subunit M1) (Ribonucleotide reductase large subunit)	2	High	1	1	1	Human	FALSE	3 v 3	0.695727	0.0194264	0.181453	3 v 3	0.146896	0.593222	0.79553	0.516752	0.85613	0.714298	-0.307296	0.281652	0.466332	10.7142	10.8284	10.5883	10.4069	11.11	11.0547	5.31107	5.67525	5.71699	5.82782	6.53138	6.43129	1680	1818.3	1539.6	1357.7	2210.3	2127.1	39.7	51.1	52.6	56.8	92.5
A0JLQ0, C9JEV0, H7BZJ8, P25311	A0A140VK00	A0A140VK00	P25311	AZGP1	Zinc-alpha-2-glycoprotein (Zn-alpha-2-GP) (Zn-alpha-2-glycoprotein)	22	High	4	5	4	Human	FALSE	3 v 3	0.824018	0.0195645	0.181453	3 v 3	-0.652691	0.431011	0.76264	0.590066	0.939039	0.942951	0.600937	-0.884428	-1.67458	14.2176	13.7638	14.9196	14.8186	12.8793	13.245	8.23362	7.83542	8.15482	8.82369	8.77446	9.09777	19051.8	13909.3	30990.9	28895.9	7534.7	9708.1	301	228.4	285	453.1	437.9
A0A096LP22, A0A096LP34, A0A096LPA3, A0A286YF52, C9J7Z1, Q86Y79	Q86Y79	A0A096LP22	Q86Y79	PTRH1	Probable peptidyl-tRNA hydrolase (PTH) (EC 3.1.1.29)	31	High	5	7	5	Human	FALSE	3 v 3	0.617458	0.0197546	0.181453	3 v 3	-0.532933	0.38423	0.76264	0.656235	0.746913	0.449226	-0.732926	0.384097	-1.24997	14.4378	13.8686	15.3194	13.7049	14.2527	14.0694	8.3966	8.84423	9.28887	9.05284	9.59115	9.73809	22193.1	14957.9	40887.7	13353.2	19520.7	17191.5	337	459.6	625.5	531.1	771.3
A8K0T9, P52907	P52907	A8K0T9	P52907	CAPZA1	F-actin-capping protein subunit alpha-1 (CapZ alpha-1)	19	High	5	5	4	Human	FALSE	3 v 3	0.242953	0.0197957	0.181453	3 v 3	-0.40453	0.184485	0.76264	0.214981	0.311944	0.201935	-0.556003	-0.00258514	-0.655001	11.5806	11.196	11.7136	11.0246	11.1934	11.0586	6.12309	6.39403	6.37851	6.33807	6.70598	6.58045	3062.7	2346	3358.5	2083.2	2341.8	2132.9	69.7	84.1	83.2	80.9	104.4
Q9BU23	Q9BU23	Q9BU23	Q9BU23	LMF2	Lipase maturation factor 2 (Transmembrane protein 112B) (Transmembrane protein 153)	6	High	3	4	3	Human	FALSE	3 v 3	0.835347	0.0198648	0.181453	3 v 3	-0.583368	0.321932	0.76264	0.596444	0.947588	0.96201	-0.0538786	-0.223991	-1.47223	12.7827	13.2175	14.0275	12.7288	12.9936	12.5553	7.34607	7.59544	7.76421	7.94251	8.54303	8.72622	7046.4	9525.3	16699.5	6788.1	8155.5	6018.9	162.7	193.4	217.4	246	373
A0A087WUZ3, B4DIF8, D6W5C0, K9MS24, Q01082	B2ZZ89	K9MS24	Q01082	SPTBN1	Spectrin beta chain, non-erythrocytic 1 (Beta-II spectrin) (Fodrin beta chain) (Spectrin, non-erythroid beta chain 1)	4	High	9	9	7	Human	FALSE	3 v 3	0.764738	0.0206664	0.181453	3 v 3	-0.634056	0.421537	0.76264	0.669184	0.987348	0.637682	-0.466405	0.367497	-1.80326	13.1375	12.6647	14.2054	12.6711	13.0322	12.4022	7.38284	7.60511	7.67384	8.05202	8.59246	8.31152	9011.2	6493	18891.1	6522	8376.7	5412.8	166.9	194.7	204.2	265.4	386
C9JIS1, C9JXA5, C9JZN1, E7EP32, P62879	P62879	C9JXA5	P62879	GNB2	Guanine nucleotide-binding protein G(I)/G(S)/G(T) subunit beta-2 (G protein subunit beta-2) (Transducin beta chain 2)	11	High	4	4	3	Human	FALSE	3 v 3	0.49115	0.0212813	0.181453	3 v 3	-0.310501	0.709756	0.850297	0.353861	0.601874	0.517715	0.134858	0.659846	-1.72621	13.3596	12.8193	14.5281	13.4944	13.4792	12.8019	8.39232	8.19967	8.10434	8.74618	8.80155	8.62205	10510.8	7227.8	23625.8	11540.7	11419.3	7140.8	336	294	275.2	429.4	446.2
A0A6Q8PGH5, B2R7B5, B3KTS3, B4DDX2, B4E043, E5RG12, E5RJZ9, O75525, Q07666, Q5VWX1	Q07666	Q07666	Q07666	KHDRBS1	KH domain-containing, RNA-binding, signal transduction-associated protein 1 (GAP-associated tyrosine phosphoprotein p62) (Src-associated in mitosis 68 kDa protein) (Sam68) (p21 Ras GTPase-activating protein-associated p62) (p68)	10	High	5	5	5	Human	FALSE	3 v 3	0.566424	0.0216165	0.181453	3 v 3	-0.607637	0.44811	0.76264	0.445676	0.524007	0.729587	-0.439138	0.423108	-1.80688	15.305	14.5498	15.5842	14.8658	14.9729	13.7773	9.84204	9.48764	9.26562	10.2877	10.0116	9.9952	40480.9	23984.7	49125.3	29857.7	32159	14040.4	917.8	717.9	615.5	1250	1032.3
H0UI22, H0Y450, Q5T160	Q5T160	Q5T160	Q5T160	RARS2	Probable arginine--tRNA ligase, mitochondrial (EC 6.1.1.19) (Arginyl-tRNA synthetase) (ArgRS)	7	High	4	4	4	Human	FALSE	3 v 3	0.505817	0.02167	0.181453	3 v 3	-0.630357	0.251437	0.76264	0.450465	0.655524	0.411461	-0.474878	-0.0376374	-1.37856	13.6734	13.0988	14.2566	13.1985	13.0611	12.8781	8.3345	8.05528	8.29002	8.78496	8.71081	8.70148	13064.4	8772.5	19573.4	9400.2	8546.6	7528	322.8	266	313	441.1	419
H3BQZ7, Q1KMD3	Q1KMD3	H3BQZ7	Q1KMD3	HNRNPUL2	Heterogeneous nuclear ribonucleoprotein U-like protein 2 (Scaffold-attachment factor A2) (SAF-A2)	6	High	4	4	4	Human	FALSE	3 v 3	0.621839	0.0217512	0.181453	3 v 3	-0.64497	0.472192	0.76264	0.556516	0.805761	0.503238	-0.399354	0.485468	-2.02102	12.408	11.7712	13.3457	12.0086	12.2567	11.3247	7.55305	7.01569	6.69349	8.10957	7.82146	7.19673	5434.6	3495.4	10410.2	4120.5	4893.7	2564.9	187.8	129.4	103.5	276.2	226.2
D6W5I0, E5KSL6, Q16854, Q9BVK7	Q16854	E5KSL6	Q16854	DGUOK	Deoxyguanosine kinase, mitochondrial (EC 2.7.1.113) (Deoxyadenosine kinase, mitochondrial) (EC 2.7.1.76)	3	High	1	1	1	Human	FALSE	3 v 3	0.557748	0.021868	0.181453	3 v 3	-0.539804	0.215767	0.76264	0.725066	0.46402	0.484158	-0.709801	0.0471131	-0.956725	12.7199	12.1106	13.16	12.0101	12.1577	12.2032	6.89845	7.21335	7.3443	7.62352	7.67737	7.82845	6746.6	4422.3	9152.5	4124.9	4569.1	4715.6	119.3	148.4	162.5	197.2	204.7
B4DL41, F5GX40, H0YG84, P78527	P78527	P78527	P78527	PRKDC	DNA-dependent protein kinase catalytic subunit (DNA-PK catalytic subunit) (DNA-PKcs) (EC 2.7.11.1) (DNPK1) (p460)	20	High	82	86	82	Human	FALSE	3 v 3	0.532376	0.0220207	0.181453	3 v 3	-0.645621	0.274568	0.76264	0.455481	0.448651	0.692996	-0.460369	-0.0053602	-1.47113	18.1271	17.9475	18.2706	17.6668	17.9421	16.7995	12.8205	12.8715	12.5525	13.276	13.3202	13.2454	286291	252770	316236	208077	251832	114066	7233.6	7493.9	6007.1	9919	10227.4
A0A024RC64, A8KA83, J3QKM9, Q9P0L0	Q9P0L0	A8KA83	Q9P0L0	VAPA	Vesicle-associated membrane protein-associated protein A (VAMP-A) (VAMP-associated protein A) (VAP-A) (33 kDa VAMP-associated protein) (VAP-33)	30	High	8	8	7	Human	FALSE	3 v 3	0.335511	0.0223251	0.181453	3 v 3	-0.56964	0.365526	0.76264	0.282997	0.437473	0.286064	-0.204745	0.036906	-1.54108	14.0246	14.1505	15.4043	13.8198	14.1874	13.8632	8.88417	9.2884	9.47066	9.16717	9.72588	9.75672	16665.7	18185.1	43366.1	14460.7	18656.3	14901.8	472.5	625.3	709.5	574.9	846.8
A0A087WTP3, A0A1Z1G4M2, A0A384MDX9, A0A384P5V3, B4DT31, B4DV73, B4DWL1, B4E0X8, E9PEB5, M0R0I5, Q59FU3, Q92945, Q96AE4, Q96I24	A0A024R8A7	A0A024R8A7	Q96I24	FUBP3	Far upstream element-binding protein 3 (FUSE-binding protein 3)	11	High	7	8	7	Human	FALSE	3 v 3	0.456991	0.0227999	0.181453	3 v 3	-0.65414	0.169825	0.76264	0.442799	0.343101	0.585071	-0.623588	-0.132053	-1.20678	14.2878	14.3805	15.0002	13.6642	14.2485	13.7934	8.76885	9.19081	8.78562	9.21164	9.53391	9.37069	20001.7	21329	32772.8	12982.2	19463.4	14198.3	436.2	584.4	441.3	592.9	741.3
A0A0S2Z492, A0A499FHX9, B2R7C5, B4DS46, B4DUQ9, J3KQ69, P25205, Q53HJ4, Q7Z6P5, Q8NHX6	A0A0S2Z4T1	A0A0S2Z4T1	P25205	MCM3	DNA replication licensing factor MCM3 (EC 3.6.4.12) (DNA polymerase alpha holoenzyme-associated protein P1) (P1-MCM3) (RLF subunit beta) (p102)	8	High	7	9	7	Human	FALSE	3 v 3	1.06997	0.0228239	0.181453	3 v 3	-0.351202	0.542813	0.769304	1.23351	1.23539	0.741024	-0.402271	0.509905	-1.16124	12.1913	10.9386	12.128	11.789	11.4485	10.9667	6.55766	5.65821	5.99774	7.79116	6.8936	6.73877	4676.7	1962.7	4475.9	3538.7	2794.8	2001.3	94.2	50.5	63.9	221.5	118.9
Q59GV2, Q96PK6	A0A0S2Z4Z0	A0A0S2Z4Z0	Q96PK6	RBM14	RNA-binding protein 14 (Paraspeckle protein 2) (PSP2) (RNA-binding motif protein 14) (RRM-containing coactivator activator/modulator) (Synaptotagmin-interacting protein) (SYT-interacting protein)	4	High	2	4	2	Human	FALSE	3 v 3	1.23295	0.0228719	0.181453	3 v 3	-0.169927	0.855494	0.923143	1.40859	1.43644	0.853821	1.115	0.0778745	-1.70266	12.5784	13.0396	14.2455	13.6934	13.1175	12.5429	7.01011	7.43546	7.6865	8.4187	8.87191	8.54032	6116.1	8420.2	19423.6	13247.2	8887.2	5967.3	128.9	173.1	206	342.2	468.5
B3KNH1, B3KQE8, Q6P1M0	Q6P1M0	Q6P1M0	Q6P1M0	SLC27A4	Long-chain fatty acid transport protein 4 (FATP-4) (Fatty acid transport protein 4) (Arachidonate--CoA ligase) (EC 6.2.1.15) (Long-chain-fatty-acid--CoA ligase) (Solute carrier family 27 member 4) (Very long-chain acyl-CoA synthetase 4) (ACSVL4) (EC 6.2.1.-)	1	High	1	1	1	Human	FALSE	3 v 3	0.515128	0.0229729	0.181453	3 v 3	-0.425596	0.479804	0.76264	0.516454	0.652077	0.376854	-0.111731	0.228929	-1.39398	9.82512	10.1494	11.5959	9.71339	10.3783	10.2019	4.52356	5.43962	5.55152	5.04002	6.0917	5.92837	907.1	1135.7	3095.3	839.5	1331	1177.8	23	43.4	46.9	32.9	68.2
A0A087WUT6, A0JLR8, O60841, Q05CQ1, Q8N5A0	O60841	O60841	O60841	EIF5B	Eukaryotic translation initiation factor 5B (eIF-5B) (EC 3.6.5.3) (Translation initiation factor IF-2)	6	High	4	4	4	Human	FALSE	3 v 3	0.765861	0.0234743	0.181453	3 v 3	-0.403186	0.406651	0.76264	0.53981	0.945844	0.811928	0.0217406	-0.0558829	-1.17541	10.0857	9.69992	10.5829	10.1075	9.64404	9.40748	4.57289	4.24793	4.16993	5.1127	5.19377	4.98185	1086.7	831.7	1533.8	1103.2	800.1	679.1	23.8	19	18	34.6	36.6
A5PHJ9, A5YPB6, P08559, P29803, Q36750, Q53GE3, Q5JPT9, Q5JPU0, Q5JPU1, Q5JPU2, Q5JPU3, Q6LCA3	P08559	P08559	P08559	PDHA1	Pyruvate dehydrogenase E1 component subunit alpha, somatic form, mitochondrial (EC 1.2.4.1) (PDHE1-A type I)	17	High	7	7	7	Human	FALSE	3 v 3	0.635517	0.0235504	0.181453	3 v 3	-0.588821	0.356315	0.76264	0.753098	0.715314	0.438139	-0.0628165	-0.12545	-1.5782	13.2248	12.7338	13.7354	13.162	12.6084	12.1572	7.86419	7.51254	7.54998	8.61728	8.22786	7.98812	9573.6	6811.8	13638.1	9165.7	6244.5	4567.4	233	182.6	187.4	392.7	299.8
E9PK54	E9PK54	E9PK54	E9PK54	HSPA8	Heat shock cognate 71 kDa protein (Fragment)	45	High	9	10	1	Human	FALSE	3 v 3	0.507447	0.0235956	0.181453	3 v 3	-0.347768	0.503783	0.76264	0.404646	0.454121	0.663575	-0.203706	0.314899	-1.1545	12.9237	13.383	14.1164	12.72	13.6979	12.9619	7.55536	8.26115	8.22304	7.96	8.71528	8.88661	7770.2	10682.8	17760.9	6747	13288.6	7978.6	188.1	306.8	298.8	249	420.3
A0A0S2Z3I4, A0A0S2Z404, C9J3R0, C9JMJ4, C9JQZ4, C9JRH2, C9JW69, P18754, Q5T7V8	Q5T081	Q5T081	P18754	RCC1	Regulator of chromosome condensation (Cell cycle regulatory protein) (Chromosome condensation protein 1)	4	High	2	2	2	Human	FALSE	3 v 3	0.649616	0.0237181	0.181453	3 v 3	-0.415565	0.425333	0.76264	0.599257	0.845758	0.503833	-0.24372	0.207885	-1.21086	12.7447	12.0822	12.8074	12.501	12.2901	11.5965	7.13545	6.92837	6.84046	7.73471	7.77413	7.3443	6863.3	4336.3	7168.1	5796.5	5008.4	3096.7	140.6	121.8	114.6	213	218.9
A0A024QZU5, A0A0C4DGA2, B4DLL3, C9JB63, F1LLU7, F8W6J1, F8WAW4, O75521, Q53GC8, Q53HG3, Q59E94, Q6IBN4, Q9NYD2	O75521	A0A0C4DGA2	O75521	ECI2	Enoyl-CoA delta isomerase 2 (EC 5.3.3.8) (DRS-1) (Delta(3),delta(2)-enoyl-CoA isomerase) (D3,D2-enoyl-CoA isomerase) (Diazepam-binding inhibitor-related protein 1) (DBI-related protein 1) (Dodecenoyl-CoA isomerase) (Hepatocellular carcinoma-associated antigen 88) (Peroxisomal 3,2-trans-enoyl-CoA isomerase) (pECI) (Renal carcinoma antigen NY-REN-1)	22	High	6	6	6	Human	FALSE	3 v 3	0.56637	0.0238823	0.181453	3 v 3	-0.49375	0.442845	0.76264	0.613038	0.692031	0.394042	-0.424452	0.370899	-1.4277	13.5424	12.8788	14.3891	13.1179	13.2497	12.9614	8.09329	7.80542	8.18339	8.70632	8.49745	8.57743	11930.4	7532.1	21455.7	8889.6	9740.2	7975.6	273.1	223.7	290.7	417.7	361.4
B4DKS0, B4E106, P53985	B4E106	B4E106	B4E106		Monocarboxylate transporter 1 (Solute carrier family 16 member 1)	6	High	2	2	2	Human	FALSE	3 v 3	0.472342	0.024219	0.181453	3 v 3	-0.0878638	0.848189	0.921092	0.428961	0.618159	0.369906	0.163987	0.452029	-0.879608	12.9201	12.5779	13.3249	13.0841	13.03	12.4452	7.93605	7.80349	8.1127	8.36501	8.42164	8.48261	7750.5	6114.2	10260.8	8683.5	8364	5576.9	244.9	223.4	276.8	329.7	342.9
A0A087X114, B2R6J3, B4DHP4, F5H079, F5H4Z7, Q96EY8, S4R3P5, S4R3Z1	Q96EY8	B2R6J3	Q96EY8	MMAB	Corrinoid adenosyltransferase (EC 2.5.1.17) (Cob(II)alamin adenosyltransferase) (Cob(II)yrinic acid a,c-diamide adenosyltransferase) (Cobinamide/cobalamin adenosyltransferase) (Methylmalonic aciduria type B protein)	15	High	3	3	3	Human	FALSE	3 v 3	0.745522	0.0242731	0.181453	3 v 3	-0.562486	0.322147	0.76264	0.629171	0.982142	0.625251	-0.847592	0.285273	-1.12514	12.6288	11.9337	13.4377	11.7812	12.2189	12.3126	7.14364	6.97728	7.31198	7.77281	7.95942	7.93723	6333.5	3911.9	11095.9	3519.6	4767.2	5087	141.4	126	158.9	218.7	248.9
O00483	O00483	O00483	O00483	NDUFA4	Cytochrome c oxidase subunit NDUFA4 (Complex I-MLRQ) (CI-MLRQ) (NADH-ubiquinone oxidoreductase MLRQ subunit)	23	High	2	2	2	Human	FALSE	3 v 3	0.817563	0.024424	0.181453	3 v 3	-0.325597	0.727397	0.859414	0.560248	0.91199	0.980453	0.40704	0.564391	-1.94822	11.5146	10.6762	12.0908	11.9217	11.2406	10.1426	6.55766	6.04221	5.59395	7.1179	6.9542	6.5744	2925.8	1636.3	4362.2	3879.5	2419.7	1130.4	94.2	65.9	48.3	138.9	124
A4UCS5, P30048, Q53HC2	P30048	P30048	P30048	PRDX3	Thioredoxin-dependent peroxide reductase, mitochondrial (EC 1.11.1.24) (Antioxidant protein 1) (AOP-1) (HBC189) (Peroxiredoxin III) (Prx-III) (Peroxiredoxin-3) (Protein MER5 homolog) (Thioredoxin-dependent peroxiredoxin 3)	28	High	5	5	5	Human	FALSE	3 v 3	0.772829	0.0245527	0.181453	3 v 3	-0.499032	0.39462	0.76264	0.542449	0.811455	0.964584	-0.544041	0.326098	-1.27915	13.6312	12.9116	14.3808	13.0872	13.2377	13.1016	8.48905	7.97154	8.24365	9.03149	8.783	9.20823	12688.4	7704.9	21332.5	8702.3	9659	8789.8	359.3	251	303.1	523.3	440.5
A0A024R5C4, B7Z361, B7Z3E3, B7Z4M1, B7Z8W8, F5H617, O95197	O95197	B7Z361	O95197	RTN3	Reticulon-3 (Homolog of ASY protein) (HAP) (Neuroendocrine-specific protein-like 2) (NSP-like protein 2) (Neuroendocrine-specific protein-like II) (NSP-like protein II) (NSPLII)	1	High	1	1	1	Human	FALSE	3 v 3	0.671074	0.0248933	0.181453	3 v 3	-0.643242	0.295803	0.76264	0.589616	0.884874	0.538731	-0.173873	-0.195512	-1.56034	12.3547	12.5766	13.6107	12.1809	12.3811	12.0503	6.95187	7.09698	7.3837	7.54148	7.98185	7.92244	5237.8	6108.7	12508.9	4643.1	5334.5	4241.4	123.8	136.9	167	186.3	252.8
A8K1E9, B3KM34, B3KQ85, B4DM90, F8WAZ6, F8WBE1, F8WEA6, G3V0E4, O75439, Q96CP5, Q9UG64	O75439	B3KM34	O75439	PMPCB	Mitochondrial-processing peptidase subunit beta (EC 3.4.24.64) (Beta-MPP) (P-52)	24	High	10	11	10	Human	FALSE	3 v 3	0.663662	0.0250782	0.181453	3 v 3	-0.514178	0.315979	0.76264	0.680588	0.840163	0.470236	-0.671396	0.222056	-1.0932	15.3604	14.508	15.8392	14.6891	14.73	14.746	9.68562	9.57611	9.93958	10.3662	10.4163	10.4098	42068.4	23298.8	58624.3	26414.7	27175.6	27478.5	823.5	763.3	982	1319.9	1366.5
C9J8H1, P36543	Q53Y06	C9J8H1	P36543	ATP6V1E1	V-type proton ATPase subunit E 1 (V-ATPase subunit E 1) (V-ATPase 31 kDa subunit) (p31) (Vacuolar proton pump subunit E 1)	4	Medium	1	1	1	Human	FALSE	3 v 3	0.517413	0.0251377	0.181453	3 v 3	-0.243899	0.665278	0.833002	0.683127	0.454074	0.415037	0.0858279	0.382219	-1.19975	11.2655	11.3112	12.709	11.3513	11.6934	11.5092	6.35579	6.6865	6.61176	7.03892	7.14057	7.0268	2461.8	2541	6695.5	2612.7	3311.8	2914.9	81.9	103	97.8	131.5	141.1
J3KRG2, Q96QA5	Q96QA5	Q96QA5	Q96QA5	GSDMA	Gasdermin-A (Gasdermin-1) [Cleaved into: Gasdermin-A, N-terminal (GSDMA-NT); Gasdermin-A, C-terminal (GSDMA-CT)]	2	High	1	1	1	Human	FALSE	3 v 3	0.562761	0.0253812	0.181453	3 v 3	-1.2955	0.267273	0.76264	0.695971	0.60458	0.38773	-0.370211	-0.521452	-2.99484	12.4232	12.8475	14.6072	12.053	12.326	11.6124	7.3147	6.89845	6.39232	8.01067	7.50303	6.78005	5492.4	7370.2	24958.6	4249.3	5134.6	3131	159.2	119.3	84	257.9	181.4
B4DEJ9, D3DU01, K7EK01, K7EL46, K7EL74, K7EL93, K7ELS2, K7EMI0, K7EMN6, K7ENU2, Q96GC9	Q96GC9	B4DEJ9	Q96GC9	VMP1	Vacuole membrane protein 1 (Transmembrane protein 49)	5	High	3	3	3	Human	FALSE	3 v 3	0.55882	0.0254059	0.181453	3 v 3	-0.649813	0.236271	0.76264	0.405395	0.551356	0.719708	-0.562018	-0.0253294	-1.36209	11.5129	11.6748	12.8539	10.9509	11.6495	11.4918	5.99548	6.55612	6.39403	6.40088	7.10748	7.11374	2922.4	3269.4	7403	1979.5	3212.5	2879.9	63.8	94.1	84.1	84.5	137.9
Q5T851, Q5T852, Q9NVV4	Q9NVV4	Q9NVV4	Q9NVV4	MTPAP	Poly(A) RNA polymerase, mitochondrial (PAP) (EC 2.7.7.19) (PAP-associated domain-containing protein 1) (Polynucleotide adenylyltransferase) (Terminal uridylyltransferase 1) (TUTase 1) (mtPAP)	4	High	3	3	3	Human	FALSE	3 v 3	0.553724	0.0255432	0.181453	3 v 3	-0.26226	0.643913	0.819096	0.61323	0.671524	0.376419	0.295117	0.150058	-1.23196	13.2981	12.7074	13.8851	13.5933	12.8574	12.6532	7.45286	7.83983	8.08055	8.06609	8.51136	8.45697	10072.5	6688	15129.9	12358.8	7421.1	6441.4	175.2	229.1	270.7	268	364.9
A0A0A0MRJ6, A0A3F2YNX8, B7Z972, C9J0F2, F6S8N6, F8WAV5, F8WAX2, F8WDT3, H7C4X2, P22061	P22061	P22061	P22061	PCMT1	Protein-L-isoaspartate(D-aspartate) O-methyltransferase (PIMT) (EC 2.1.1.77) (L-isoaspartyl protein carboxyl methyltransferase) (Protein L-isoaspartyl/D-aspartyl methyltransferase) (Protein-beta-aspartate methyltransferase)	37	High	7	7	7	Human	FALSE	3 v 3	0.504883	0.0256467	0.181453	3 v 3	-0.359536	0.393388	0.76264	0.482597	0.657523	0.37453	-0.60735	0.30007	-0.771329	15.2915	14.6353	15.6972	14.6842	14.9354	14.9258	9.55248	9.75706	10.1066	10.0351	10.4146	10.4811	40105.8	25448.5	53126.8	26325.5	31332.3	31125.8	750.9	865.3	1102.5	1049.2	1364.9
A0A024R2V0, B5MEG9, E7EVA0, P27816, Q86Y04	P27816	P27816	P27816	MAP4	Microtubule-associated protein 4 (MAP-4)	1	High	1	1	1	Human	FALSE	3 v 3	0.415283	0.0256859	0.181453	3 v 3	-0.355577	0.190516	0.76264	0.541969	0.394159	0.309721	0.00386237	-0.588955	-0.481637	12.0667	11.9782	12.7909	12.0706	11.3893	12.3092	6.27053	7.02791	7.49506	6.8125	7.42206	7.80478	4289.8	4034.6	7086.5	4301.3	2682.3	5075.1	77.2	130.5	180.4	112.4	171.5
A0A024R1J3, B0QYC6, B0QYC7, B0QYC8, Q00587	Q00587	Q00587	Q00587	CDC42EP1	Cdc42 effector protein 1 (Binder of Rho GTPases 5) (Serum protein MSE55)	6	High	2	2	2	Human	FALSE	3 v 3	0.499283	0.026192	0.181453	3 v 3	-0.326942	0.606551	0.799425	0.375903	0.655673	0.466273	-0.412262	0.648432	-1.217	13.2196	12.0354	13.6115	12.8073	12.6838	12.3945	7.51649	7.41954	7.72996	7.89239	8.07521	8.19623	9538.7	4197.8	12516	7167.8	6579.9	5384.1	183.1	171.2	212.3	237.6	269.7
H0Y368, O60762, Q5QPK2	A0A0S2Z4Y5	H0Y368	O60762	DPM1	Dolichol-phosphate mannosyltransferase subunit 1 (EC 2.4.1.83) (Dolichol-phosphate mannose synthase subunit 1) (DPM synthase subunit 1) (Dolichyl-phosphate beta-D-mannosyltransferase subunit 1) (Mannose-P-dolichol synthase subunit 1) (MPD synthase subunit 1)	10	High	3	3	3	Human	FALSE	3 v 3	0.603979	0.0262428	0.181453	3 v 3	-0.341185	0.573869	0.780703	0.441953	0.583991	0.785994	0.0598865	0.274566	-1.35801	10.6047	10.7196	11.8013	10.6646	10.9942	10.4433	5.26679	5.62936	5.60288	5.70874	6.21335	6.38888	1557.2	1686.3	3568.9	1623.2	2039.8	1392.3	38.5	49.5	48.6	52.3	74.2
A0A2Q3DQE3, A0A5F9ZH21, A0A5F9ZH50, A0A5F9ZH90, A0A5F9ZHM9, A0A5F9ZHR5, A0A5F9ZHY2, A0A5K1VW76, A8K161, A8K6N9, B3KTH7, B3KY86, B7Z1Z6, B7Z2B0, D3DVK8, D6R938, D6RFJ0, E9PBG7, E9PF82, H0Y6G2, H0Y9C2, H0Y9J2, H7BXS4, Q13554, Q13555, Q13557, Q4G1A8, Q53H78, Q5SWX3, Q8IWE0, Q8WU40, Q92991, Q9UQM7	Q13557	B7Z2B0	Q13557	CAMK2D	Calcium/calmodulin-dependent protein kinase type II subunit delta (CaM kinase II subunit delta) (CaMK-II subunit delta) (EC 2.7.11.17)	9	High	3	3	3	Human	FALSE	3 v 3	0.6784	0.026398	0.181453	3 v 3	-0.377505	0.31542	0.76264	0.554783	0.902942	0.577476	-0.101797	-0.0848322	-0.945886	11.8985	11.1746	11.9875	11.7967	11.0898	11.0416	6.30195	5.80993	6.00899	6.85674	6.71287	6.58646	3817.8	2311.5	4060.6	3557.7	2179.5	2107.9	78.9	56.1	64.4	115.9	104.9
A8K2Z9, P23469	P23469	A8K2Z9	P23469	PTPRE	Receptor-type tyrosine-protein phosphatase epsilon (Protein-tyrosine phosphatase epsilon) (R-PTP-epsilon) (EC 3.1.3.48)	2	High	1	1	1	Human	FALSE	3 v 3	0.94946	0.0264989	0.181453	3 v 3	-0.507452	0.3701	0.76264	1.23233	0.928874	0.687174	-0.315465	0.144618	-1.35151	10.0318	10.4973	11.5594	9.71631	10.6419	10.2079	4.21723	5.10014	5.30378	5.44956	6.02901	5.99095	1046.8	1445.4	3018	841.2	1597.8	1182.7	18.6	34.3	39.5	43.7	65.3
A0A2U8J961, A0A5C2GAV6, A0A5C2GNP5, A0A5C2GNZ6, A0A5C2GRY9, A0A5C2GWW2	A0A5C2GNP5	A0A5C2GRY9	A0A5C2GNP5		IG c828_heavy_IGHV3-21_IGHD7-27_IGHJ3 (Fragment)	6	High	1	2	1	Human	FALSE	3 v 3	0.832908	0.0265254	0.181453	3 v 3	-0.470876	0.444442	0.76264	0.582463	1.06031	0.855954	0.0803085	-0.0273514	-1.46559	12.885	12.9968	14.1783	12.9653	12.9694	12.7127	7.58946	7.38802	7.7879	8.17193	8.44832	8.64386	7564.1	8173.6	18539.4	7997.1	8020.1	6712.9	192.6	167.5	221	288.4	349.3
A0A024RB10, B4DDL9, E7ESI2, G3V5T9, P24941	P24941	P24941	P24941	CDK2	Cyclin-dependent kinase 2 (EC 2.7.11.22) (Cell division protein kinase 2) (p33 protein kinase)	16	High	5	5	3	Human	FALSE	3 v 3	0.773862	0.0265308	0.181453	3 v 3	-0.106017	0.815515	0.909243	0.520099	0.937276	0.864211	-0.138874	0.601562	-0.780738	13.0657	12.9965	14.0561	12.9268	13.598	13.2753	7.53138	8.15178	8.24222	8.05148	9.08905	9.10643	8573.4	8171.9	17033.2	7786.6	12399.7	9914.5	185	284.4	302.8	265.3	544.6
A0A4E0VZZ8, A0A4E0W136, A0A4E0W274, A0A4E0W6F2, A0A4E0W6L3, A0A679KDB5, A0A679KEX7, A0A679KGQ9, A0A679KKL6, A0A679KLN1, A0A679KRN7	A0A679KLN1	A0A4E0VZZ8	A0A679KLN1		AEG2C7 (Fragment)	16	High	1	169	1	Human	FALSE	3 v 3	0.798849	0.0266288	0.181453	3 v 3	-0.571254	0.34665	0.76264	0.541756	0.986713	0.868078	0.0268936	-0.246718	-1.49394	17.7755	18.0317	19.0533	17.8024	17.785	17.5593	12.5095	12.3391	12.6801	13.0512	13.3258	13.5482	224367	267970	544005	228589	225848	193145	5830.7	5181.4	6562.9	8488	10267.8
H0Y512, Q9HDC9	Q9HDC9	Q9HDC9	Q9HDC9	APMAP	Adipocyte plasma membrane-associated protein (Protein BSCv)	6	High	2	2	2	Human	FALSE	3 v 3	0.590317	0.0268332	0.181453	3 v 3	-0.323697	0.548636	0.769304	0.420643	0.762509	0.5878	-0.0837387	0.31204	-1.19939	12.607	12.4843	13.6549	12.5233	12.7964	12.4556	7.43796	7.51175	7.78202	7.8586	8.27426	8.36982	6238.6	5730.1	12898.8	5886.8	7113.7	5616.9	173.4	182.5	220.1	232.1	309.6
A0A1B0GWA2, A0A2R8YEL0, B7Z3Q4, B7ZAC5, B8ZZ81, O00116, Q53S12, Q53SG6, Q53SN7	O00116	O00116	O00116	AGPS	Alkyldihydroxyacetonephosphate synthase, peroxisomal (Alkyl-DHAP synthase) (EC 2.5.1.26) (Aging-associated gene 5 protein) (Alkylglycerone-phosphate synthase)	33	High	17	17	17	Human	FALSE	3 v 3	0.462397	0.0268547	0.181453	3 v 3	-0.724481	0.308566	0.76264	0.556289	0.52191	0.308993	-0.292196	-0.0924796	-1.78877	16.1926	15.3825	17.0641	15.9004	15.29	15.2754	10.5916	10.3183	10.6934	11.1479	10.8402	11.0024	74893.9	42716.6	137031	61162.7	40064.3	39659.5	1543.1	1276.8	1655.9	2269.1	1833.3
B4DV51, B5MDF5, F5H018, H0YFC6, J3KQE5, P62826, Q0EFC9, Q96QB7	P62826	B5MDF5	P62826	RAN	GTP-binding nuclear protein Ran (Androgen receptor-associated protein 24) (GTPase Ran) (Ras-like protein TC4) (Ras-related nuclear protein)	15	High	3	3	3	Human	FALSE	3 v 3	0.413323	0.0269622	0.181453	3 v 3	-0.456278	0.459854	0.76264	0.313191	0.546323	0.380454	-0.0772867	0.160666	-1.45221	13.0621	12.8636	13.9496	12.9848	13.0243	12.4974	7.7502	7.83479	7.79896	8.0634	8.38111	8.17941	8552.3	7453.1	15821.7	8106.2	8331.1	5782.2	215.3	228.3	222.7	267.5	333.4
Q96IX5	Q96IX5	Q96IX5	Q96IX5	ATP5MK	ATP synthase membrane subunit K, mitochondrial (ATP synthase membrane subunit DAPIT, mitochondrial) (Diabetes-associated protein in insulin-sensitive tissues) (HCV F-transactivated protein 2) (Up-regulated during skeletal muscle growth protein 5)	28	High	1	1	1	Human	FALSE	3 v 3	0.868269	0.0270763	0.181453	3 v 3	-0.408141	0.40161	0.76264	0.79518	1.14938	0.660251	-0.106957	0.057641	-1.17511	9.65231	9.63898	10.6282	9.54535	9.69662	9.45306	4.08746	4.45943	4.48543	4.88264	5.60881	5.14568	804.7	797.3	1582.7	747.2	829.8	700.9	17	22	22.4	29.5	48.8
Q9Y2A7	Q9Y2A7	Q9Y2A7	Q9Y2A7	NCKAP1	Nck-associated protein 1 (NAP 1) (Membrane-associated protein HEM-2) (p125Nap1)	5	High	5	5	5	Human	FALSE	3 v 3	0.283599	0.0270885	0.181453	3 v 3	-0.462971	0.18899	0.76264	0.290677	0.362364	0.197756	-0.630647	0.00325058	-0.761516	12.3896	12.2118	12.596	11.7589	12.215	11.8345	7.07039	7.28077	7.13853	7.36107	7.64313	7.33628	5365.8	4743.6	6191.3	3465.7	4754.3	3652.1	134.4	155.5	140.9	164.4	199.9
P31689	P31689	P31689	P31689	DNAJA1	DnaJ homolog subfamily A member 1 (DnaJ protein homolog 2) (HSDJ) (Heat shock 40 kDa protein 4) (Heat shock protein J2) (HSJ-2) (Human DnaJ protein 2) (hDj-2)	2	Medium	1	1	1	Human	FALSE	3 v 3	0.633236	0.0272357	0.181453	3 v 3	-0.394913	0.536415	0.769304	0.524421	0.846614	0.528672	-0.124812	0.36439	-1.42432	10.5644	10.9836	11.9136	10.4396	11.348	10.4892	5.18982	5.85798	6.17592	5.71425	6.7046	6.7046	1514.3	2024.8	3857.8	1388.8	2606.6	1437.4	36.5	58	72.3	52.5	104.3
A0A2R8Y3N3, A0A2R8Y4X6, A0A2R8Y5E8, A0A2R8Y5P7, A0A2R8Y6I1, A0A6Q8PF07, A0A6Q8PF47, A0A6Q8PFF2, A0A6Q8PHA5, A0A6Q8PHE3, B2R7G6, B3KWE1, B4DDD8, B4DDN8, B4DEA2, B4DQ67, B4DSY5, B4E1C5, D6RB22, D6RJE6, E7ETE2, P12081, P49590, Q52NV4	P49590	B2R7G6	P49590	HARS2	Histidine--tRNA ligase, mitochondrial (EC 6.1.1.21) (Histidine--tRNA ligase-like) (Histidyl-tRNA synthetase) (HisRS)	8	High	4	4	4	Human	FALSE	3 v 3	0.531115	0.0273603	0.181453	3 v 3	-0.823617	0.31399	0.76264	0.51569	0.693622	0.384034	-0.417283	-0.0164496	-2.03712	12.5917	12.2598	13.7706	12.1744	12.2434	11.7335	7.27612	7.06393	7.0917	7.79181	7.75756	7.47573	6172.8	4904.2	13975.8	4622.4	4848.6	3405.2	155	133.8	136.4	221.6	216.4
P10599	P10599	P10599	P10599	TXN	Thioredoxin (Trx) (ATL-derived factor) (ADF) (Surface-associated sulphydryl protein) (SASP) (allergen Hom s Trx)	38	High	4	5	4	Human	TRUE	3 v 3	0.559748	0.0278397	0.181453	3 v 3	-0.562898	0.642352	0.819096	0.599877	0.701224	0.378144	-0.521803	1.21631	-2.3832	13.9113	13.8633	15.5494	13.3895	15.0796	13.1662	8.38198	7.82273	7.91648	8.98185	8.52395	8.29462	15407.3	14902.6	47956.2	10731.2	34626.5	9192.4	333.6	226.4	241.6	505.6	368.1
A0A075B6F6, A0A0S2Z6F0, A0A3B3IT72, A0A3B3IUB5, Q8TCT9	A0A0S2Z5V7	A0A3B3IUB5	Q8TCT9	HM13	Minor histocompatibility antigen H13 (EC 3.4.23.-) (Intramembrane protease 1) (IMP-1) (IMPAS-1) (hIMP1) (Presenilin-like protein 3) (Signal peptide peptidase)	5	High	2	2	2	Human	FALSE	3 v 3	0.47018	0.0278836	0.181453	3 v 3	-0.459775	0.407387	0.76264	0.452172	0.617215	0.341153	-0.27841	0.198636	-1.29955	12.1989	12.0533	13.1699	11.9205	12.252	11.8703	6.83415	6.98641	7.03562	7.28633	7.60363	7.37678	4701.4	4250.3	9215.7	3876.3	4877.7	3743.9	114.1	126.8	131.2	156.1	194.5
O75475, Q05CM9, Q8N4N4	O75475	O75475	O75475	PSIP1	PC4 and SFRS1-interacting protein (CLL-associated antigen KW-7) (Dense fine speckles 70 kDa protein) (DFS 70) (Lens epithelium-derived growth factor) (Transcriptional coactivator p75/p52)	9	High	5	5	5	Human	FALSE	3 v 3	0.833881	0.0280402	0.181453	3 v 3	0.0459618	0.945336	0.975089	0.767156	1.10747	0.627014	0.789295	0.476069	-1.12748	13.9303	14.029	14.6617	14.7196	14.5051	13.5343	8.7269	8.81986	8.8936	9.49406	9.92733	9.52062	15611	16716.8	25919.4	26979.4	23252.2	11863.7	423.7	451.9	475.6	721.1	973.7
B1AMS2, B4DPT4, B4DZW0, D6R9Y6, D6RDP1, D6RDU5, D6RER5, D6RGI3, Q14141, Q541S4, Q548C9, Q6B514, Q6NT82, Q8NFH9, Q8NFI0, Q8NFI1, Q8NFI2, Q9NVA2	Q14141	Q8NFI1	Q14141	SEPTIN6	Septin-6	3	High	1	1	1	Human	FALSE	3 v 3	0.9187	0.0283568	0.181453	3 v 3	0.43837	0.281351	0.76264	0.640004	1.18736	0.928741	0.0549545	0.230544	1.02961	11.2057	11.4596	10.8546	11.2606	11.6901	11.8842	5.58496	6.02015	6.63807	6.22497	7.2075	7.56682	2361.8	2816.3	1851.7	2453.5	3304.3	3780.2	48	64.9	99.6	74.8	147.8
C9J7L8, H7C5Q2, Q96EA2, Q9H2R8, Q9Y305	Q9Y305	Q9Y305	Q9Y305	ACOT9	Acyl-coenzyme A thioesterase 9, mitochondrial (Acyl-CoA thioesterase 9) (EC 3.1.2.-) (Acyl-CoA thioester hydrolase 9)	29	High	11	11	11	Human	FALSE	3 v 3	0.582438	0.0285311	0.181453	3 v 3	-0.36059	0.40765	0.76264	0.658968	0.705217	0.383129	-0.273754	0.191947	-0.999962	16.0358	15.2939	16.4603	15.7621	15.4858	15.4603	10.8075	10.4945	10.8757	11.4665	11.1997	11.2588	67184.6	40171.6	90165.6	55572.7	45888.2	45084	1792.2	1442.6	1878.9	2829.8	2352
A0A087X1I3, A0A494C1T6, B3KT34, B3KYA5, B4DNB2, B4DYN5, B7Z668, B7Z6J5, D6RFM5, H0Y8X1, P31040, Q0QF12	P31040	P31040	P31040	SDHA	Succinate dehydrogenase [ubiquinone] flavoprotein subunit, mitochondrial (EC 1.3.5.1) (Flavoprotein subunit of complex II) (Fp)	33	High	17	18	17	Human	FALSE	3 v 3	0.607424	0.0288186	0.181453	3 v 3	-0.752068	0.277194	0.76264	0.594313	0.796199	0.43176	-0.531777	-0.00250214	-1.72192	16.5729	16.1499	17.6072	16.0411	16.1474	15.8853	10.8618	10.8897	11.2953	11.4561	11.6859	11.7271	97483.4	72712.6	199669	67429.5	72586.6	60528.4	1860.9	1897.3	2513.2	2809.5	3294.7
A0A494C017, A0A499FIY8, B4DG42, C9JC07, C9JJV6, C9JZL8, Q96S97	A0A024R4N0	C9JJV6	Q96S97	MYADM	Myeloid-associated differentiation marker (Protein SB135)	10	High	2	2	2	Human	FALSE	3 v 3	0.555653	0.0288952	0.181453	3 v 3	-0.461953	0.519177	0.763323	0.42668	0.744619	0.49566	0.162493	0.104474	-1.65283	11.8105	11.3961	12.6692	11.9729	11.5005	11.0164	6.71287	6.23266	6.46434	7.13955	6.97728	6.96	3591.7	2695	6513.5	4019.9	2897.4	2071.4	104.9	75.2	88.3	141	126
Q5TDF0, Q9BSD7	Q9BSD7	Q5TDF0	Q9BSD7	NTPCR	Cancer-related nucleoside-triphosphatase (NTPase) (EC 3.6.1.15) (Nucleoside triphosphate phosphohydrolase)	36	High	6	7	6	Human	FALSE	3 v 3	0.48074	0.0289078	0.181453	3 v 3	-0.468662	0.125	0.76264	0.321787	0.604905	0.515527	-0.312433	-0.259459	-0.834095	14.7053	14.476	14.7388	14.3929	14.2165	13.9047	9.26562	8.96723	9.20335	9.5874	9.57213	9.71888	26714.1	22788.1	27341.5	21512.4	19037.2	15336.8	615.5	500.5	589.5	769.3	761.2
A0A087WZN1, A0A087X2E5, A0A0D9SG66, B4DU38, L0R875, O43837, Q99855, Q9UIC5	O43837	O43837	O43837	IDH3B	Isocitrate dehydrogenase [NAD] subunit beta, mitochondrial (Isocitric dehydrogenase subunit beta) (NAD(+)-specific ICDH subunit beta)	37	High	14	16	13	Human	FALSE	3 v 3	0.722864	0.0289465	0.181453	3 v 3	-0.607081	0.26706	0.76264	0.752357	0.924388	0.491846	-0.894838	0.180343	-1.10675	16.4475	15.5836	17.0366	15.5526	15.7639	15.9298	10.541	10.504	11.1143	11.2934	11.4284	11.6062	89366.9	49104.2	134437	48062.2	55642.6	62424.4	1489.9	1452.2	2216.9	2509.8	2756.1
A0A3B3IS84, A0A3B3ISC6, A0A3B3IT15, A0A3B3IU89, P53621	P53621	A0A3B3IU89	P53621	COPA	Coatomer subunit alpha (Alpha-coat protein) (Alpha-COP) (HEP-COP) (HEPCOP) [Cleaved into: Xenin (Xenopsin-related peptide); Proxenin]	1	High	1	1	1	Human	FALSE	3 v 3	0.644279	0.0291958	0.181453	3 v 3	-0.0232904	0.96466	0.983612	0.743105	0.770047	0.419684	0.466311	0.418142	-0.954325	10.8478	11.2782	12.1362	11.3141	11.6964	11.1819	5.55152	6.40088	6.53916	6.29462	7.17093	6.95884	1842.9	2483.6	4501.6	2546.1	3318.6	2323.2	46.9	84.5	93	78.5	144.1
A0A0S2Z518, A6PVC9, B3KNE7, B3KQF0, Q9UGP8	A0A0S2Z5M1	A0A0S2Z5M1	Q9UGP8	SEC63	Translocation protein SEC63 homolog	4	High	2	2	2	Human	FALSE	3 v 3	0.415732	0.0296045	0.181453	3 v 3	-0.568275	0.336024	0.76264	0.290318	0.543731	0.413145	-0.0327954	-0.20411	-1.46792	11.2516	11.2749	12.5116	11.2188	11.0708	11.0437	6.01346	6.26491	6.25361	6.30378	6.80864	6.66676	2438.2	2477.9	5839.5	2383.4	2151	2111	64.6	76.9	76.3	79	112.1
B2RE46, B4DJL0, F2Z3K5, P04844, Q5JYR4, Q5JYR7	P04844	P04844	P04844	RPN2	Dolichyl-diphosphooligosaccharide--protein glycosyltransferase subunit 2 (Dolichyl-diphosphooligosaccharide--protein glycosyltransferase 63 kDa subunit) (RIBIIR) (Ribophorin II) (RPN-II) (Ribophorin-2)	12	High	7	7	7	Human	FALSE	3 v 3	0.568505	0.0296979	0.181453	3 v 3	-0.488229	0.406412	0.76264	0.505842	0.764716	0.434956	-0.0439321	0.00318311	-1.42394	14.5092	14.6978	15.7402	14.4653	14.701	14.3162	9.17592	9.35072	9.6858	9.68177	10.1154	10.1208	23319.2	26575.5	54735	22619.8	26634.2	20399.4	578.4	652.9	823.6	821.3	1109.3
A0A499FI48, P13667	A0A090N8Y2	A0A090N8Y2	P13667	PDIA4	Protein disulfide-isomerase A4 (EC 5.3.4.1) (Endoplasmic reticulum resident protein 70) (ER protein 70) (ERp70) (Endoplasmic reticulum resident protein 72) (ER protein 72) (ERp-72) (ERp72)	4	High	2	3	2	Human	FALSE	3 v 3	0.541136	0.0299168	0.181453	3 v 3	-0.545324	0.175282	0.76264	0.349872	0.645335	0.6282	-0.579837	-0.0710488	-0.985088	10.6949	11.0216	11.7384	10.115	10.9506	10.7533	4.98641	5.54844	5.65535	5.33628	6.19377	6.28355	1657.6	2078.9	3416.7	1109	1979	1726.1	31.7	46.8	50.4	40.4	73.2
D3DQY6, F5H442, Q99816	Q99816	D3DQY6	Q99816	TSG101	Tumor susceptibility gene 101 protein (ESCRT-I complex subunit TSG101)	3	High	1	1	1	Human	FALSE	3 v 3	0.305094	0.0299356	0.181453	3 v 3	-0.485441	0.346317	0.76264	0.303884	0.212162	0.399237	-0.124803	-0.0523989	-1.27912	12.8404	12.9431	14.0858	12.7156	12.8907	12.8067	7.46761	8.17542	7.89905	7.77149	8.38759	8.29829	7334.3	7875.3	17387.6	6726.5	7594.4	7164.5	177	289.1	238.7	218.5	334.9
A0A0C4DGD4, A0A0C4DGD8, B3KVU6, E5RIU5, E5RJ62, H0YB09, H0YB62, Q4LE40, Q6IA66	B3KVU6	H0YB09	B3KVU6		cDNA FLJ41538 fis, clone BRTHA2018129	2	High	1	1	1	Human	FALSE	3 v 3	0.631347	0.0300854	0.181453	3 v 3	-0.821516	0.213609	0.76264	0.427273	0.813587	0.653181	-1.20869	0.0877736	-1.34364	11.3547	10.2949	11.6756	10.1461	10.3826	10.3319	5.64097	5.1819	5.56986	6.06824	5.99548	6.22304	2618.9	1256.2	3271.1	1133.1	1335	1288.9	49.9	36.3	47.5	67.1	63.8
A0A0A0MRQ5, A0A0A0MSI0, B2R4P2, H7C3T4, Q06830, Q13162	Q06830	Q06830	Q06830	PRDX1	Peroxiredoxin-1 (EC 1.11.1.24) (Natural killer cell-enhancing factor A) (NKEF-A) (Proliferation-associated gene protein) (PAG) (Thioredoxin peroxidase 2) (Thioredoxin-dependent peroxide reductase 2) (Thioredoxin-dependent peroxiredoxin 1)	66	High	14	20	13	Human	TRUE	3 v 3	0.380052	0.030142	0.181453	3 v 3	-0.607435	0.107891	0.76264	0.245015	0.447777	0.447363	-0.7875	-0.174403	-0.860402	17.6484	16.8451	17.4266	16.8609	16.6707	16.5662	12.0989	11.4742	11.5565	12.3439	11.922	12.0039	205443	117728	176173	119023	104323	97035.9	4386.7	2845	3012	5198.7	3880.4
A0A0B4J239, F5GXX5, F5H895, P61803, Q53G02	P61803	F5GXX5	P61803	DAD1	Dolichyl-diphosphooligosaccharide--protein glycosyltransferase subunit DAD1 (Oligosaccharyl transferase subunit DAD1) (Defender against cell death 1) (DAD-1)	27	High	3	3	3	Human	FALSE	3 v 3	0.652264	0.0302108	0.181453	3 v 3	-0.556599	0.33445	0.76264	0.471948	0.868892	0.615952	-0.0939348	-0.136895	-1.43897	12.2294	12.5562	13.6416	12.1355	12.4193	12.2026	7.12722	7.23649	7.3733	7.59917	8.10538	7.98925	4802	6022.6	12780.1	4499.3	5477.4	4713.7	139.8	150.8	165.8	193.9	275.4
B3KNB4, B4DE78, B4DHC4, P61981	P61981	B4DE78	P61981	YWHAG	14-3-3 protein gamma (Protein kinase C inhibitor protein 1) (KCIP-1) [Cleaved into: 14-3-3 protein gamma, N-terminally processed]	11	High	3	3	1	Human	FALSE	3 v 3	0.350943	0.0302131	0.181453	3 v 3	-0.28248	0.516504	0.76264	0.457155	0.354665	0.241008	0.114332	0.042781	-1.00455	10.4764	11.0721	11.527	10.5908	11.1149	10.5225	5.1127	5.93074	5.62936	5.56986	6.2854	5.87036	1424.7	2153	2951.1	1542.2	2217.8	1470.9	34.6	61	49.5	47.5	78
A0A6Q8PFI8, B3KVN0, B4DDR6, B4DKW1, P11166, Q59GX2	P11166	Q59GX2	P11166	SLC2A1	Solute carrier family 2, facilitated glucose transporter member 1 (Glucose transporter type 1, erythrocyte/brain) (GLUT-1) (HepG2 glucose transporter)	11	High	5	7	5	Human	FALSE	3 v 3	0.451859	0.031069	0.184917	3 v 3	-0.423808	0.364049	0.76264	0.291049	0.50858	0.555948	-0.545871	0.258167	-0.983722	13.1166	12.6245	13.3612	12.5707	12.8826	12.3775	7.84235	7.6279	7.6014	8.1334	8.13648	8.15735	8881.6	6314.6	10522.6	6083.7	7552	5321	229.5	197.8	194.2	280.8	281.4
B1AK13, B7Z212, B7Z4D4, G5E9S9, H0Y2L7, P35914, Q8TB92, Q9NT06	B1AK13	B1AK13	B1AK13	HMGCL	3-hydroxy-3-methylglutarate-CoA lyase (EC 4.1.3.4) (Hydroxymethylglutaryl-CoA lyase, mitochondrial)	35	High	11	12	11	Human	FALSE	3 v 3	0.493	0.031267	0.184917	3 v 3	-0.921908	0.320162	0.76264	0.604194	0.558403	0.316404	-1.13927	0.390135	-2.01659	15.0731	14.4161	16.1661	13.9338	14.8063	14.1495	9.47249	8.93044	9.22062	10.0767	9.48884	9.53702	34471.3	21862	73531.1	15649.6	28650.5	18172.6	710.4	487.9	596.6	1079.9	718.5
B2R6J2, B7Z437, B7Z5V2, B7Z9R6, E7EQR4, J7M2B1, P15311, Q6NUR7, V9HW42	P15311	Q6NUR7	P15311	EZR	Ezrin (Cytovillin) (Villin-2) (p81)	8	High	6	6	4	Human	FALSE	3 v 3	0.232104	0.0315728	0.184917	3 v 3	-0.312532	0.553684	0.76995	0.237039	0.156584	0.30269	0.0734316	0.185343	-1.19637	12.7035	12.9441	13.508	12.777	13.1294	12.3116	7.43962	8.07895	7.52513	7.67666	8.23554	7.82782	6670.3	7880.4	11649.7	7018.6	8960.7	5083.6	173.6	270.4	184.2	204.6	301.4
A0A0A0MT26, A0A2R8YEY8, B1AKY9, B2RAQ4, B3KNQ8, B3KRI1, B3KSY7, B3KV59, B3KW93, B3KX35, B4DIQ8, B7Z1N5, B7Z1Q9, B7Z3F8, B7Z3V1, B7Z9V4, H0Y7C1, M0R116, P05023, P13637, P50993, Q53ES0, Q58I23	P05023	B7Z3V1	P05023	ATP1A1	Sodium/potassium-transporting ATPase subunit alpha-1 (Na(+)/K(+) ATPase alpha-1 subunit) (EC 7.2.2.13) (Sodium pump subunit alpha-1)	8	High	7	7	7	Human	FALSE	3 v 3	0.449041	0.0316271	0.184917	3 v 3	-0.232429	0.671984	0.833229	0.291203	0.565303	0.490617	-0.195261	0.568182	-1.07021	14.2474	13.8552	14.9116	14.0521	14.4234	13.8414	9.2353	9.34474	9.33561	9.5265	9.91004	9.82623	19448.6	14819.1	30820.8	16986.7	21971.6	14678.4	602.7	650.2	646.1	737.5	962.1
O95239, Q59HG1, Q6PKB2	O95239	Q6PKB2	O95239	KIF4A	Chromosome-associated kinesin KIF4A (Chromokinesin-A)	1	High	1	1	1	Human	FALSE	3 v 3	0.69467	0.0319835	0.184917	3 v 3	-0.623623	0.440236	0.76264	0.456081	0.890964	0.736966	-0.620701	0.505581	-1.75575	11.7289	11.5753	12.5707	11.1082	12.0809	10.815	6.36282	6.38888	5.85549	6.8189	7.27984	6.59246	3394.3	3051.5	6083.7	2207.5	4332.2	1801.5	82.3	83.8	57.9	112.9	155.4
H0Y9K7, P23246, Q6PIX2, Q86VG2, Q9BSV4	A0A384N5Z8	Q9BSV4	P23246	SFPQ	Splicing factor, proline- and glutamine-rich (100 kDa DNA-pairing protein) (hPOMp100) (DNA-binding p52/p100 complex, 100 kDa subunit) (Polypyrimidine tract-binding protein-associated-splicing factor) (PSF) (PTB-associated-splicing factor)	7	High	5	6	4	Human	FALSE	3 v 3	0.524287	0.0323493	0.184917	3 v 3	0.0261796	0.981963	0.992892	0.52756	0.690045	0.355256	1.62485	0.341403	-1.88772	11.7244	11.5915	12.6907	13.3493	11.9329	10.803	6.23266	6.49185	6.34518	6.76022	7.1819	6.70044	3383.8	3085.9	6611.3	10436	3909.8	1786.6	75.2	90	81.3	108.4	145.2
A0A384MR50, A0A6I8PRV6, B1AK85, B1AK87, B1AK88, B2R7T8, B4DWA6, P47756, Q7L4N0	A0A384MR50	B2R7T8	A0A384MR50		F-actin-capping protein subunit beta	31	High	8	8	8	Human	FALSE	3 v 3	0.3562	0.0328247	0.184917	3 v 3	-0.586824	0.181492	0.76264	0.230065	0.384554	0.453981	-0.764741	-0.0175238	-0.978207	14.6528	14.5849	15.2442	13.8881	14.5674	14.266	9.12903	9.38974	9.29186	9.35909	9.77429	9.74584	25759.7	24575.3	38810.5	15161.1	24278.6	19700.6	559.9	670.8	626.8	656.7	875.7
B4DKR0, H7C3X5, Q13190	Q13190	Q13190	Q13190	STX5	Syntaxin-5	5	High	1	1	1	Human	FALSE	3 v 3	0.569737	0.0329252	0.184917	3 v 3	-0.386413	0.449393	0.76264	0.452512	0.78136	0.475338	-0.0836953	0.130114	-1.20566	9.84956	9.71098	10.4659	9.76587	9.84109	9.26021	4.62644	4.26303	4.35755	5.07895	5.04439	4.83289	922.6	838.1	1414.3	870.6	917.2	613.2	24.7	19.2	20.5	33.8	33
A0A0C4DGB9, A8K0P2, B4DFH3, B4DR66, D6R967, D6RAD3, D6RGI1, D6RGV9, F8W7R6, H0Y8X2, H0Y9D8, H0YAK2, Q15181, Q5SQT6, Q9H2U2	Q9H2U2	Q9H2U2	Q9H2U2	PPA2	Inorganic pyrophosphatase 2, mitochondrial (EC 3.6.1.1) (Pyrophosphatase SID6-306) (Pyrophosphate phospho-hydrolase 2) (PPase 2)	30	High	9	11	9	Human	FALSE	3 v 3	0.642837	0.0329925	0.184917	3 v 3	-0.415839	0.417282	0.76264	0.569671	0.876913	0.481927	-0.607333	0.370556	-1.01074	15.4432	14.5739	15.8616	14.8359	14.9444	14.8508	9.69957	9.58252	10.0193	10.2692	10.4594	10.5012	44551.5	24387.8	59540.4	29244	31529.8	29549.4	831.5	766.7	1037.8	1234.1	1408
A0A087X1X7, B2RAR6, D3DWK1, E9PI39, E9PIZ1, E9PK01, E9PL12, E9PL71, E9PMW7, E9PN91, E9PPR1, E9PQ49, E9PRY8, H0YCK7, P29692, Q71RH4, Q9BW34, Q9H7G6	P29692	P29692	P29692	EEF1D	Elongation factor 1-delta (EF-1-delta) (Antigen NY-CO-4)	4	High	1	1	1	Human	FALSE	3 v 3	0.292374	0.0331832	0.184917	3 v 3	-0.234998	0.229199	0.76264	0.187151	0.319509	0.370461	-0.216345	-0.00699339	-0.481656	11.4456	11.9015	12.0812	11.2292	11.8945	11.5995	5.88753	6.89966	6.87652	6.07468	7.21917	7.24698	2789.1	3825.7	4333	2400.7	3807.2	3103.1	59.2	119.4	117.5	67.4	149
A0A087WYT3, B3KUY2, Q15185	Q15185	A0A087WYT3	Q15185	PTGES3	Prostaglandin E synthase 3 (EC 5.3.99.3) (Cytosolic prostaglandin E2 synthase) (cPGES) (Hsp90 co-chaperone) (Progesterone receptor complex p23) (Telomerase-binding protein p23)	11	High	1	1	1	Human	FALSE	3 v 3	0.463371	0.0331975	0.184917	3 v 3	-0.0863136	0.689952	0.841563	0.632268	0.345711	0.412132	0.285209	-0.232668	-0.311482	11.0526	12.2733	12.2285	11.3378	12.0406	11.917	5.90689	7.2211	7.09487	6.53916	7.56682	7.507	2124.1	4950.3	4799	2588.4	4213	3867.1	60	149.2	136.7	93	189.6
B4DEX8, P31153	P31153	B4DEX8	P31153	MAT2A	S-adenosylmethionine synthase isoform type-2 (AdoMet synthase 2) (EC 2.5.1.6) (Methionine adenosyltransferase 2) (MAT 2) (Methionine adenosyltransferase II) (MAT-II)	4	High	1	1	1	Human	FALSE	3 v 3	0.321604	0.0333675	0.184917	3 v 3	-0.464295	0.0588903	0.76264	0.427528	0.318448	0.218835	-0.344405	-0.348303	-0.700178	10.0311	10.3211	10.7518	9.68668	9.97284	10.0516	5.10852	5.05311	5.12102	5.53605	5.37156	5.33985	1046.3	1279.3	1724.3	824.1	1004.9	1061.3	34.5	33.2	34.8	46.4	41.4
Q8IVS2	Q8IVS2	Q8IVS2	Q8IVS2	MCAT	Malonyl-CoA-acyl carrier protein transacylase, mitochondrial (MCT) (EC 2.3.1.39) (Mitochondrial malonyl CoA:ACP acyltransferase) (Mitochondrial malonyltransferase) ([Acyl-carrier-protein] malonyltransferase)	8	High	2	2	2	Human	FALSE	3 v 3	0.61458	0.0334771	0.184917	3 v 3	-0.4279	0.494988	0.76264	0.552866	0.837975	0.452899	-0.537842	0.517678	-1.26354	13.0712	12.0925	13.5774	12.5334	12.6102	12.3139	7.50621	7.32643	7.7502	8.05907	8.1644	8.2031	8606.7	4367.2	12224.1	5928.3	6252.3	5091.6	181.8	160.5	215.3	266.7	286.9
A0A087WXC6, A0A0S2Z5C1, A0A0S2Z5F3, B2RB52, B4DY50, B4DY59, E9PF19, F8WCR3, F8WDI9, Q8N2L6, Q96E41, Q9Y4P3	A0A384MDS4	A0A384MDS4	Q9Y4P3	TBL2	Transducin beta-like protein 2 (WS beta-transducin repeats protein) (WS-betaTRP) (Williams-Beuren syndrome chromosomal region 13 protein)	14	High	5	5	5	Human	FALSE	3 v 3	0.686046	0.0342008	0.184917	3 v 3	-0.494078	0.366793	0.76264	0.637524	0.931938	0.488676	-0.151154	0.0118713	-1.34295	14.5231	14.3811	15.5595	14.3719	14.393	14.2165	9.09566	9.21578	9.35006	9.73318	10.1477	9.83873	23543.8	21337.4	48292.1	21201.9	21513.7	19037.4	547.1	594.6	652.6	851.1	1134.4
A0A024R3M0, P08240, Q6IAX9	P08240	Q6IAX9	P08240	SRPRA	Signal recognition particle receptor subunit alpha (SR-alpha) (Docking protein alpha) (DP-alpha)	8	High	6	6	6	Human	FALSE	3 v 3	0.603493	0.0345057	0.184917	3 v 3	-0.482367	0.376073	0.76264	0.511277	0.832273	0.46693	-0.482033	0.257427	-1.22249	11.0747	11.0746	12.3488	10.5926	11.332	11.1263	5.59096	5.94251	6.29462	6.10224	6.77479	6.76155	2156.8	2156.7	5216.3	1544.2	2578	2235.4	48.2	61.5	78.5	68.7	109.5
A0A024R1T5, B4DFN6, B4DI06, C9K0L8, K7EN66, K7ERC4, K7ERZ0, P09543	P09543	A0A024R1T5	P09543	CNP	2',3'-cyclic-nucleotide 3'-phosphodiesterase (CNP) (CNPase) (EC 3.1.4.37)	24	High	10	10	10	Human	FALSE	3 v 3	0.604723	0.0346921	0.184917	3 v 3	-0.318127	0.505124	0.76264	0.481191	0.835873	0.497106	-0.240117	0.323675	-1.03794	14.6494	14.0622	15.3921	14.4093	14.3859	14.3542	9.15507	9.13006	9.48603	9.63626	9.96593	9.98314	25698.6	17106	43002.1	21758.4	21408.4	20943	570.1	560.3	717.1	795.8	1000.1
H0YKK0, H0YLR3, H0YMA0, P09661, Q53G21, Q53G61, Q6NVW9	P09661	Q53G61	P09661	SNRPA1	U2 small nuclear ribonucleoprotein A' (U2 snRNP A')	13	High	4	4	4	Human	FALSE	3 v 3	0.650825	0.0347055	0.184917	3 v 3	-0.45422	0.342969	0.76264	0.524568	0.528071	0.899836	-0.228868	0.0408275	-1.17462	12.8924	12.4933	13.0166	12.6636	12.5341	11.842	7.6844	7.22882	7.03562	8.20897	7.75689	7.93546	7603.5	5765.8	8286.9	6488.1	5931.3	3671.1	205.7	150	131.2	295.9	216.3
A0A087WUK2, O14979	O14979	O14979	O14979	HNRNPDL	Heterogeneous nuclear ribonucleoprotein D-like (hnRNP D-like) (hnRNP DL) (AU-rich element RNA-binding factor) (JKT41-binding protein) (Protein laAUF1)	2	High	1	1	1	Human	FALSE	3 v 3	0.595998	0.034747	0.184917	3 v 3	-0.721033	0.477732	0.76264	0.40632	0.800691	0.580983	0.357281	-0.16151	-2.35887	10.7971	10.7285	11.9438	11.1544	10.567	9.58496	5.37504	5.21723	4.59694	5.78136	6.01792	5.17792	1779.3	1696.7	3939.6	2279.3	1517	768	41.5	37.2	24.2	55	64.8
B2RBE0, B3KMA6, B3KN05, C9JC11, F5GWH2, F5H062, O95573, Q6PIM8	O95573	B2RBE0	O95573	ACSL3	Fatty acid CoA ligase Acsl3 (Arachidonate--CoA ligase) (EC 6.2.1.15) (Long-chain acyl-CoA synthetase 3) (LACS 3) (Long-chain-fatty-acid--CoA ligase 3) (EC 6.2.1.3) (Medium-chain acyl-CoA ligase Acsl3) (EC 6.2.1.2)	19	High	12	12	11	Human	FALSE	3 v 3	0.547943	0.0348061	0.184917	3 v 3	-0.622118	0.284265	0.76264	0.343091	0.690291	0.610446	-0.147388	-0.240053	-1.47891	14.1893	14.1863	15.1624	14.0419	13.9462	13.6835	8.76752	8.68475	8.83415	9.11061	9.37504	9.4446	18680.7	18642.3	36673.4	16866.5	15784.7	13156.9	435.8	411.5	456.4	552.8	664
B4DMT8, E9PG15, P27348, Q53RR5	P27348	P27348	P27348	YWHAQ	14-3-3 protein theta (14-3-3 protein T-cell) (14-3-3 protein tau) (Protein HS1)	22	High	5	5	2	Human	FALSE	3 v 3	0.51246	0.0348143	0.184917	3 v 3	-0.354596	0.492173	0.76264	0.666444	0.329889	0.541045	-1.17814	0.241768	-0.127412	9.2976	8.91229	9.26209	8.11946	9.15406	9.13468	3.44626	4.66107	4.24031	4.1127	4.99095	4.78136	629.3	481.8	614	278.1	569.7	562.1	10.9	25.3	18.9	17.3	31.8
K7EKW4, K7ENV7, Q96AB3	Q96AB3	Q96AB3	Q96AB3	ISOC2	Isochorismatase domain-containing protein 2	36	High	5	9	5	Human	FALSE	3 v 3	0.696061	0.0348742	0.184917	3 v 3	-0.616449	0.216236	0.76264	0.771648	0.880045	0.43649	-0.529312	-0.0665361	-1.2535	14.4019	13.5678	14.7836	13.8726	13.5013	13.5301	8.54689	8.29737	8.7046	9.31854	9.17742	9.14109	21647.6	12142.8	28204	14999.3	11595.5	11829.6	374	314.6	417.2	638.5	579
A0A024R4Y7, A0A024R4Z0, A0A669KB05, A0A669KB62, C9JZR2, E9PKL1, E9PKY0, H0YC95, O60716, Q68DU0, Q7KZJ3, Q96FS1	O60716	C9JZR2	O60716	CTNND1	Catenin delta-1 (Cadherin-associated Src substrate) (CAS) (p120 catenin) (p120(ctn)) (p120(cas))	13	High	11	11	11	Human	FALSE	3 v 3	0.526612	0.0349009	0.184917	3 v 3	-0.718526	0.343554	0.76264	0.442653	0.727787	0.409395	-0.321522	0.0340209	-1.86808	13.8989	13.5389	15.1089	13.5773	13.5729	13.2409	8.42122	8.43838	8.72349	8.86388	9.16616	9.13289	15274.7	11901.9	35337.9	12223.2	12185.9	9680.4	342.8	346.9	422.7	465.9	574.5
A0A6Q8PEX7, A0A6Q8PH31, A0A6Q8PH35, A0A6Q8PHG0, B2R7W4, B2R8Z8, B4DMB1, B4DMD1, B4DT28, B7Z645, F6UXX1, O43390, O60506, Q05CK9, Q0VGD6, Q59GL1, Q6MZS5	O60506	B2R8Z8	O60506	SYNCRIP	Heterogeneous nuclear ribonucleoprotein Q (hnRNP Q) (Glycine- and tyrosine-rich RNA-binding protein) (GRY-RBP) (NS1-associated protein 1) (Synaptotagmin-binding, cytoplasmic RNA-interacting protein)	6	High	4	4	4	Human	FALSE	3 v 3	0.446971	0.0350438	0.184917	3 v 3	-0.363419	0.577471	0.784574	0.552696	0.511489	0.276728	0.491921	-0.188716	-1.39346	13.2735	13.6147	14.1596	13.7654	13.426	12.7662	8.20653	8.54921	8.16289	8.75922	9.0607	8.43962	9901.9	12544.3	18300.8	13925.2	11006.2	6966.2	295.4	374.6	286.6	433.3	534
B2R739, E5RHF4, E5RIZ4, Q9P015	Q9P015	E5RIZ4	Q9P015	MRPL15	39S ribosomal protein L15, mitochondrial (L15mt) (MRP-L15) (Mitochondrial large ribosomal subunit protein uL15m)	3	High	1	1	1	Human	FALSE	3 v 3	0.460319	0.0350613	0.184917	3 v 3	-0.756666	0.311646	0.76264	0.283615	0.558628	0.538712	-0.707697	0.194491	-1.75679	10.0032	9.11998	10.5289	9.29554	9.31447	8.77215	4.85798	4.6893	4.60288	5.1416	5.24793	5.1416	1026.3	556.4	1477.5	628.4	636.7	437.2	29	25.8	24.3	35.3	38
B4DQF3, F6S7Q7, Q5T5E9, Q6ST48, Q9BW92, Q9H045, U3KQ50, U3KQG0	Q9BW92	Q9BW92	Q9BW92	TARS2	Threonine--tRNA ligase, mitochondrial (EC 6.1.1.3) (Threonyl-tRNA synthetase) (ThrRS) (Threonyl-tRNA synthetase-like 1)	15	High	11	13	11	Human	FALSE	3 v 3	0.644672	0.0352994	0.185233	3 v 3	-0.437145	0.36537	0.76264	0.57948	0.88528	0.469255	-0.530899	0.256625	-1.03716	15.2303	14.668	15.9348	14.6994	14.9247	14.8976	9.86357	9.82225	10.2081	10.443	10.7075	10.6774	38440.7	26032.9	62639.6	26605.7	31101	30523.4	931.6	905.3	1182.9	1392.1	1672.2
A0A024R889, A0A0D9SF54, A0A0D9SFF6, A0A0D9SGF6, A0A1B0GUH3, A0A384P5S9, B4DGT1, B4DTV8, Q13813, Q14917, Q9UG16	Q13813	A0A0D9SGF6	Q13813	SPTAN1	Spectrin alpha chain, non-erythrocytic 1 (Alpha-II spectrin) (Fodrin alpha chain) (Spectrin, non-erythroid alpha subunit)	5	High	12	13	12	Human	FALSE	3 v 3	0.683457	0.03554	0.185558	3 v 3	-0.701422	0.342175	0.76264	0.687064	0.910958	0.452349	-0.37086	0.0742895	-1.8077	13.8315	13.4364	14.6994	13.4606	13.5107	12.8917	8.25692	8.15836	8.2588	8.94398	9.06932	8.71115	14577.9	11085.8	26605.6	11273.4	11671.6	7599.8	305.9	285.7	306.3	492.5	537.2
A0A0S2Z434, Q5H928, Q99714	A0A0S2Z410	A0A0S2Z410	Q99714	HSD17B10	3-hydroxyacyl-CoA dehydrogenase type-2 (EC 1.1.1.35) (17-beta-estradiol 17-dehydrogenase) (EC 1.1.1.62) (2-methyl-3-hydroxybutyryl-CoA dehydrogenase) (MHBD) (3-alpha-(17-beta)-hydroxysteroid dehydrogenase (NAD(+))) (EC 1.1.1.239) (3-hydroxy-2-methylbutyryl-CoA dehydrogenase) (EC 1.1.1.178) (3-hydroxyacyl-CoA dehydrogenase type II) (3alpha(or 20beta)-hydroxysteroid dehydrogenase) (EC 1.1.1.53) (7-…	57	High	12	18	12	Human	FALSE	3 v 3	0.484816	0.0360164	0.187105	3 v 3	-0.620595	0.269528	0.76264	0.384366	0.673858	0.396225	-1.04187	0.199854	-1.01976	17.2074	16.0873	17.2502	16.1656	16.2872	16.2304	11.6905	11.2184	11.6226	12.0748	11.8922	12.0188	151342	69624.3	155893	73506	79969.2	76885.8	3305.1	2382.7	3153.2	4314.1	3801.2
D3DPC4, Q53R41	Q53R41	Q53R41	Q53R41	FASTKD1	FAST kinase domain-containing protein 1, mitochondrial	3	High	2	2	2	Human	FALSE	3 v 3	0.38217	0.0362327	0.187293	3 v 3	-0.453756	0.349928	0.76264	0.404927	0.49883	0.242753	-0.694524	0.281857	-0.948601	12.3815	12.2948	13.3515	11.6869	12.5766	12.4029	7.33181	7.49665	7.75556	7.73674	7.99548	7.99831	5335.7	5024.6	10452.3	3297	6108.7	5415.7	161.1	180.6	216.1	213.3	255.2
P07099, Q6FGZ3	R4SBI6	R4SBI6	P07099	EPHX1	Epoxide hydrolase 1 (EC 3.3.2.9) (Epoxide hydratase) (Microsomal epoxide hydrolase) (mEH)	5	High	3	3	3	Human	FALSE	3 v 3	0.696952	0.0369577	0.189665	3 v 3	-0.728353	0.342369	0.76264	0.624683	0.963474	0.502699	-0.098703	-0.178958	-1.9074	10.6735	10.6725	11.6753	10.5748	10.4936	9.76785	5.34341	4.80735	5.41616	5.96809	5.77083	5.91886	1633.2	1632.1	3270.4	1525.2	1441.7	871.8	40.6	28	42.7	62.6	54.6
A0A140VKA0, A0A6Q8PGI1, B4DPW5, B4E3I0, B7Z6G4, C9J813, C9JEK3, E7EX44, E9PGZ1, Q05682, Q05DR4, Q5HY93, Q6P707, Q6PJM5, Q7Z2Y9, Q9NYG1	Q05682	E7EX44	Q05682	CALD1	Caldesmon (CDM)	15	High	10	11	10	Human	FALSE	3 v 3	0.508981	0.0370567	0.189665	3 v 3	-0.631564	0.286243	0.76264	0.384821	0.708618	0.433504	-0.566432	0.0927927	-1.42105	15.343	14.5003	16.004	14.7766	14.5931	14.583	9.64115	9.31583	9.73792	10.026	10.0244	10.1714	41563.5	23175.4	65719.9	28067.2	24715	24542.4	798.5	637.3	853.9	1042.6	1041.5
A0A0G3IFT0, A0A0S2Z4X4, A0A2S1PH09, A0A2S1PH13, A0A2S1PH16, A0A2S1PH20, A0A2S1PH23, A0A2S1PH31, A0A2S1PH34, A0A2S1PH46, B2R6K1, P22033, Q59HB4, T1WHH0	P22033	A0A2S1PH16	P22033	MMUT	Methylmalonyl-CoA mutase, mitochondrial (MCM) (EC 5.4.99.2) (Methylmalonyl-CoA isomerase)	6	High	4	4	4	Human	FALSE	3 v 3	0.482705	0.0378924	0.189833	3 v 3	-0.434185	0.430134	0.76264	0.29098	0.601008	0.556128	-0.363587	0.294873	-1.23384	10.4495	10.1036	10.9621	10.0859	10.3984	9.72826	7.90869	8.09908	8.02846	8.19967	8.70009	8.58459	1398.3	1100.2	1994.9	1086.8	1349.7	848.2	240.3	274.2	261.1	294	415.9
E7ERY9, P20020, Q59H63	P20020	P20020	P20020	ATP2B1	Plasma membrane calcium-transporting ATPase 1 (EC 7.2.2.10) (Plasma membrane calcium ATPase isoform 1) (PMCA1) (Plasma membrane calcium pump isoform 1)	2	High	2	2	1	Human	FALSE	3 v 3	0.493842	0.0380871	0.189833	3 v 3	-0.625137	0.517877	0.76264	0.350757	0.684498	0.446273	-0.356444	0.612211	-2.13118	11.588	10.684	12.7591	11.2315	11.2962	10.6279	6.61618	6.18587	6.34163	6.96694	6.87036	6.7879	3078.4	1645.1	6932.1	2404.5	2514.7	1582.4	98.1	72.8	81.1	125.1	117
E9PS41, Q6RFH5	Q6RFH5	Q6RFH5	Q6RFH5	WDR74	WD repeat-containing protein 74 (NOP seven-associated protein 1)	4	High	1	1	1	Human	FALSE	3 v 3	0.85076	0.0381996	0.189833	3 v 3	-0.519851	0.415433	0.76264	0.526368	0.917929	1.10798	-0.469282	0.337461	-1.42773	10.4127	9.94632	10.49	9.94339	10.2838	9.06232	4.74416	4.43962	4.27053	5.27053	5.35755	5.37851	1363.1	986.6	1438.2	984.6	1246.6	534.6	26.8	21.7	19.3	38.6	41
H3BU68, Q7L5N7	Q7L5N7	Q7L5N7	Q7L5N7	LPCAT2	Lysophosphatidylcholine acyltransferase 2 (LPC acyltransferase 2) (LPCAT-2) (LysoPC acyltransferase 2) (EC 2.3.1.23) (1-acylglycerol-3-phosphate O-acyltransferase 11) (1-AGP acyltransferase 11) (1-AGPAT 11) (EC 2.3.1.51) (1-acylglycerophosphocholine O-acyltransferase) (1-alkenylglycerophosphocholine O-acyltransferase) (EC 2.3.1.25) (1-alkylglycerophosphocholine O-acetyltransferase) (EC 2.3.1.67) …	13	High	5	5	5	Human	FALSE	3 v 3	0.377153	0.0384174	0.189833	3 v 3	-0.637573	0.247395	0.76264	0.300116	0.529419	0.301923	-0.711238	0.0794719	-1.28095	13.3711	12.9137	14.1507	12.6598	12.9932	12.8698	7.60437	7.86419	8.10066	7.90448	8.3936	8.40259	10594.7	7716.6	18188.5	6471.2	8153.6	7485	194.6	233	274.5	239.6	336.3
A0A5C2GB61, A0A5C2GCB8, A0A5C2GDU6, A0A5C2GEP5, A0A5C2GF19, A0A5C2GFE5, A0A5C2GFF3, A0A5C2GGC1, A0A5C2GGE1, A0A5C2GH07, A0A5C2GHE6, A0A5C2GHW9, A0A5C2GHX9, A0A5C2GHY4, A0A5C2GJU6, A0A5C2GJV5, A0A5C2GJW3, A0A5C2GKF6, A0A5C2GKL4, A0A5C2GL77, A0A5C2GLU4, A0A5C2GLV3, A0A5C2GM70, A0A5C2GNB9, A0A5C2GNC3, A0A5C2GNY3, A0A5C2GP02, A0A5C2GP04, A0A5C2GP22, A0A5C2GP76, A0A5C2GP84, A0A5C2GP90, A0A5C2GPZ1, A0A…	A0A5C2GP90	A0A5C2GJU6	A0A5C2GP90		IG c1122_heavy_IGHV3-7_IGHD3-3_IGHJ4 (IG c1192_heavy_IGHV3-7_IGHD3-3_IGHJ4) (IG c695_heavy_IGHV3-7_IGHD3-3_IGHJ4) (Fragment)	12	High	1	1	1	Human	FALSE	3 v 3	0.721801	0.0385708	0.189833	3 v 3	-0.649513	0.239862	0.76264	0.949585	0.766175	0.449643	-0.319318	-0.197684	-1.43154	12.9594	12.8396	13.8917	12.6401	12.6419	12.4601	6.93428	7.18686	7.59694	7.88387	7.95303	8.04658	7964.7	7329.9	15198.7	6383.3	6391.3	5634.7	122.3	145.7	193.6	236.2	247.8
Q15084	A0A384NPU5	A0A384NPU5	Q15084	PDIA6	Protein disulfide-isomerase A6 (EC 5.3.4.1) (Endoplasmic reticulum protein 5) (ER protein 5) (ERp5) (Protein disulfide isomerase P5) (Thioredoxin domain-containing protein 7)	29	High	11	11	11	Human	FALSE	3 v 3	0.565304	0.0389223	0.189833	3 v 3	-0.592718	0.144532	0.76264	0.470817	0.793977	0.431119	-0.574015	-0.16293	-1.04121	15.1293	15.2684	16.0591	14.5553	15.1055	15.0179	9.48382	10.0182	10.2866	9.95463	10.8122	10.7177	35841	39467.9	68275.9	24076	35253.1	33176.6	716	1037	1249	992.3	1798
Q14126	Q14126	Q14126	Q14126	DSG2	Desmoglein-2 (Cadherin family member 5) (HDGC)	4	High	3	3	3	Human	FALSE	3 v 3	0.398445	0.0390204	0.189833	3 v 3	-0.583904	0.390687	0.76264	0.414373	0.530272	0.25069	-0.683822	0.392663	-1.46055	12.2096	11.4944	12.9387	11.5258	11.8871	11.4782	6.76155	7.09908	7.29002	7.17592	7.62936	7.54071	4736.6	2885.1	7851.3	2948.6	3787.6	2852.8	108.5	137.1	156.5	144.6	198
A0A075B6E2, M0QYF7, M0R140, M0R2L9, P39019, Q8WVX7	P39019	P39019	P39019	RPS19	40S ribosomal protein S19 (Small ribosomal subunit protein eS19)	24	High	4	4	4	Human	FALSE	3 v 3	0.230917	0.0392208	0.189833	3 v 3	0.378772	0.808657	0.90451	0.325121	0.186601	0.18103	3.12643	-0.973833	-1.01628	12.6287	13.5694	13.2417	15.7551	12.5956	12.2254	7.63372	8.2384	7.53528	7.95884	8.42501	7.71631	6333	12156.3	9686.3	55304.3	6189.4	4788.8	198.6	302	185.5	248.8	343.7
A0A087WXP2, A0A0A0MRX8, A0A0S2Z4H3, A0A1B0GTC1, A0A1B0GU97, A0A1B0GVN4, A0A1B0GW37, A0A1B0GWB8, A0A1B0GWI9, A0A1B0GWJ4, A0A286YEX4, A0A2R8Y7V8, A0A590UJ82, A0A590UK09, A0A590UK73, B1AKN5, B1AKN6, B1AKN7, B1AKN8, B4DHW2, B4DRN9, B4DS74, B7Z4T6, C9JWJ8, D2DXM9, K7EJB0, K7EKH0, K7EN08, K7ESG9, O00712, P08651, Q12857, Q13051, Q14938, Q5VW26, Q5VW27, Q5VW30, Q5W0Y9, Q6FI30, Q7Z3K7, S4R308, S4R3K4, U3K…	O00712	O00712	O00712	NFIB	Nuclear factor 1 B-type (NF1-B) (Nuclear factor 1/B) (CCAAT-box-binding transcription factor) (CTF) (Nuclear factor I/B) (NF-I/B) (NFI-B) (TGGCA-binding protein)	8	High	3	3	3	Human	FALSE	3 v 3	0.426711	0.0392564	0.189833	3 v 3	-0.603313	0.247919	0.76264	0.437517	0.270681	0.571934	-0.774468	0.112595	-1.14807	12.4732	11.826	12.4606	11.6987	11.9386	11.3125	6.89966	6.8189	6.59096	7.33718	7.08958	7.16289	5685.9	3630.6	5636.6	3324	3925.3	2543.4	119.4	112.9	96.4	161.7	136.2
A0JLT1, A8K818, O15446, Q05BI1	O15446	A0JLT1	O15446	POLR1G	DNA-directed RNA polymerase I subunit RPA34 (A34.5) (Antisense to ERCC-1 protein) (ASE-1) (CD3-epsilon-associated protein) (CD3E-associated protein) (DNA-directed RNA polymerase I subunit G) (RNA polymerase I-associated factor PAF49)	4	High	1	1	1	Human	FALSE	3 v 3	0.650776	0.0392931	0.189833	3 v 3	-0.487048	0.542084	0.769304	0.866547	0.677465	0.408318	0.408313	-0.0745832	-1.79487	9.95012	10.1639	10.8376	10.3584	10.0893	9.04275	4.63807	4.89239	4.74953	5.50462	5.56986	5.15785	989.2	1147.2	1830	1312.8	1089.4	527.4	24.9	29.7	26.9	45.4	47.5
A0A0A0MSQ0, A7E2S2, B3KUI1, B4DG31, B4DI60, B4DPU6, B4DPW9, H7C4N2, P13796, P13797, Q53FI1, Q53GY0, Q59GX5, Q5TBN3, Q96HI1, U3KQI3, V9HWJ7	P13797	Q53GY0	P13797	PLS3	Plastin-3 (T-plastin)	10	High	6	6	6	Human	FALSE	3 v 3	0.207697	0.0394298	0.189833	3 v 3	-0.324822	0.148805	0.76264	0.1387	0.285216	0.199174	-0.557278	-0.0684329	-0.348755	14.2294	14.133	14.5783	13.6721	14.0645	14.2295	8.54148	9.3147	9.35733	8.68018	9.59991	9.55651	19208.1	17965.9	24462.8	13053.5	17133.6	19209.7	372.6	636.8	655.9	410.2	776
A0A075B767, A0A0B4J2A2, A0A0H2UH34, A4D194, A8K486, B2RE56, B2RXF3, B4DM82, C9J5S7, F5H284, F8WE65, P0DN26, P0DN37, P62937, Q71V99, Q9Y536	P62937	P62937	P62937	PPIA	Peptidyl-prolyl cis-trans isomerase A (PPIase A) (EC 5.2.1.8) (Cyclophilin A) (Cyclosporin A-binding protein) (Rotamase A) [Cleaved into: Peptidyl-prolyl cis-trans isomerase A, N-terminally processed]	41	High	8	9	8	Human	TRUE	3 v 3	0.435002	0.0396275	0.189833	3 v 3	-0.225999	0.515012	0.76264	0.603812	0.400942	0.300252	-0.263792	0.290927	-0.705132	15.0588	15.0477	15.9295	14.795	15.3387	15.2244	9.26655	10.2298	10.472	9.87036	10.6307	10.7722	34130.8	33870.2	62410.1	28427.4	41437.7	38281.5	615.9	1200.8	1420.3	936	1585.5
A0A0B6XK00, F8WEI7, P09382	A0A384MR27	A0A384MR27	P09382	LGALS1	Galectin-1 (Gal-1) (14 kDa laminin-binding protein) (HLBP14) (14 kDa lectin) (Beta-galactoside-binding lectin L-14-I) (Galaptin) (HBL) (HPL) (Lactose-binding lectin 1) (Lectin galactoside-binding soluble 1) (Putative MAPK-activating protein PM12) (S-Lac lectin 1)	38	High	5	5	5	Human	FALSE	3 v 3	0.644362	0.0396613	0.189833	3 v 3	-0.0322879	0.860634	0.924781	0.380791	0.796214	0.756081	-0.356618	0.137307	0.122447	15.2346	15.4337	15.5027	14.878	15.571	15.6251	9.39103	10.1338	10.4747	9.77182	10.93	11.2308	38554.1	44258.2	46427.3	30110.5	48677.4	50539.8	671.4	1123.5	1423	874.2	1951
A0A024R3J7, A0A0C4DH80, E9PI32, E9PN73, P46977	P46977	P46977	P46977	STT3A	Dolichyl-diphosphooligosaccharide--protein glycosyltransferase subunit STT3A (Oligosaccharyl transferase subunit STT3A) (STT3-A) (EC 2.4.99.18) (B5) (Integral membrane protein 1) (Transmembrane protein TMC)	6	High	5	5	3	Human	FALSE	3 v 3	0.453644	0.039824	0.189833	3 v 3	-0.391249	0.448275	0.76264	0.475733	0.603135	0.282065	-0.172656	0.198642	-1.19973	11.7798	11.8533	12.8401	11.6071	12.052	11.6403	6.37851	6.60437	7.06932	6.85425	7.2075	7.35138	3516.2	3700.1	7332.4	3119.6	4246.3	3192.2	83.2	97.3	134.3	115.7	147.8
B3KN06, B4DMH3, B4E3S0, B7Z9V0, F8VRE9, F8VSA4, F8VTT6, F8VUX3, F8VVB7, F8W1H8, H0YHL7, Q53G58, Q59EA2, Q9ULV4	Q9ULV4	B4DMH3	Q9ULV4	CORO1C	Coronin-1C (Coronin-3) (hCRNN4)	14	High	7	8	7	Human	FALSE	3 v 3	0.456152	0.0398302	0.189833	3 v 3	-0.80764	0.14245	0.76264	0.557658	0.268637	0.542161	-1.0425	-0.132817	-1.2476	14.9427	14.5889	15.7085	13.9002	14.4561	14.4609	8.94398	9.59059	9.58815	9.50164	9.85922	10.1303	31491.2	24643.3	53546.8	15288.5	22475.9	22551.1	492.5	771	769.7	724.9	928.8
Q5U000, Q9UBR2	Q9UBR2	Q5U000	Q9UBR2	CTSZ	Cathepsin Z (EC 3.4.18.1) (Cathepsin P) (Cathepsin X)	8	High	3	4	3	Human	FALSE	3 v 3	0.81229	0.0402337	0.19088	3 v 3	-0.154768	0.478457	0.76264	0.488701	1.05273	0.895436	0.157958	-0.160091	-0.462169	11.7125	12.7821	13.1967	11.8704	12.622	12.7345	6.74012	7.52356	7.79246	7.22882	8.5763	8.6879	3355.9	7043.6	9388.7	3744.2	6303.8	6815.2	106.9	184	221.7	150	381.7
A0A286YER3, A0A286YF22, A0A286YF34, A0A286YF78, A0A286YFA2, A0A286YFB2, A0A286YFC8, A0A286YFE1, A0A286YFF3, A0A286YFK5, A0A286YFL2, A0A286YFM8, A0A2C9F2M7, B3KSC3, O43175, Q8N5M8, Q9UMY2, Q9UMY3, V9HW79	O43175	O43175	O43175	PHGDH	D-3-phosphoglycerate dehydrogenase (3-PGDH) (EC 1.1.1.95) (2-oxoglutarate reductase) (EC 1.1.1.399) (Malate dehydrogenase) (EC 1.1.1.37)	19	High	9	11	9	Human	FALSE	3 v 3	0.272254	0.0408618	0.192979	3 v 3	0.037207	0.866079	0.928448	0.186226	0.379491	0.251046	0.229129	0.234642	-0.35215	14.1823	14.4167	14.7995	14.4114	14.6514	14.4474	8.93634	9.80526	9.70009	9.12257	10.1848	9.95114	18590.9	21870.8	28516.4	21790.9	25733.5	22340.2	489.9	894.7	831.8	557.4	1163.9
B2R856, D6RJ89, O15254	O15254	O15254	O15254	ACOX3	Peroxisomal acyl-coenzyme A oxidase 3 (EC 1.3.3.6) (Branched-chain acyl-CoA oxidase) (BRCACox) (Pristanoyl-CoA oxidase)	17	High	9	10	9	Human	FALSE	3 v 3	0.568745	0.0417113	0.194884	3 v 3	-0.628069	0.298249	0.76264	0.537533	0.79033	0.378371	-0.474132	0.0644218	-1.4745	15.484	14.6382	16.0667	15.0099	14.7027	14.5922	9.9384	9.53216	9.76271	10.4759	10.3225	10.1411	45829.3	25500.5	68637.8	32992.5	26665	24699.9	981.2	740.4	868.7	1424.2	1280.5
A0A087WWY3, A0A669KBC6, A6NDY9, B4DTD5, B4E2F9, F8WE98, H0Y5F3, H7C2E7, P21333, Q14315, Q60FE5, Q60FE6, Q6NXF2, Q86TQ3, Q8TES4, Q96C61	P21333	P21333	P21333	FLNA	Filamin-A (FLN-A) (Actin-binding protein 280) (ABP-280) (Alpha-filamin) (Endothelial actin-binding protein) (Filamin-1) (Non-muscle filamin)	31	High	68	70	57	Human	FALSE	3 v 3	0.491998	0.0417276	0.194884	3 v 3	-0.504166	0.254545	0.76264	0.431711	0.694142	0.350141	-0.22806	-0.144564	-1.13988	17.9705	18.4816	19.1822	17.7425	18.337	18.0423	12.4917	13.2553	13.3986	12.9234	13.9495	13.7487	256845	366028	594851	219290	331128	269943	5759.5	9778.1	10798.9	7768.6	15820.2
P62854, Q5JNZ5, Q75MH1, Q76N57	A0A024RB14	Q76N57	P62854	RPS26	40S ribosomal protein S26 (Small ribosomal subunit protein eS26)	8	High	1	1	1	Human	FALSE	3 v 3	0.366324	0.0420723	0.194884	3 v 3	-0.567514	0.158768	0.76264	0.373061	0.497252	0.228659	-0.140944	-0.529614	-1.03198	12.0614	12.4798	12.6731	11.9204	11.9502	11.6411	6.67243	6.92481	7.17393	7.04549	7.42206	7.40259	4274	5712.1	6531.2	3876.2	3957	3194	102	121.5	144.4	132.1	171.5
A0A087WZD4, B7Z201, B7Z2Y1, B7Z3Q1, K7ENL9, Q96DM3	Q96DM3	B7Z201	Q96DM3	RMC1	Regulator of MON1-CCZ1 complex (Colon cancer-associated protein Mic1) (Mic-1) (WD repeat-containing protein 98)	2	High	1	1	1	Human	FALSE	3 v 3	0.541832	0.0423938	0.194884	3 v 3	-0.109978	0.825811	0.914825	0.691878	0.618366	0.315254	-0.396625	0.753186	-0.686494	11.2229	10.0052	11.3333	10.8262	10.7584	10.6468	5.18587	5.20945	5.70044	5.87774	5.82782	6.01569	2390.1	1027.7	2580.3	1815.6	1732.2	1603.3	36.4	37	52	58.8	56.8
A0A024R321, A0A0A0MT44, A0A0C4DGA1, E7EN95, H7C5L4, O75369, Q68CT4	O75369	O75369	O75369	FLNB	Filamin-B (FLN-B) (ABP-278) (ABP-280 homolog) (Actin-binding-like protein) (Beta-filamin) (Filamin homolog 1) (Fh1) (Filamin-3) (Thyroid autoantigen) (Truncated actin-binding protein) (Truncated ABP)	11	High	24	24	18	Human	FALSE	3 v 3	0.356067	0.0427439	0.194884	3 v 3	-0.399502	0.142832	0.76264	0.222636	0.486107	0.359459	-0.159847	-0.311109	-0.727551	15.4612	15.9396	16.0141	15.3014	15.6285	15.2866	10.2075	10.7013	10.6612	10.4301	11.1874	11.0207	45111.5	62847.3	66181.7	40380.2	50656.3	39969	1182.4	1665	1619.4	1379.7	2332.1
B4E0B1, B4E128, Q08AF3	Q08AF3	B4E128	Q08AF3	SLFN5	Schlafen family member 5	5	High	5	5	5	Human	FALSE	3 v 3	0.286974	0.0427905	0.194884	3 v 3	-0.725208	0.312704	0.76264	0.170335	0.378276	0.312311	-1.0925	0.341603	-1.42473	12.2452	11.4858	12.323	11.1527	11.8274	10.8983	6.2891	6.56071	6.44791	6.45943	6.93899	6.76022	4854.7	2867.9	5123.9	2276.6	3634.1	1908.6	78.2	94.4	87.3	88	122.7
B4E2J1, Q8NBU5	Q8NBU5	Q8NBU5	Q8NBU5	ATAD1	Outer mitochondrial transmembrane helix translocase (EC 7.4.2.-) (ATPase family AAA domain-containing protein 1) (hATAD1) (Thorase)	5	High	2	2	2	Human	FALSE	3 v 3	0.762136	0.0428288	0.194884	3 v 3	-0.200987	0.772625	0.883243	0.634794	1.08572	0.565897	0.141785	0.639223	-1.38397	11.9359	11.5934	12.878	12.0777	12.2327	11.494	6.96809	6.74147	6.70183	7.60288	7.82718	7.26772	3917.9	3090.1	7527.6	4322.5	4812.8	2884.3	125.2	107	104.1	194.4	227.1
A0A1B0GV93, A0A1B0GVY6, B3KQJ0, B4DWS6, Q53GQ0	Q53GQ0	B4DWS6	Q53GQ0	HSD17B12	Very-long-chain 3-oxoacyl-CoA reductase (EC 1.1.1.330) (17-beta-hydroxysteroid dehydrogenase 12) (17-beta-HSD 12) (3-ketoacyl-CoA reductase) (KAR) (Estradiol 17-beta-dehydrogenase 12) (EC 1.1.1.62) (Short chain dehydrogenase/reductase family 12C member 1)	3	Medium	1	1	1	Human	FALSE	3 v 3	0.441567	0.0428409	0.194884	3 v 3	-0.739278	0.324754	0.76264	0.613603	0.42315	0.287948	0.0595677	-0.431907	-1.84549	10.307	10.7653	11.8483	10.3665	10.3334	10.0028	4.73335	5.31832	5.39575	5.34696	5.74147	5.6837	1266.8	1740.5	3687.2	1320.2	1290.2	1026	26.6	39.9	42.1	40.7	53.5
A0A6Q8PFJ4, A0A6Q8PGA3, A0A6Q8PGS9, A0A6Q8PGV8, A6NLD2, B3KM52, B3KMR3, B7Z3H8, O95140	O95140	B7Z3H8	O95140	MFN2	Mitofusin-2 (EC 3.6.5.-) (Transmembrane GTPase MFN2)	1	High	1	1	1	Human	FALSE	3 v 3	0.853483	0.0432624	0.194884	3 v 3	-0.0344591	0.942263	0.975089	0.492723	1.09251	0.975213	0.0538093	0.647142	-0.804329	11.0541	10.8008	11.7881	11.1079	11.448	10.9838	5.58195	5.50144	5.64097	6.07468	6.59395	6.61618	2126.2	1783.9	3536.5	2207	2793.7	2025.1	47.9	45.3	49.9	67.4	96.6
C9JZW3, F2Z2G2, F8WF65, P24534	A0A024R3W7	A0A024R3W7	P24534	EEF1B2	Elongation factor 1-beta (EF-1-beta)	10	High	2	3	2	Human	FALSE	3 v 3	0.515337	0.0434612	0.194884	3 v 3	-0.633475	0.0759949	0.76264	0.305652	0.683787	0.556573	-0.399005	-0.502009	-0.999411	12.3072	13.0147	13.4593	11.9082	12.5127	12.4599	6.69209	7.38284	7.32912	6.99774	8.06663	7.8857	5067.9	8275.9	11263	3843.4	5843.8	5633.8	103.4	166.9	160.8	127.8	268.1
A6ND22, Q9Y3D3	Q9Y3D3	A6ND22	Q9Y3D3	MRPS16	28S ribosomal protein S16, mitochondrial (MRP-S16) (S16mt) (Mitochondrial small ribosomal subunit protein bS16m)	6	High	1	1	1	Human	FALSE	3 v 3	0.474859	0.0434898	0.194884	3 v 3	-0.639022	0.328072	0.76264	0.296452	0.651153	0.476971	-0.50481	0.148652	-1.56091	11.9279	11.5485	12.8251	11.4231	11.6972	11.2641	7.12309	6.63517	6.78136	7.41954	7.28633	7.25833	3896.4	2995.4	7256.5	2746	3320.5	2459.5	139.4	99.4	110	171.2	156.1
A8K9C6, B4DER8, F5H4S8, O95644	O95644	A8K9C6	O95644	NFATC1	Nuclear factor of activated T-cells, cytoplasmic 1 (NF-ATc1) (NFATc1) (NFAT transcription complex cytosolic component) (NF-ATc) (NFATc)	1	Medium	1	1	1	Human	FALSE	3 v 3	0.851288	0.043516	0.194884	3 v 3	-0.69248	0.361362	0.76264	0.881691	1.15305	0.51912	-0.314069	0.0862469	-1.84962	13.1758	11.3544	13.2102	12.8617	11.4407	11.3606	7.86851	6.2384	6.30743	8.7502	7.39146	6.82655	9253.7	2618.3	9477.2	7443.4	2779.6	2629.6	233.7	75.5	79.2	430.6	167.9
F8VRV5, F8VXL2, P63167, Q96FJ2	Q6FGH9	Q6FGH9	P63167	DYNLL1	Dynein light chain 1, cytoplasmic (8 kDa dynein light chain) (DLC8) (Dynein light chain LC8-type 1) (Protein inhibitor of neuronal nitric oxide synthase) (PIN)	20	High	2	2	2	Human	FALSE	3 v 3	0.854803	0.0438552	0.195123	3 v 3	-0.490288	0.507242	0.76264	1.09622	0.97728	0.490912	-0.204316	0.397789	-1.66434	10.2959	10.12	11.1996	10.0916	10.5178	9.53528	4.53605	4.67807	5.22882	5.63227	5.65535	5.71973	1257.1	1112.8	2351.9	1091.1	1466.1	742	23.2	25.6	37.5	49.6	50.4
A0A5C2GE15	A0A5C2GE15	A0A5C2GE15	A0A5C2GE15		IGH c241_heavy__IGHV3-15_IGHD3-10_IGHJ4 (Fragment)	9	High	1	1	1	Human	FALSE	3 v 3	1.13211	0.0439737	0.195123	3 v 3	-0.544824	0.434301	0.76264	0.876852	1.62313	0.896341	-0.0755574	0.104246	-1.66316	13.9938	13.9635	15.1715	13.9182	14.0677	13.5083	8.41363	7.96521	8.64997	9.29048	9.58834	9.54632	16313.7	15974.4	36903.3	15481.3	17171.4	11652.1	341	249.9	401.7	626.2	769.8
B2R7F1, B6ZGS9, B7Z423, F1DAL1, G8JLB0, Q6IPQ7, Q7Z2W0, Q96RI1	Q96RI1	Q96RI1	Q96RI1	NR1H4	Bile acid receptor (Farnesoid X-activated receptor) (Farnesol receptor HRR-1) (Nuclear receptor subfamily 1 group H member 4) (Retinoid X receptor-interacting protein 14) (RXR-interacting protein 14)	2	Medium	1	1	1	Human	FALSE	3 v 3	0.861888	0.0441326	0.195123	3 v 3	-0.3959	0.543093	0.769304	0.619396	1.23045	0.735816	0.478669	-0.269785	-1.39658	9.38024	9.47411	10.9213	9.85891	9.20433	9.52474	4.37156	3.93546	4.64962	4.99095	5.16591	5.38543	666.4	711.2	1939.3	928.6	589.9	736.6	20.7	15.3	25.1	31.8	35.9
A0A087X2G1, B4DP70, F1T0B3, Q92499	A3RJH1	A3RJH1	Q92499	DDX1	ATP-dependent RNA helicase DDX1 (EC 3.6.4.13) (DEAD box protein 1) (DEAD box protein retinoblastoma) (DBP-RB)	10	High	8	8	8	Human	FALSE	3 v 3	0.31531	0.0445673	0.196209	3 v 3	-0.512828	0.426423	0.76264	0.184492	0.343272	0.418166	-0.05225	0.0603142	-1.54655	13.1734	13.4729	14.1527	13.1212	13.5332	12.6062	7.99492	8.40727	8.16942	8.17941	8.75054	8.58759	9238.4	11369.6	18213.5	8909.8	11855	6235	255.1	339.5	287.9	289.9	430.7
A0A024R3P3, E9PE20, P49458, Q659G3, Q6P2S0, Q8WVW9	P49458	P49458	P49458	SRP9	Signal recognition particle 9 kDa protein (SRP9)	50	High	5	6	5	Human	FALSE	3 v 3	0.870714	0.044822	0.196498	3 v 3	-0.262581	0.659374	0.830652	0.700225	1.25165	0.660269	0.252744	0.247079	-1.28757	13.7438	14.3969	15.7121	13.9966	14.644	14.4245	8.01402	8.87866	9.04985	8.71425	10.1303	9.71012	13718.5	21572.6	53679.1	16345.2	25602.4	21989.2	258.5	470.7	530	420	1120.8
A8K9K1, H3BVB2, H7C5W9, O14983, P16615, Q7Z675, Q7Z6E5, Q8N3X5, Q93084	A0A0S2Z3L2	A0A0S2Z3L2	P16615	ATP2A2	Sarcoplasmic/endoplasmic reticulum calcium ATPase 2 (SERCA2) (SR Ca(2+)-ATPase 2) (EC 7.2.2.10) (Calcium pump 2) (Calcium-transporting ATPase sarcoplasmic reticulum type, slow twitch skeletal muscle isoform) (Endoplasmic reticulum class 1/2 Ca(2+) ATPase)	14	High	15	15	15	Human	FALSE	3 v 3	0.403094	0.0451799	0.197235	3 v 3	-0.530747	0.461404	0.76264	0.387696	0.563871	0.257714	-0.0827591	0.185228	-1.69471	14.7809	14.6018	16.1438	14.6981	14.7871	14.4491	9.46312	9.75037	9.9202	9.85081	10.3142	10.1779	28150.7	24864.9	72405.5	26581.3	28271.3	22367.3	705.8	861.3	968.9	923.4	1273.2
E9PI14, Q9NX20	Q9NX20	Q9NX20	Q9NX20	MRPL16	39S ribosomal protein L16, mitochondrial (L16mt) (MRP-L16) (Mitochondrial large ribosomal subunit protein uL16m)	22	High	4	4	4	Human	FALSE	3 v 3	0.648095	0.0455626	0.197488	3 v 3	-0.441	0.493531	0.76264	0.793123	0.789625	0.361539	0.399298	-0.299037	-1.42326	13.3383	12.6167	13.6935	13.7376	12.3177	12.2702	7.78921	7.3345	7.41785	8.58233	8.12412	7.77939	10356.7	6280.8	13248.1	13659.1	5105	4939.8	221.2	161.4	171	383.3	279
Q63ZY3	Q63ZY3	Q63ZY3	Q63ZY3	KANK2	KN motif and ankyrin repeat domain-containing protein 2 (Ankyrin repeat domain-containing protein 25) (Matrix-remodeling-associated protein 3) (SRC-1-interacting protein) (SIP) (SRC-interacting protein) (SRC1-interacting protein)	1	High	1	1	1	Human	FALSE	3 v 3	0.582364	0.0456179	0.197488	3 v 3	-0.255223	0.684871	0.840302	0.33684	0.772823	0.63743	-0.0792207	0.585734	-1.27218	10.412	9.6616	11.4285	10.3328	10.2473	10.1563	4.94486	4.91648	5.1334	5.2817	5.6893	5.77083	1362.5	809.9	2756.3	1289.7	1215.5	1141.2	30.8	30.2	35.1	38.9	51.6
B4DEL6, M0R3G9, Q8IV08	A0A024R0Q4	A0A024R0Q4	Q8IV08	PLD3	5'-3' exonuclease PLD3 (EC 3.1.16.1) (Choline phosphatase 3) (HindIII K4L homolog) (Hu-K4) (Phosphatidylcholine-hydrolyzing phospholipase D3) (Phospholipase D3) (PLD 3)	8	High	4	4	4	Human	FALSE	3 v 3	0.688962	0.0458149	0.197517	3 v 3	-0.203231	0.658632	0.830652	0.405479	0.929408	0.731999	0.0781725	0.296616	-0.984481	11.5039	11.4835	12.5353	11.582	11.7801	11.5508	6.31288	6.15381	6.44791	6.71836	7.08321	7.17991	2904.1	2863.4	5936.2	3065.8	3517	3000.2	79.5	71.2	87.3	105.3	135.6
A0A024R048, A0A0C4DGV3, B7Z8V7, D6RHI4, Q4G0N4	Q4G0N4	Q4G0N4	Q4G0N4	NADK2	NAD kinase 2, mitochondrial (EC 2.7.1.23) (Mitochondrial NAD kinase) (NAD kinase domain-containing protein 1, mitochondrial)	24	High	10	11	10	Human	FALSE	3 v 3	0.546748	0.0463398	0.197673	3 v 3	-0.504402	0.24495	0.76264	0.424599	0.790703	0.424942	-0.645111	0.0883803	-0.956476	15.1064	14.0955	15.2845	14.4613	14.1839	14.328	9.61102	9.17393	9.51787	10.0356	9.96463	9.94281	35275.5	17505.1	39911	22556.7	18611	20566.7	782	577.6	733.1	1049.6	999.2
P52799	P52799	P52799	P52799	EFNB2	Ephrin-B2 (EPH-related receptor tyrosine kinase ligand 5) (LERK-5) (HTK ligand) (HTK-L)	4	High	1	1	1	Human	FALSE	3 v 3	0.873643	0.0464191	0.197673	3 v 3	-0.647649	0.358043	0.76264	1.24393	0.795005	0.581997	-0.611856	0.281334	-1.61242	11.1198	10.2411	12.2727	10.508	10.5225	10.6603	5.17393	5.38888	5.60585	6.41785	6.18388	6.18785	2225.4	1210.3	4948.2	1456.2	1470.9	1618.3	36.1	41.9	48.7	85.5	72.7
P05386, Q6FG99, Q6ICQ4, Q7Z612	A0A024R608	Q6FG99	P05386	RPLP1	60S acidic ribosomal protein P1 (Large ribosomal subunit protein P1)	14	High	1	1	1	Human	FALSE	3 v 3	0.199877	0.0467273	0.197673	3 v 3	-0.23249	0.515269	0.76264	0.127433	0.281737	0.190462	0.348868	-0.420688	-0.625648	10.7964	11.5433	11.4135	11.1452	11.1226	10.7878	5.24413	6.08108	6.21723	5.37156	6.36282	6.40769	1778.4	2984.6	2727.7	2264.9	2229.7	1767.9	37.9	67.7	74.4	41.4	82.3
M0QXU7, M0R124, M0R301, O43615, Q53G69, Q9UPE4	O43615	O43615	O43615	TIMM44	Mitochondrial import inner membrane translocase subunit TIM44	12	High	5	5	5	Human	FALSE	3 v 3	0.602051	0.0470172	0.197673	3 v 3	-0.775918	0.285395	0.76264	0.438526	0.870674	0.496952	-0.35892	-0.127122	-1.84171	10.8531	10.7584	12.5008	10.4942	10.6313	10.6591	5.89239	5.69766	6.04221	6.33092	6.56834	6.53916	1849.7	1732.2	5795.9	1442.3	1586.1	1617	59.4	51.9	65.9	80.5	94.9
A8K9S3, Q92828	Q92828	Q92828	Q92828	CORO2A	Coronin-2A (IR10) (WD repeat-containing protein 2)	10	High	5	5	5	Human	FALSE	3 v 3	0.572937	0.0471078	0.197673	3 v 3	-0.950543	0.167637	0.76264	0.327362	0.627484	0.763966	-1.29838	-0.0623835	-1.49086	13.7903	12.8493	13.9612	12.4919	12.7869	12.4704	7.49346	7.53993	7.60585	7.82082	8.16742	8.36982	14167.4	7379.6	15949.7	5760.2	7067.3	5674.9	180.2	186.1	194.8	226.1	287.5
Q6ZP32	Q6ZP32	Q6ZP32	Q6ZP32		cDNA FLJ26613 fis, clone MPB05565, highly similar to Serine/threonine protein phosphatase 2A, 55 kDa regulatory subunit B, alpha isoform	7	High	4	5	1	Human	FALSE	3 v 3	0.48884	0.0471401	0.197673	3 v 3	-0.632522	0.158754	0.76264	0.321302	0.696269	0.448948	-0.734763	-0.0914675	-1.07134	10.9068	10.7295	11.446	10.1721	10.638	10.3747	5.52669	5.50144	5.49825	5.848	6.19771	5.9472	1919.9	1697.8	2790	1153.7	1593.5	1327.7	46.1	45.3	45.2	57.6	73.4
H7BZU1, P41091, Q2VIR3	P41091	P41091	P41091	EIF2S3	Eukaryotic translation initiation factor 2 subunit 3 (EC 3.6.5.3) (Eukaryotic translation initiation factor 2 subunit gamma X) (eIF-2-gamma X) (eIF-2gX)	11	High	4	5	4	Human	FALSE	3 v 3	0.352038	0.0474034	0.197673	3 v 3	-0.492459	0.30023	0.76264	0.256083	0.509816	0.290216	-0.154139	-0.120079	-1.20316	12.7991	12.6008	13.4811	12.645	12.4807	12.2779	7.40854	7.60288	7.5306	7.66463	8.1127	7.82082	7127.1	6211.9	11434.1	6404.9	5715.8	4966.1	169.9	194.4	184.9	202.9	276.8
D6R9D3, D6R9T0, D6RAM1, D6RBM0, D6RDL0, D6RDU3, D6RF17, D6RFM3, D6RIH9, D6RIT2, D6RIU0, D6RJ04, E5RGH4, E5RGV0, E7EN40, E7EQJ0, E9PCY7, G8JLB6, H0YAQ2, H0YB39, H0YBD7, H0YBG7, P31943, Q68DG4	P31943	E9PCY7	P31943	HNRNPH1	Heterogeneous nuclear ribonucleoprotein H (hnRNP H) [Cleaved into: Heterogeneous nuclear ribonucleoprotein H, N-terminally processed]	26	High	10	11	2	Human	FALSE	3 v 3	0.453786	0.0476245	0.197673	3 v 3	-0.682691	0.341229	0.76264	0.339245	0.363325	0.658788	-0.964074	0.381269	-1.46527	16.1511	15.4917	16.2087	15.187	15.8729	14.7434	10.4761	10.4732	9.9911	10.8154	10.8365	10.6499	72771.5	46073.7	75735.5	37303.2	60010.4	27429	1424.4	1421.5	1017.7	1802	1828.6
O95758	O95758	O95758	O95758	PTBP3	Polypyrimidine tract-binding protein 3 (Regulator of differentiation 1) (Rod1)	8	High	5	6	1	Human	FALSE	3 v 3	0.46933	0.0479248	0.197673	3 v 3	-0.603104	0.118868	0.76264	0.682197	0.352113	0.373678	-0.417295	-0.333735	-1.05828	12.8021	12.4789	12.9674	12.3848	12.1451	11.9091	7.37417	6.99661	6.84549	8.05637	7.34873	7.21917	7141.7	5708.4	8008.9	5347.9	4529.5	3845.9	165.9	127.7	115	266.2	163
H0Y614, P61960	P61960	H0Y614	P61960	UFM1	Ubiquitin-fold modifier 1	18	Medium	1	1	1	Human	FALSE	3 v 3	0.829005	0.047967	0.197673	3 v 3	0.0435356	0.856757	0.923143	0.495957	1.14819	0.842868	0.0232318	0.421662	-0.314287	10.9037	10.6799	11.6295	10.927	11.1016	11.3152	5.42291	5.87529	6.34696	5.91886	7.02348	7.18982	1915.8	1640.5	3168.3	1946.9	2197.4	2548.1	42.9	58.7	81.4	60.5	130.1
A0A024R2E1, A0A024R2I2, A0A3B3IRP0, A0A3B3IRT5, A0A3B3IS59, A0A3B3ISE3, A0A3B3ISR4, A0A3B3ITM1, A0A3B3ITM6, A0A3B3ITQ1, A0A3B3ITQ4, A0A3B3ITU8, A0A3B3IU04, A0A3B3IU05, A0A3B3IU13, A0A3F2YNW8, B4DER3, B4DGH1, B4DJU3, B7ZMI3, Q14571, Q14643, Q59H91	Q14643	A0A3F2YNW8	Q14643	ITPR1	Inositol 1,4,5-trisphosphate receptor type 1 (IP3 receptor isoform 1) (IP3R 1) (InsP3R1) (Type 1 inositol 1,4,5-trisphosphate receptor) (Type 1 InsP3 receptor)	3	High	9	9	7	Human	FALSE	3 v 3	0.627712	0.0481642	0.197673	3 v 3	-0.505801	0.300538	0.76264	0.363422	0.854413	0.665299	-0.249401	-0.0412823	-1.22672	12.3956	12.9336	13.868	12.1462	12.8924	12.6413	7.04002	7.71012	7.87036	7.40344	8.56453	8.53566	5388.2	7823.7	14951.5	4532.8	7603	6388.6	131.6	209.4	234	169.3	378.6
A0A0A0MRX9, B1APQ0, B3KM51, B3KN37, B4DH07, B4DRW8, H0Y4F7, H0Y7L7, Q5JRX3	Q5JRX3	B4DH07	Q5JRX3	PITRM1	Presequence protease, mitochondrial (hPreP) (EC 3.4.24.-) (Pitrilysin metalloproteinase 1) (Metalloprotease 1) (hMP1)	16	High	14	14	14	Human	FALSE	3 v 3	0.521368	0.0485313	0.197673	3 v 3	-0.770417	0.219862	0.76264	0.350002	0.750686	0.463418	-0.96316	0.0639743	-1.41207	16.2545	15.132	16.564	15.2913	15.196	15.1519	10.6439	10.1975	10.4408	10.9939	10.9481	10.9042	78177.8	35907.5	96884.8	40099.9	37535.6	36406.7	1600	1174.2	1389.9	2039.3	1975.7
A0A2R8Y478, A6NNI4, B4DPP0, G8JLH6, P21926	P21926	P21926	P21926	CD9	CD9 antigen (5H9 antigen) (Cell growth-inhibiting gene 2 protein) (Leukocyte antigen MIC3) (Motility-related protein) (MRP-1) (Tetraspanin-29) (Tspan-29) (p24) (CD antigen CD9)	7	High	2	3	2	Human	FALSE	3 v 3	0.657591	0.0488968	0.197673	3 v 3	-0.298803	0.559382	0.76995	0.35987	0.762518	0.850383	-0.245872	0.418906	-1.06944	13.0039	12.6783	13.9255	12.758	13.0972	12.8561	7.7807	8.03287	7.91648	8.14057	8.79539	8.76686	8214.1	6554.5	15559.6	6927	8762.8	7414.2	219.9	261.9	241.6	282.2	444.3
A0A1U9X7X5, A0A1U9X7Y0, B4DMA8, B4E063, Q9BW19	Q9BW19	B4DMA8	Q9BW19	KIFC1	Kinesin-like protein KIFC1 (Kinesin-like protein 2) (Kinesin-related protein HSET)	7	High	2	2	2	Human	FALSE	3 v 3	0.702767	0.048961	0.197673	3 v 3	-0.102631	0.932779	0.970165	0.404696	0.744072	0.959533	-0.241453	1.82857	-1.89501	9.88188	8.97814	10.7411	9.64043	10.8067	8.84612	4.39232	4.60288	4.55459	4.79701	5.34696	5.51412	943.5	504.3	1711.6	798.1	1791.2	460.2	21	24.3	23.5	27.8	40.7
B3KP88, B4DDG4, B4DI70, B4DVE1, B4DWA8, K7EJD3, K7EKQ5, K7EN99, K7EP36, K7EQT9, K7ERZ6, K7ES75, K7ESM3, Q08380	Q08380	B4DVE1	Q08380	LGALS3BP	Galectin-3-binding protein (Basement membrane autoantigen p105) (Lectin galactoside-binding soluble 3-binding protein) (Mac-2-binding protein) (MAC2BP) (Mac-2 BP) (Tumor-associated antigen 90K)	8	High	5	5	5	Human	FALSE	3 v 3	1.10742	0.0489836	0.197673	3 v 3	-0.00463861	0.991429	0.996524	0.605542	1.28442	1.43231	0.30234	0.449011	-0.765267	12.7313	13.6334	14.7016	13.0336	14.0824	13.9363	7.84361	8.57403	8.83857	8.44915	9.85845	10.2709	6799.7	12707.6	26645.1	8385	17347.2	15676.5	229.7	381.1	457.8	349.5	928.3
A0A024RA28, A0A087WUI2, A0A384NL58, I6L957, P22626	P22626	A0A024RA28	P22626	HNRNPA2B1	Heterogeneous nuclear ribonucleoproteins A2/B1 (hnRNP A2/B1)	16	High	5	5	5	Human	FALSE	3 v 3	0.684246	0.0492385	0.197673	3 v 3	-0.231064	0.785019	0.891385	0.409697	0.956026	0.687014	0.560959	0.460245	-1.7144	11.3364	10.9421	11.9419	11.8974	11.4023	10.2275	5.92837	5.59395	5.2555	6.33807	6.54998	5.94251	2585.8	1967.4	3934.3	3814.7	2706.7	1198.9	60.9	48.3	38.2	80.9	93.7
A0A075B7E8, A0A5C2GAC2	A0A075B7E8	A0A075B7E8	A0A075B7E8	IGHV3OR16-13	Immunoglobulin heavy variable 3/OR16-13 (non-functional) (Fragment)	6	Medium	1	1	1	Human	FALSE	3 v 3	0.88114	0.0492792	0.197673	3 v 3	-0.385719	0.649235	0.823307	1.05683	1.11064	0.475946	0.78045	-0.213347	-1.72426	9.65678	10.7679	11.9375	10.4372	10.5546	10.2132	4.48543	5.10852	5.51728	5.54226	6.21917	5.99322	807.2	1743.7	3922.3	1386.5	1504	1187.1	22.4	34.5	45.8	46.6	74.5
A0A024RDB4, A0A024RDF4, B4DTC3, B4E0W4, D6RAF8, D6RBQ9, D6RF44, H0Y8G5, H0YA96, Q12771, Q14103	A1LU37	H0Y8G5	Q14103	HNRNPD	Heterogeneous nuclear ribonucleoprotein D0 (hnRNP D0) (AU-rich element RNA-binding protein 1)	6	High	2	2	2	Human	FALSE	3 v 3	0.646525	0.0503439	0.197673	3 v 3	-0.199909	0.805354	0.901788	0.346343	0.822252	0.770979	0.72048	0.281671	-1.60188	12.7465	12.7656	13.767	13.467	13.0472	12.1651	7.6125	7.49426	7.33807	7.95884	8.31651	8.10905	6872	6963.3	13940.3	11323.2	8464.6	4592.6	195.7	180.3	161.8	248.8	318.8
A0A024QZP1, B4DHY1, P31942, Q53F48	P31942	Q53F48	P31942	HNRNPH3	Heterogeneous nuclear ribonucleoprotein H3 (hnRNP H3) (Heterogeneous nuclear ribonucleoprotein 2H9) (hnRNP 2H9)	5	High	2	2	1	Human	FALSE	3 v 3	0.649679	0.0505224	0.197673	3 v 3	-0.345527	0.614611	0.806532	0.346213	0.811517	0.791305	0.341254	0.131398	-1.50923	11.5551	11.5059	12.3327	11.8964	11.6373	10.8234	6.67948	6.47573	5.89239	7.02569	7.28725	6.6837	3009.1	2908.1	5158.3	3812.1	3185.4	1812.1	102.5	89	59.4	130.3	156.2
A0A0C4DG06, B4DSR0, B8ZZ38, C9JCA9, P42704	E5KNY5	E5KNY5	P42704	LRPPRC	Leucine-rich PPR motif-containing protein, mitochondrial (130 kDa leucine-rich protein) (LRP 130) (GP130)	9	High	13	13	13	Human	FALSE	3 v 3	0.633898	0.0505785	0.197673	3 v 3	-0.156255	0.738271	0.866884	0.658939	0.877228	0.365526	0.258374	0.243942	-0.971081	15.1955	14.8736	15.9113	15.4538	15.1175	14.9402	10.2507	10.0419	10.3742	10.9096	10.9192	10.7397	37522.1	30018.3	61628.6	44881.3	35548.4	31438.2	1218.3	1054.2	1327.2	1923.6	1936.4
A6NIF9, A6NK38, B3KME8, B3KNG2, B3KQ68, B4DM08, B4DR61, C9JJV4, C9JXC6, F2Z2C7, F8W776, H7C069, H7C1Q9, H7C1S8, P61619, Q8TC24, Q9H9S3, Q9NVQ7	P61619	B4DR61	P61619	SEC61A1	Protein transport protein Sec61 subunit alpha isoform 1 (Sec61 alpha-1)	10	High	5	5	5	Human	FALSE	3 v 3	0.539668	0.0505963	0.197673	3 v 3	-0.575432	0.412254	0.76264	0.413702	0.792133	0.413169	-0.33747	0.25356	-1.64239	13.0284	13.0357	14.587	12.6909	13.2893	12.9446	7.75622	8.03727	8.17891	8.16993	8.82941	8.59208	8354.9	8397.3	24609.9	6612.3	10010.8	7883.2	216.2	262.7	289.8	288	454.9
B4DEF7, P11021	V9HWB4	V9HWB4	P11021	HSPA5	Endoplasmic reticulum chaperone BiP (EC 3.6.4.10) (78 kDa glucose-regulated protein) (GRP-78) (Binding-immunoglobulin protein) (BiP) (Heat shock protein 70 family protein 5) (HSP70 family protein 5) (Heat shock protein family A member 5) (Immunoglobulin heavy chain-binding protein)	45	High	26	28	23	Human	FALSE	3 v 3	0.514735	0.0508307	0.197673	3 v 3	-0.490468	0.355965	0.76264	0.274481	0.614485	0.655238	-0.307414	0.113692	-1.27768	16.5745	17.0572	18.0848	16.2671	17.1709	16.8071	11.2512	11.7885	12.0777	11.5257	12.403	12.7329	97592.7	136373	278016	78863.6	147555	114670	2437.5	3537.4	4322.5	2948.3	5415.8
A0A0S2Z3R2, A0A0S2Z3S1, A0A0S2Z4A7, A0A2H4QGB2, A0A2H4QGB6, A0A2H4QGB8, A0A4P8W0G4, A0A6G9IW12, A2IBT6, A7IZZ3, A8K8D9, B4DYA7, B6ZHS6, E7EM57, E7EUI8, E9PD92, I3V9R4, O15287, P11413, Q0PHS1, Q0PHS2, Q0PHS3, Q0PHS4, Q0PHS5, Q0PHS6, Q2Q9B7, Q2Q9H2, Q2VF42	A0A384NL00	A0A384NL00	P11413	G6PD	Glucose-6-phosphate 1-dehydrogenase (G6PD) (EC 1.1.1.49)	23	High	13	13	13	Human	FALSE	3 v 3	0.607857	0.050858	0.197673	3 v 3	-0.507641	0.433922	0.76264	0.446194	0.892123	0.485255	-0.125717	0.144214	-1.54142	14.9632	14.2083	15.5728	14.8375	14.3525	14.0314	9.49705	9.11322	9.22521	9.94325	10.0053	9.71046	31943.1	18928.3	48738.9	29277.4	20918.2	16744.1	722.6	553.8	598.5	984.5	1027.8
P56381, Q5VTU8	P56381	Q5VTU8	P56381	ATP5F1E	ATP synthase subunit epsilon, mitochondrial (ATPase subunit epsilon) (ATP synthase F1 subunit epsilon)	29	High	2	2	2	Human	FALSE	3 v 3	0.291653	0.0509483	0.197673	3 v 3	-0.678857	0.517689	0.76264	0.281431	0.415037	0.178491	-0.163967	0.506446	-2.37905	12.0737	10.6458	13.0625	11.9097	11.1523	10.6834	6.68089	6.17592	6.02901	6.96232	6.59096	6.2075	4310.6	1602.2	8554.6	3847.5	2276	1644.5	102.6	72.3	65.3	124.7	96.4
A0A024R571, B3KUH4, B4DLA1, B4DZH9, C9IZH1, C9JC03, C9JIJ3, Q8NCJ3, Q9H4M9, Q9NZN3, Q9NZN4	Q9NZN4	B4DLA1	Q9NZN4	EHD2	EH domain-containing protein 2 (PAST homolog 2)	5	High	3	3	3	Human	FALSE	3 v 3	0.638076	0.0513831	0.197673	3 v 3	-0.159243	0.693695	0.842849	0.34564	0.846041	0.722546	-0.273416	0.495843	-0.700154	14.3487	12.9595	14.1555	14.0753	13.4553	13.4554	8.88966	8.08055	8.36545	9.2353	8.92659	9.08799	20863.4	7965	18249.2	17261.5	11231.8	11232.5	474.3	270.7	329.8	602.7	486.6
A6NHR2, Q6TGK8, Q9BZE1	Q9BZE1	Q6TGK8	Q9BZE1	MRPL37	39S ribosomal protein L37, mitochondrial (L37mt) (MRP-L37) (39S ribosomal protein L2, mitochondrial) (L2mt) (MRP-L2) (Mitochondrial large ribosomal subunit protein mL37)	4	High	1	1	1	Human	FALSE	3 v 3	0.717335	0.0514294	0.197673	3 v 3	-0.210645	0.728613	0.859414	0.520059	1.05425	0.577695	0.110092	0.50075	-1.24278	10.8484	10.4833	11.6913	10.9585	10.9841	10.4485	6.19967	5.7761	5.89966	6.71973	6.83036	6.47735	1843.7	1431.5	3307	1989.9	2025.5	1397.4	73.5	54.8	59.7	105.4	113.8
Q6NVY0, Q9HB71	Q9HB71	Q9HB71	Q9HB71	CACYBP	Calcyclin-binding protein (CacyBP) (hCacyBP) (S100A6-binding protein) (Siah-interacting protein)	4	High	1	1	1	Human	FALSE	3 v 3	0.393882	0.0515001	0.197673	3 v 3	-0.560818	0.264373	0.76264	0.234206	0.556393	0.391048	-0.518012	0.0491719	-1.21361	11.3094	11.3046	12.3696	10.7914	11.3538	11.156	5.79701	6.15785	6.24413	6.03122	6.71425	6.63517	2537.9	2529.5	5291.9	1772.3	2617.2	2281.8	55.6	71.4	75.8	65.4	105
B1AKT3, B4DDR7, Q49AG2, Q9Y3A6	Q9Y3A6	Q9Y3A6	Q9Y3A6	TMED5	Transmembrane emp24 domain-containing protein 5 (p24 family protein gamma-2) (p24gamma2) (p28)	5	High	1	1	1	Human	FALSE	3 v 3	0.756884	0.0515592	0.197673	3 v 3	-0.584194	0.385418	0.76264	0.511064	1.10484	0.654745	-0.385344	0.218464	-1.5857	10.7346	10.7196	11.9986	10.3493	10.9381	10.4129	5.62644	5.3147	5.61765	6.1375	6.41954	6.2724	1703.9	1686.3	4092	1304.5	1962	1363.3	49.4	39.8	49.1	70.4	85.6
B4DSU9, F8WJN3, Q16630	Q16630	B4DSU9	Q16630	CPSF6	Cleavage and polyadenylation specificity factor subunit 6 (Cleavage and polyadenylation specificity factor 68 kDa subunit) (CPSF 68 kDa subunit) (Cleavage factor Im complex 68 kDa subunit) (CFIm68) (Pre-mRNA cleavage factor Im 68 kDa subunit) (Protein HPBRII-4/7)	5	High	2	2	2	Human	FALSE	3 v 3	0.939168	0.0519003	0.197673	3 v 3	0.0979681	0.899661	0.951935	1.34927	0.884719	0.583518	1.07304	0.448568	-1.22771	10.1789	10.1273	10.9687	11.252	10.5759	9.74096	4.52356	4.93546	5.05745	5.87283	5.82018	5.64097	1159.2	1118.5	2004	2438.8	1526.4	855.7	23	30.6	33.3	58.6	56.5
A0A3B3IRI2, A0A3B3IRQ8, A0A3B3ISY3, A0A3B3ITB8, A0A3B3ITF6, A0A3B3ITH9, B4DMB5, B4E1E0, B7Z9C4, P17812	P17812	P17812	P17812	CTPS1	CTP synthase 1 (EC 6.3.4.2) (CTP synthetase 1) (UTP--ammonia ligase 1)	19	High	11	11	10	Human	FALSE	3 v 3	0.181808	0.0524868	0.197673	3 v 3	0.0900676	0.799876	0.898988	0.112641	0.261747	0.171037	-0.270106	-0.170716	0.711025	13.095	14.0519	13.2047	12.8249	13.8812	13.9157	7.90026	9.03149	9.09645	8.0129	9.29324	9.26749	8749.5	16984.1	9441	7255.6	15088.7	15454.6	238.9	523.3	547.4	258.3	627.4
D3DP46, P61009	P61009	D3DP46	P61009	SPCS3	Signal peptidase complex subunit 3 (Microsomal signal peptidase 22/23 kDa subunit) (SPC22/23) (SPase 22/23 kDa subunit)	7	High	1	2	1	Human	FALSE	3 v 3	0.396899	0.0529145	0.197673	3 v 3	-0.583156	0.360121	0.76264	0.295071	0.58697	0.308655	-0.159365	-0.019782	-1.57032	12.5159	12.3481	13.4532	12.3565	12.3283	11.8828	7.25644	6.90328	7.08108	7.55152	7.49025	7.38974	5856.7	5213.6	11215.1	5244.2	5142.6	3776.5	152.9	119.7	135.4	187.6	179.8
A0A024RCT1, A0A0A0MSV9, A0A0G2JH37, A0A0G2JKZ1, A2AB90, B7Z4V3, C9JA35, O15533, Q6P1N7	O15533	A0A0G2JH37	O15533	TAPBP	Tapasin (TPN) (TPSN) (NGS-17) (TAP-associated protein) (TAP-binding protein)	2	High	1	1	1	Human	FALSE	3 v 3	0.554039	0.0529539	0.197673	3 v 3	-0.52317	0.452644	0.76264	0.310733	0.768059	0.583325	-0.292948	0.320916	-1.59748	12.5057	12.2342	13.4786	12.2127	12.5552	11.8812	7.15279	7.10538	7.19869	7.46352	7.87344	7.78202	5815.5	4818.1	11414.9	4746.8	6018.4	3772.1	142.3	137.7	146.9	176.5	234.5
A0A3B3IS01, A0A3B3IS54, A0A3B3ISK7, A0A3B3IT01, A0A3B3ITK9, A0A3B3ITS3, A8K4A8, Q6PI48, Q9H9J7, Q9NVT8	Q6PI48	A0A3B3IT01	Q6PI48	DARS2	Aspartate--tRNA ligase, mitochondrial (EC 6.1.1.12) (Aspartyl-tRNA synthetase) (AspRS)	3	High	2	2	2	Human	FALSE	3 v 3	0.550163	0.0529733	0.197673	3 v 3	-0.530818	0.197616	0.76264	0.421464	0.415037	0.813988	-0.378762	-0.14157	-1.07212	9.16993	8.89512	10.2086	8.79116	8.75355	9.13648	4.07039	4.26303	4.21723	4.49185	4.67807	5.03122	576	476.1	1183.3	443	431.6	562.8	16.8	19.2	18.6	22.5	25.6
C9JFR7, P99999, Q6LER6	G4XXL9	C9JFR7	P99999	CYCS	Cytochrome c	8	High	1	1	1	Human	TRUE	3 v 3	0.586712	0.0530518	0.197673	3 v 3	-0.414931	0.455963	0.76264	0.50746	0.392317	0.860359	-0.322585	0.318571	-1.24078	11.1372	10.2851	11.6298	10.8147	10.6036	10.389	5.41616	5.80735	5.45615	5.92362	6.19967	6.31651	2252.4	1247.7	3168.9	1801.1	1556	1340.9	42.7	56	43.9	60.7	73.5
B7Z8M7, E7END7, P62820, Q96RD8	Q5U0I6	Q5U0I6	P62820	RAB1A	Ras-related protein Rab-1A (EC 3.6.5.2) (YPT1-related protein)	17	High	3	3	1	Human	FALSE	3 v 3	0.453	0.0530889	0.197673	3 v 3	-0.459019	0.327497	0.76264	0.24491	0.611879	0.502211	-0.0714551	-0.133074	-1.17253	12.3996	12.3999	13.126	12.3282	12.2668	11.9534	7.0607	7.14568	6.87283	7.30561	7.75756	7.37504	5403.3	5404.4	8939.4	5142.2	4928.2	3965.9	133.5	141.6	117.2	158.2	216.4
A0A023T695, A0A024RA87, A0A0U1RRE1, A0A0U1RRH9, A0A0U1RRM2, A0A5F9ZGZ7, A4D1Y2, A4GYY8, A8K3D0, B4DNE4, B4DPQ6, B4DUD6, E7EPK1, E7ES33, G3V1Q4, Q16181, Q3B7A3, Q3LIE9, Q59EY4, Q5JXL7, Q8TC62	Q16181	A0A024RA87	Q16181	SEPTIN7	Septin-7 (CDC10 protein homolog)	10	High	5	5	5	Human	FALSE	3 v 3	0.620956	0.0530909	0.197673	3 v 3	0.00536436	0.973754	0.988747	0.330121	0.823259	0.70949	-0.280692	0.113075	0.18371	13.4613	13.7331	14.1469	13.1806	13.8462	14.3306	7.87836	8.69244	9.14771	8.20848	9.5157	9.8572	11278.6	13616.9	18139.8	9284.5	14727.1	20603.2	235.3	413.7	567.2	295.8	732
A0A2R8Y4R7, A0A2R8Y6L6, A0A2R8YDK3, B4DHM1, O75648	O75648	O75648	O75648	TRMU	Mitochondrial tRNA-specific 2-thiouridylase 1 (EC 2.8.1.14) (MTO2 homolog)	18	High	6	6	6	Human	FALSE	3 v 3	0.603434	0.0532843	0.197673	3 v 3	-0.436627	0.294035	0.76264	0.557417	0.874688	0.378197	-0.867447	0.164284	-0.606716	14.9757	13.6279	15.2318	14.1082	13.7922	14.6251	9.16641	8.48945	8.94778	9.72383	9.36413	9.32598	32220.2	12659	38478.6	17660.4	14185.8	25268.5	574.6	359.4	493.8	845.6	659
A0A5C2GQ55	A0A5C2GQ55	A0A5C2GQ55	A0A5C2GQ55		IG c1526_heavy_IGHV3-7_IGHD3-3_IGHJ4 (Fragment)	15	High	2	52	2	Human	FALSE	3 v 3	0.763315	0.0534433	0.197673	3 v 3	-0.739889	0.144039	0.76264	0.975537	0.917392	0.397016	-0.668012	-0.232007	-1.31965	15.4735	14.8883	16.2006	14.8055	14.6563	14.881	9.14975	9.32125	9.79133	10.1253	10.2386	10.1883	45497.8	30327.1	75314.7	28635.1	25822	30173.5	568	639.7	886.1	1116.9	1208.2
B2R7W0, B4DY35, B8ZZU9, B9A062, P13995	P13995	B2R7W0	P13995	MTHFD2	Bifunctional methylenetetrahydrofolate dehydrogenase/cyclohydrolase, mitochondrial [Includes: NAD-dependent methylenetetrahydrofolate dehydrogenase (EC 1.5.1.15); Methenyltetrahydrofolate cyclohydrolase (EC 3.5.4.9)]	17	High	5	5	5	Human	FALSE	3 v 3	0.559101	0.0538134	0.197673	3 v 3	-0.716006	0.234239	0.76264	0.36803	0.82038	0.488893	-0.699481	0.0120795	-1.46062	14.8503	14.1419	15.4888	14.1508	14.154	14.0282	9.12102	8.87467	9.39038	9.48905	9.69505	9.87928	29537.5	18078	45982.8	18189	18230	16707.3	556.8	469.4	671.1	718.6	828.9
A0A060AF62, A0A060VD16, A0A060VG47, A0A060VHD9, A0A077YIJ7, A0A097PED7, A0A0A7C3R6, A0A0A7C5K7, A0A0A7C5P5, A0A0A7C6N8, A0A0A7C6S2, A0A0D6K9K8, A0A0K0KRA9, A0A0K0KRU7, A0A0K2GVF7, A0A0M3STW0, A0A0N7A456, A0A0N7A690, A0A0N7A6C2, A0A0N9R1U5, A0A0S1MSS0, A0A0S4XQP3, A0A0S4XQR9, A0A0S4XQY4, A0A0S4XQY5, A0A0S4XR32, A0A0S4XR59, A0A0U5KK83, A0A0U5L7I1, A0A0U5Q304, A0A0X7YIU4, A0A0X7YTR2, A0A120GWA4, A0A…	C5IWY5	C5IWY5	C5IWY5	HLA-A	HLA-A protein (MHC class I antigen) (MHC class I protein (HLA-A))	16	High	4	7	1	Human	FALSE	3 v 3	0.553498	0.0539182	0.197673	3 v 3	-0.524532	0.46135	0.76264	0.336759	0.798396	0.525339	-0.505239	0.470521	-1.53888	14.4073	13.4495	14.9496	13.902	13.92	13.4107	8.76653	8.51017	8.62644	9.10329	9.30857	9.15178	21728.1	11186.7	31642.9	15308.4	15500.4	10890	435.5	364.6	395.2	550	634.1
A0A024R837, B3KUF6, Q9BSH5	Q9BSH5	A0A024R837	Q9BSH5	HDHD3	Haloacid dehalogenase-like hydrolase domain-containing protein 3	9	High	2	3	2	Human	FALSE	3 v 3	0.731742	0.0541469	0.197673	3 v 3	-0.616446	0.221879	0.76264	0.401196	1.00946	0.784572	-0.938536	0.0864604	-0.997263	12.1426	11.6595	12.7074	11.2041	11.746	11.7102	6.43296	6.24793	6.53916	6.83415	7.25739	7.32373	4521.6	3235	6688.3	2359.2	3434.8	3350.5	86.4	76	93	114.1	153
C9JG87, Q9NYK5	Q9NYK5	C9JG87	Q9NYK5	MRPL39	39S ribosomal protein L39, mitochondrial (L39mt) (MRP-L39) (39S ribosomal protein L5, mitochondrial) (L5mt) (MRP-L5) (Mitochondrial large ribosomal subunit protein mL39)	13	High	5	5	5	Human	FALSE	3 v 3	0.533444	0.0541547	0.197673	3 v 3	-0.596467	0.367177	0.76264	0.275942	0.638807	0.685583	-1.35967	0.386868	-0.8166	13.9989	13.2824	14.3937	12.6392	13.6693	13.5771	8.3505	8.45738	8.70287	8.62644	9.09619	9.38845	16371.2	9963.2	21524.6	6379.4	13027.4	12221.2	326.4	351.5	416.7	395.2	547.3
B4DMP7, Q16186, Q68E00	Q16186	Q68E00	Q16186	ADRM1	Proteasomal ubiquitin receptor ADRM1 (110 kDa cell membrane glycoprotein) (Gp110) (Adhesion-regulating molecule 1) (ARM-1) (Proteasome regulatory particle non-ATPase 13) (hRpn13) (Rpn13 homolog)	5	High	1	1	1	Human	FALSE	3 v 3	0.491579	0.0544232	0.197673	3 v 3	-0.262344	0.602856	0.797823	0.635637	0.584963	0.254138	-1.05675	0.414135	-0.144418	11.1557	10.4088	10.6626	10.099	10.8229	10.5182	5.10852	5.47897	5.60881	5.74416	6.06393	5.86295	2281.4	1359.4	1620.9	1096.7	1811.4	1466.5	34.5	44.6	48.8	53.6	66.9
P42166	P42166	P42166	P42166	TMPO	Lamina-associated polypeptide 2, isoform alpha (Thymopoietin isoform alpha) (TP alpha) (Thymopoietin-related peptide isoform alpha) (TPRP isoform alpha) [Cleaved into: Thymopoietin (TP) (Splenin); Thymopentin (TP5)]	2	High	1	1	1	Human	FALSE	3 v 3	0.712374	0.0548794	0.197673	3 v 3	-0.388881	0.601547	0.797453	0.5115	1.0592	0.566427	0.325613	0.158899	-1.65115	10.1571	9.67983	10.7846	10.4827	9.83873	9.1334	4.81762	4.2555	4.55459	5.32912	5.3147	5.12102	1141.8	820.2	1763.9	1430.9	915.7	561.6	28.2	19.1	23.5	40.2	39.8
A0A024R0M6, M0QXC3, M0R003, M0R047, M0R0C3, M0R1Y4, M0R2D2, M0R2F8, M0R2Z3, M0R303, Q0VAB1, Q3ZCQ8	Q3ZCQ8	Q3ZCQ8	Q3ZCQ8	TIMM50	Mitochondrial import inner membrane translocase subunit TIM50	17	High	4	4	4	Human	FALSE	3 v 3	0.455108	0.0550133	0.197673	3 v 3	-0.650432	0.475432	0.76264	0.278424	0.660981	0.425919	-0.0833385	0.262008	-2.12996	13.0125	12.18	13.9649	12.9291	12.442	11.8349	7.69139	7.46107	7.3672	7.96982	8.12205	7.79312	8263.1	4640.3	15990.3	7799.3	5564.4	3653.2	206.7	176.2	165.1	250.7	278.6
A0A3B3ISV5, H3BSW0, Q8N9N7	Q8N9N7	A0A3B3ISV5	Q8N9N7	LRRC57	Leucine-rich repeat-containing protein 57	10	High	2	2	2	Human	FALSE	3 v 3	0.521463	0.0550699	0.197673	3 v 3	-0.183235	0.532863	0.769304	0.352762	0.771895	0.439732	-0.660569	0.153121	-0.0422565	13.081	12.9794	13.1038	12.4204	13.1326	13.0615	7.42794	7.89664	8.22062	7.7807	8.66853	8.66035	8664.8	8076.1	8803	5481.6	8980.4	8548.9	172.2	238.3	298.3	219.9	406.9
B4DR16, F8VP63, F8VP99, F8VYN9, P40616	P40616	F8VYN9	P40616	ARL1	ADP-ribosylation factor-like protein 1	6	High	1	1	1	Human	FALSE	3 v 3	0.683282	0.0551604	0.197673	3 v 3	-0.148478	0.739618	0.867485	0.362488	0.927192	0.760167	0.0188747	0.426386	-0.890695	12.9895	11.9957	13.0411	13.0084	12.4221	12.1504	7.60214	6.91767	7.00338	7.96463	7.84486	7.76354	8132.8	4083.9	8428.6	8239.9	5488.2	4546	194.3	120.9	128.3	249.8	229.9
A0A024R7H0, A0A0D9SEM9, B4DX78, K7EPJ3, K7EQN7, O00148	O00148	B4DX78	O00148	DDX39A	ATP-dependent RNA helicase DDX39A (EC 3.6.4.13) (DEAD box protein 39) (Nuclear RNA helicase URH49)	6	High	3	3	1	Human	FALSE	3 v 3	0.480374	0.055219	0.197673	3 v 3	-0.401947	0.640746	0.819096	0.495239	0.676602	0.269281	0.06946	0.574244	-1.84955	12.7399	12.4657	13.7202	12.8093	13.0399	11.8706	7.54148	7.86604	7.61397	8.03672	8.54264	7.88325	6840.5	5656.4	13495.4	7177.9	8421.8	3744.7	186.3	233.3	195.9	262.6	372.9
A0A1W2PP35, A0A1W2PPS1, B4DLR3	A0A1W2PPS1	B4DLR3	A0A1W2PPS1	HNRNPU	Heterogeneous nuclear ribonucleoprotein U	11	High	12	13	1	Human	FALSE	3 v 3	0.859449	0.0554584	0.197673	3 v 3	0.277362	0.743333	0.869179	1.2773	0.595913	0.70514	1.37731	0.581097	-1.12632	10.4588	10.0817	10.9054	11.8361	10.6628	9.77906	4.91648	5.12928	5.04439	6.19377	5.7252	5.74953	1407.4	1083.7	1918	3656.2	1621.2	878.6	30.2	35	33	73.2	52.9
A0A087WUV8, A0A087X2B5, A8MZ77, B4DNE1, B4DY23, I3L192, P35613, Q54A51, R4GMX5	P35613	A0A087WUV8	P35613	BSG	Basigin (5F7) (Collagenase stimulatory factor) (Extracellular matrix metalloproteinase inducer) (EMMPRIN) (Hepatoma-associated antigen) (HAb18G) (Leukocyte activation antigen M6) (OK blood group antigen) (Tumor cell-derived collagenase stimulatory factor) (TCSF) (CD antigen CD147)	7	High	3	3	3	Human	FALSE	3 v 3	0.391255	0.0555393	0.197673	3 v 3	-0.236029	0.698169	0.843307	0.235655	0.567245	0.370865	-0.201904	0.659502	-1.16569	13.6201	13.2899	14.3428	13.4182	13.9494	13.1771	8.53021	8.46066	8.74079	8.76587	9.02791	9.11166	12590.6	10015.4	20778.8	10946.3	15819.7	9262.2	369.7	352.3	427.8	435.3	522
Q9P016	A0A024R3M1	A0A024R3M1	Q9P016	THYN1	Thymocyte nuclear protein 1 (Thymocyte protein Thy28)	4	High	1	1	1	Human	FALSE	3 v 3	0.276281	0.0555538	0.197673	3 v 3	-0.683563	0.232112	0.76264	0.205872	0.412222	0.210749	-0.329584	-0.233033	-1.48807	12.9247	12.4594	13.0824	12.5951	12.2263	11.5943	7.64024	7.26585	7.2891	7.84612	7.67807	7.49985	7775.4	5631.7	8673.5	6187.4	4791.7	3092	199.5	153.9	156.4	230.1	204.8
B3KWP6, B7Z6P3, G3V4Y7, G3V5G2, G3V5P0, H0YJV5, H0YJZ8, Q86UP2	A0A024R663	A0A024R663	Q86UP2	KTN1	Kinectin (CG-1 antigen) (Kinesin receptor)	8	High	10	10	10	Human	FALSE	3 v 3	0.624335	0.0560088	0.197936	3 v 3	-0.529602	0.46812	0.76264	0.457897	0.932641	0.482469	-0.178557	0.281809	-1.69206	13.3411	13.1456	14.6378	13.1625	13.4274	12.9457	7.95361	7.97785	8.32553	8.41151	8.91049	8.808	10376.8	9061.8	25492.7	9168.8	11016.6	7889.6	247.9	252.1	320.8	340.5	481.2
B2R894, Q96DV4	Q96DV4	Q96DV4	Q96DV4	MRPL38	39S ribosomal protein L38, mitochondrial (L38mt) (MRP-L38) (Mitochondrial large ribosomal subunit protein mL38)	4	High	2	2	2	Human	FALSE	3 v 3	0.197468	0.0560793	0.197936	3 v 3	-0.668807	0.298456	0.76264	0.289507	0.179786	0.123111	-0.76641	0.207748	-1.44776	10.4349	9.70977	11.0075	9.66853	9.91752	9.55976	5.43296	5.01792	5.12102	5.72247	5.19771	5.24413	1384.3	837.4	2058.7	813.8	967.1	754.7	43.2	32.4	34.8	52.8	36.7
Q53EP0	Q53EP0	Q53EP0	Q53EP0	FNDC3B	Fibronectin type III domain-containing protein 3B (Factor for adipocyte differentiation 104) (HCV NS5A-binding protein 37)	2	High	2	2	2	Human	FALSE	3 v 3	0.607853	0.0561993	0.197936	3 v 3	-0.536752	0.406051	0.76264	0.39562	0.898866	0.529073	-0.284576	0.200389	-1.52607	10.9273	11.0199	12.3968	10.6427	11.2203	10.8708	5.22497	5.93782	6.11478	5.62059	6.83668	6.64386	1947.3	2076.4	5392.8	1598.7	2385.8	1872.5	37.4	61.3	69.3	49.2	114.3
A0A288Q9P9, C7FDR3	A0A288Q9P9	A0A288Q9P9	A0A288Q9P9	HLA-B	MHC class I antigen (Fragment)	6	Medium	2	2	2	Human	FALSE	3 v 3	0.259243	0.0567807	0.198593	3 v 3	-0.741902	0.351253	0.76264	0.160347	0.236807	0.380575	-0.278474	0.0138058	-1.96104	12.6576	12.2396	13.8112	12.3791	12.2534	11.8501	7.5932	7.23649	7.1809	7.75355	7.4733	7.56148	6461.3	4836	14374.1	5327.1	4882.5	3691.9	193.1	150.8	145.1	215.8	177.7
A0A0G2JM88, A0A0S2Z5R4, B3KR24, D6R9R1, D6RD67, D6RDF7, Q9HCC0	Q9HCC0	Q9HCC0	Q9HCC0	MCCC2	Methylcrotonoyl-CoA carboxylase beta chain, mitochondrial (MCCase subunit beta) (EC 6.4.1.4) (3-methylcrotonyl-CoA carboxylase 2) (3-methylcrotonyl-CoA carboxylase non-biotin-containing subunit) (3-methylcrotonyl-CoA:carbon dioxide ligase subunit beta)	23	High	11	12	11	Human	FALSE	3 v 3	0.357383	0.057162	0.198593	3 v 3	-0.552531	0.250235	0.76264	0.307083	0.530983	0.234085	-0.838671	0.133932	-0.952854	14.4874	13.5802	14.6709	13.6487	13.7141	13.718	9.07468	8.81442	9.10198	9.38176	9.34541	9.33606	22968.8	12247.1	26084.3	12843.2	13438.5	13475.4	539.2	450.2	549.5	667.1	650.5
A8K454, B4DRG2, D6RAQ8, D6RAU8, D6RB85, D6RD16, D6RDP7, D6RFL1, D6RGY2, D6RHJ3, H0Y9H1, H0Y9Q7, O14967, P27824, Q16094, Q6ZP56	P27824	P27824	P27824	CANX	Calnexin (IP90) (Major histocompatibility complex class I antigen-binding protein p88) (p90)	28	High	17	19	17	Human	FALSE	3 v 3	0.502565	0.0571628	0.198593	3 v 3	-0.343986	0.533357	0.769304	0.384541	0.75363	0.369523	0.00485063	0.220737	-1.25755	15.3246	15.3521	16.5302	15.3294	15.5729	15.2726	10.2629	10.3965	10.7212	10.6475	11.1501	11.0907	41035	41826.4	94641.3	41173.2	48741.5	39584.2	1228.7	1347.9	1688.1	1604	2272.6
B4DPY2, F5H578, F8VU11, O75400, Q05C41, Q4ZG51, Q6NWY9	O75400	B4DPY2	O75400	PRPF40A	Pre-mRNA-processing factor 40 homolog A (Fas ligand-associated factor 1) (Formin-binding protein 11) (Formin-binding protein 3) (Huntingtin yeast partner A) (Huntingtin-interacting protein 10) (HIP-10) (Huntingtin-interacting protein A) (Renal carcinoma antigen NY-REN-6)	5	High	5	5	5	Human	FALSE	3 v 3	0.900086	0.0572928	0.198593	3 v 3	-0.442082	0.426695	0.76264	0.485833	1.26049	0.95393	-0.822788	0.448315	-0.951772	12.1705	11.7608	12.3224	11.3477	12.2091	11.3706	6.66391	6.24413	6.45121	7.14975	7.50462	7.40514	4609.9	3470.2	5121.5	2606.2	4734.9	2647.8	101.4	75.8	87.5	142	181.6
B3KMK3, B4DLT2, E9PF10, O75694	O75694	O75694	O75694	NUP155	Nuclear pore complex protein Nup155 (155 kDa nucleoporin) (Nucleoporin Nup155)	16	High	19	19	19	Human	FALSE	3 v 3	0.541455	0.0576648	0.198593	3 v 3	-0.623707	0.328079	0.76264	0.318436	0.787741	0.518188	-0.631264	0.222033	-1.46189	15.3866	14.9662	16.0471	14.7553	15.1882	14.5852	9.95536	9.91573	9.93148	10.2738	10.7035	10.4497	42836.5	32009.4	67710.6	27655.7	37335	24580.1	992.8	965.9	976.5	1238	1667.5
Q96HY7	Q96HY7	Q96HY7	Q96HY7	DHTKD1	Probable 2-oxoglutarate dehydrogenase E1 component DHKTD1, mitochondrial (EC 1.2.4.2) (Dehydrogenase E1 and transketolase domain-containing protein 1)	2	High	1	1	1	Human	FALSE	3 v 3	0.846395	0.0577024	0.198593	3 v 3	0.041327	0.948915	0.975222	0.443189	1.16506	0.930938	-0.330853	1.16296	-0.708127	10.8072	9.43024	11.0841	10.4763	10.5932	10.376	5.34341	4.72247	5.1416	5.7866	5.88753	6.07253	1791.8	689.9	2171	1424.6	1544.8	1328.9	40.6	26.4	35.3	55.2	59.2
A0A5C2GG43	A0A5C2GG43	A0A5C2GG43	A0A5C2GG43		IG c988_heavy_IGHV3-23_IGHD4-17_IGHJ4 (Fragment)	16	High	1	1	1	Human	FALSE	3 v 3	0.830283	0.0578	0.198593	3 v 3	-0.602592	0.328444	0.76264	0.468859	1.19208	0.829913	-0.0920286	-0.174091	-1.54166	12.6529	12.7343	13.767	12.5609	12.5602	12.2253	7.37851	6.98982	7.38198	7.84737	8.1819	8.21189	6440.4	6814.2	13940.1	6042.4	6039.6	4788.3	166.4	127.1	166.8	230.3	290.4
Q8IYQ7, Q8N9J5, Q9H6P9	Q8IYQ7	Q8IYQ7	Q8IYQ7	THNSL1	Threonine synthase-like 1 (TSH1)	7	High	5	5	5	Human	FALSE	3 v 3	0.486931	0.058088	0.198593	3 v 3	-0.376415	0.382839	0.76264	0.36028	0.732434	0.36808	-0.773869	0.298739	-0.654116	13.922	13.217	14.1714	13.1481	13.5157	13.5173	8.53605	8.42794	8.83257	8.89633	9.16038	9.20065	15521.5	9521.5	18450.9	9077.7	11712.1	11724.9	371.2	344.4	455.9	476.5	572.2
A0A5C2GML0	A0A5C2GML0	A0A5C2GML0	A0A5C2GML0		IG c775_heavy_IGHV3-15_IGHD3-10_IGHJ4 (Fragment)	9	High	1	2	1	Human	FALSE	3 v 3	0.937452	0.0581062	0.198593	3 v 3	-0.253532	0.639359	0.819096	0.530515	1.3494	0.932443	0.364809	0.0357477	-1.16115	12.534	12.5438	13.5201	12.8988	12.5795	12.3589	6.93546	6.75756	7.27798	7.46597	8.10696	8.21043	5930.6	5971	11747.6	7636.9	6120.8	5253	122.4	108.2	155.2	176.8	275.7
A8KAK1, H7BZG0, Q9NYU2	Q9NYU2	A8KAK1	Q9NYU2	UGGT1	UDP-glucose:glycoprotein glucosyltransferase 1 (UGT1) (hUGT1) (EC 2.4.1.-) (UDP--Glc:glycoprotein glucosyltransferase) (UDP-glucose ceramide glucosyltransferase-like 1)	2	High	2	2	2	Human	FALSE	3 v 3	0.474125	0.0583457	0.198758	3 v 3	-0.276515	0.590647	0.79553	0.234465	0.59244	0.59547	0.0532502	0.257305	-1.1401	10.5886	10.2065	11.1966	10.6419	10.4638	10.0565	5.46597	5.48864	5.51096	5.70044	6.08108	6.10643	1539.9	1181.6	2347	1597.8	1412.3	1064.9	44.2	44.9	45.6	52	67.7
A0A087X1A9, I1VE16, I1VE20, O75396	O75396	O75396	O75396	SEC22B	Vesicle-trafficking protein SEC22b (ER-Golgi SNARE of 24 kDa) (ERS-24) (ERS24) (SEC22 vesicle-trafficking protein homolog B) (SEC22 vesicle-trafficking protein-like 1)	29	High	7	8	7	Human	FALSE	3 v 3	0.638568	0.0589753	0.200246	3 v 3	-0.344324	0.532776	0.769304	0.36111	0.92335	0.631245	0.027592	0.19984	-1.2604	13.8361	13.7554	14.805	13.8637	13.9553	13.5446	8.54458	8.52042	8.8586	8.90569	9.44377	9.48985	14625	13829.1	28624.9	14907.4	15883.7	11948.8	373.4	367.2	464.2	479.6	696.4
Q5EBL9, Q9ULL1	Q9ULL1	Q9ULL1	Q9ULL1	PLEKHG1	Pleckstrin homology domain-containing family G member 1	1	Medium	1	1	1	Human	FALSE	3 v 3	0.791794	0.0598194	0.202451	3 v 3	-0.744775	0.188775	0.76264	0.805683	1.13603	0.433666	-0.400599	-0.330819	-1.50291	13.0656	13.0155	13.9351	12.665	12.6847	12.4322	7.20945	7.24508	7.7252	8.01514	8.38111	8.15886	8573.1	8280.5	15663.4	6494.5	6583.7	5526.7	148	151.7	211.6	258.7	333.4
B4DSR4, B4DUK7, B4DUP0, P26641, Q2F840	P26641	P26641	P26641	EEF1G	Elongation factor 1-gamma (EF-1-gamma) (eEF-1B gamma)	25	High	12	13	12	Human	FALSE	3 v 3	0.248027	0.060095	0.202723	3 v 3	-0.367151	0.097129	0.76264	0.138539	0.359218	0.246325	-0.529145	-0.124404	-0.447906	15.0664	15.46	15.6567	14.5372	15.3356	15.2088	9.66285	10.3468	10.4789	9.80139	10.7061	10.7252	34310.8	45073	51656.9	23776.2	41349.2	37870	810.6	1302.3	1427.1	892.3	1670.5
A0A024R592, B4DIW2, B4DJ30, B4DSM6, B4DZ53, E9PKU7, E9PNH1, F5H6X6, Q14697	V9HWJ0	B4DJ30	Q14697	GANAB	Neutral alpha-glucosidase AB (EC 3.2.1.207) (Alpha-glucosidase 2) (Glucosidase II subunit alpha)	10	High	10	10	10	Human	FALSE	3 v 3	0.381753	0.0604471	0.202793	3 v 3	-0.560741	0.284479	0.76264	0.323739	0.573575	0.247945	-0.310271	-0.0515163	-1.32043	14.4718	14.7009	15.7045	14.1616	14.6493	14.384	9.27822	9.45902	9.76454	9.60196	10.0326	10.0125	22722.4	26631.8	53397.2	18325.4	25697.6	21381	620.9	703.8	869.8	777.1	1047.4
D6RGI6, Q8N3S0, Q8TAA5	Q8N3S0	Q8TAA5	Q8N3S0	DKFZp451C205	GrpE protein homolog (Fragment)	9	High	2	2	2	Human	FALSE	3 v 3	0.504761	0.060506	0.202793	3 v 3	-0.566903	0.230165	0.76264	0.747396	0.465037	0.301849	-1.06731	0.0621719	-0.695571	12.8287	11.7464	12.7021	11.7613	11.8086	12.0065	7.24413	7.31107	7.62059	7.99152	7.7761	7.92244	7274.6	3435.8	6663.7	3471.5	3587.1	4114.6	151.6	158.8	196.8	254.5	219.2
H0YLA2, P37108	P37108	P37108	P37108	SRP14	Signal recognition particle 14 kDa protein (SRP14) (18 kDa Alu RNA-binding protein)	6	High	1	1	1	Human	FALSE	3 v 3	0.760566	0.0610884	0.204086	3 v 3	-0.526755	0.336601	0.76264	0.436411	1.117	0.728285	-0.245766	0.0185264	-1.35302	13.449	13.4764	14.5257	13.2032	13.4949	13.1726	8.02956	8.07307	8.29186	8.46597	9.19007	9.02015	11182.9	11397.1	23586.2	9431.3	11544.4	9233.3	261.3	269.3	313.4	353.6	584.1
A0A5C2GU56	A0A5C2GU56	A0A5C2GU56	A0A5C2GU56		IG c1021_heavy_IGHV3-53_IGHD6-19_IGHJ3 (Fragment)	15	Medium	1	1	1	Human	FALSE	3 v 3	0.747903	0.0619915	0.205457	3 v 3	-0.701165	0.23729	0.76264	0.559696	1.13865	0.545359	-0.234086	-0.329214	-1.5402	10.9913	11.5543	12.4048	10.7572	11.2251	10.8646	5.848	5.51096	6.15785	6.40769	6.64962	6.70321	2035.7	3007.4	5422.6	1730.8	2393.8	1864.5	57.6	45.6	71.4	84.9	100.4
B2R9T9, B4E1S3, Q9BVC6	Q9BVC6	B2R9T9	Q9BVC6	TMEM109	Transmembrane protein 109 (Mitsugumin-23) (Mg23)	9	High	2	2	2	Human	FALSE	3 v 3	0.581	0.0621492	0.205457	3 v 3	-0.559519	0.41603	0.76264	0.305065	0.829541	0.608394	-0.0214261	0.00225825	-1.65939	11.0885	10.9505	12.2808	11.067	10.9527	10.6214	6.03122	5.66391	5.83289	6.33628	6.49346	6.44128	2177.5	1978.9	4976.1	2145.4	1982	1575.3	65.4	50.7	57	80.8	90.1
B3KPA6, B4DEA8, B4DYY0, G3V1M7, J3QKU9, K7EJW8, K7EQP4, P49748, Q53HR2	P49748	B4DEA8	P49748	ACADVL	Very long-chain specific acyl-CoA dehydrogenase, mitochondrial (VLCAD) (EC 1.3.8.9)	17	High	10	11	3	Human	FALSE	3 v 3	0.611482	0.0622282	0.205457	3 v 3	-0.336003	0.533735	0.769304	0.348996	0.901567	0.583884	0.0293867	0.195077	-1.23247	15.5685	15.4771	16.718	15.5979	15.6722	15.4855	10.3407	10.4334	10.7278	10.6897	11.3349	11.3116	48595.2	45612.4	107798	49595.2	52216.4	45877.3	1296.8	1382.8	1695.8	1651.7	2583.2
B4DEP6, B4DRM3, B4DS01, E7EX17, P23588, Q7Z5Y0	P23588	B4DS01	P23588	EIF4B	Eukaryotic translation initiation factor 4B (eIF-4B)	4	High	2	2	2	Human	FALSE	3 v 3	0.608946	0.0625945	0.205457	3 v 3	-0.689594	0.224574	0.76264	0.645208	0.31554	0.866091	-0.0784741	-0.555952	-1.43436	9.70217	9.78741	10.6269	9.6237	9.23146	9.19254	7.67807	7.08534	6.55766	8.32328	7.40088	7.42375	833	883.7	1581.3	788.9	601.1	585.1	204.8	135.8	94.2	320.3	169
A0A024R4X0, B1AHF3, P00387, Q6ZVI6	P00387	A0A024R4X0	P00387	CYB5R3	NADH-cytochrome b5 reductase 3 (B5R) (Cytochrome b5 reductase) (EC 1.6.2.2) (Diaphorase-1) [Cleaved into: NADH-cytochrome b5 reductase 3 membrane-bound form; NADH-cytochrome b5 reductase 3 soluble form]	17	High	3	3	3	Human	FALSE	3 v 3	0.600925	0.062618	0.205457	3 v 3	-0.284004	0.541054	0.769304	0.307091	0.647687	0.847997	0.02987	0.175118	-1.057	13.2648	12.9283	13.9191	13.2946	13.1035	12.8621	8.26162	8.05691	7.96867	8.56872	8.7046	8.81666	9842.2	7795	15490.7	10048.1	8801	7445.3	306.9	266.3	250.5	379.7	417.2
A0A384MDT7, A4D110, A8K7Q2, B3KTV0, B3KUS2, B4DTX2, B4E1Q1, E9PI65, E9PKE3, E9PLF4, E9PM13, E9PN89, E9PNE6, E9PS65, P11142, P54652, Q53GZ6, Q53HF2, Q96BE0, Q96H53, Q96IS6, Q9NWW3, Q9NZ87	V9HW22	E9PKE3	P11142	HSPA8	Heat shock cognate 71 kDa protein (EC 3.6.4.10) (Heat shock 70 kDa protein 8) (Lipopolysaccharide-associated protein 1) (LAP-1) (LPS-associated protein 1)	24	High	18	22	7	Human	FALSE	3 v 3	0.321698	0.0626852	0.205457	3 v 3	-0.310536	0.677654	0.836155	0.196075	0.482601	0.286419	-0.130016	0.705104	-1.5067	14.6562	14.7615	15.5951	14.5262	15.4667	14.0884	9.31152	9.68808	9.45471	9.5076	10.1707	9.74113	25820.8	27775.9	49497.3	23595.6	45282	17418.9	635.4	824.9	701.7	727.9	1152.6
A0A024R0H0, B4DJM9, B4DJP6, B4DXB9, M0QWZ7, M0R259, M0R2C6, M0R2H5, Q9NP81	Q9NP81	M0QWZ7	Q9NP81	SARS2	Serine--tRNA ligase, mitochondrial (EC 6.1.1.11) (SerRSmt) (Seryl-tRNA synthetase) (SerRS) (Seryl-tRNA(Ser/Sec) synthetase)	8	High	3	3	3	Human	FALSE	3 v 3	0.728729	0.0631942	0.206474	3 v 3	-0.679565	0.225208	0.76264	1.09853	0.636188	0.451472	-0.488339	-0.116543	-1.43381	11.211	10.7343	12.0976	10.7226	10.6177	10.6638	5.2555	5.86047	6.11686	6.35403	6.49665	6.56834	2370.5	1703.5	4382.8	1689.8	1571.3	1622.3	38.2	58.1	69.4	81.8	90.3
H0YCD5, Q53G19, Q9Y3B7	Q9Y3B7	Q53G19	Q9Y3B7	MRPL11	39S ribosomal protein L11, mitochondrial (L11mt) (MRP-L11) (Mitochondrial large ribosomal subunit protein uL11m)	19	High	3	3	3	Human	FALSE	3 v 3	0.543204	0.0634083	0.206524	3 v 3	0.192459	0.831324	0.917019	0.273792	0.764635	0.591186	1.47463	0.366417	-1.26367	12.2044	11.8336	13.1235	13.679	12.2	11.8598	6.85549	7.14466	7.19476	7.12928	7.90929	7.78594	4719.3	3649.7	8924	13115.5	4705	3716.7	115.8	141.5	146.5	140	240.4
A0A024QZV0, Q658S9, Q6EHZ3, Q86UY0, Q8NBS9	Q8NBS9	Q86UY0	Q8NBS9	TXNDC5	Thioredoxin domain-containing protein 5 (Endoplasmic reticulum resident protein 46) (ER protein 46) (ERp46) (Thioredoxin-like protein p46)	23	High	8	8	8	Human	FALSE	3 v 3	0.408923	0.064467	0.206721	3 v 3	-0.673619	0.239924	0.76264	0.474752	0.195704	0.556313	-0.3008	-0.232911	-1.48715	13.7305	13.9048	15.2778	13.4297	13.6719	13.7907	8.13443	9.04985	8.96607	8.60918	9.24555	9.52239	13592.6	15337.7	39726.1	11034.5	13051.1	14171	281	530	500.1	390.5	607
A8K5D9, B4DSL6, H7C1C2, H7C1K5, H7C3S1, Q9NQW6	A0A024RA49	B4DSL6	Q9NQW6	ANLN	Anillin	4	High	5	6	5	Human	FALSE	3 v 3	0.970058	0.0646907	0.206721	3 v 3	0.0135403	0.98237	0.992892	0.481184	1.06363	1.36536	-0.46081	1.09676	-0.595328	12.8928	12.2117	13.3188	12.4319	13.3085	12.7234	7.23649	7.35843	7.40514	7.71768	8.42206	8.7705	7605.1	4743.5	10217.5	5525.7	10145.1	6762.9	150.8	164.1	169.5	210.5	343
A0A0H3YEQ7, P00492, Q6LET3	A0A140VJL3	A0A140VJL3	P00492	HPRT1	Hypoxanthine-guanine phosphoribosyltransferase (HGPRT) (HGPRTase) (EC 2.4.2.8)	10	High	2	2	2	Human	FALSE	3 v 3	0.395105	0.0650532	0.206721	3 v 3	-0.453885	0.168885	0.76264	0.183181	0.495107	0.507028	-0.565221	-0.0389819	-0.757451	11.0593	11.1457	11.8217	10.4941	11.1068	11.0642	6.02237	6.08534	6.29646	6.20555	6.58045	6.80349	2133.9	2265.7	3619.7	1442.2	2205.3	2141.2	65	67.9	78.6	73.8	95.7
B3KX72, Q00839, Q96BA7	Q00839	Q00839	Q00839	HNRNPU	Heterogeneous nuclear ribonucleoprotein U (hnRNP U) (GRIP120) (Nuclear p120 ribonucleoprotein) (Scaffold-attachment factor A) (SAF-A) (p120) (pp120)	13	High	13	14	2	Human	FALSE	3 v 3	0.690145	0.0652622	0.206721	3 v 3	0.0349813	0.974459	0.988747	0.487449	1.06063	0.52236	1.37176	0.579699	-1.84651	15.4681	14.8196	16.5665	16.8399	15.3993	14.72	10.7234	10.0115	9.81057	11.2109	11.0721	10.3329	45328.1	28916.5	97055.1	117303	43216.8	26987.5	1690.7	1032.2	898	2370.3	2153
A0A0A7M1X5, A0A384NPH0, Q03252	Q03252	Q03252	Q03252	LMNB2	Lamin-B2	5	High	3	3	2	Human	FALSE	3 v 3	0.789424	0.0652925	0.206721	3 v 3	0.0128727	0.991084	0.996524	0.676137	1.20037	0.491763	1.17108	0.89	-2.02246	10.6568	10.5281	11.9235	11.8279	11.4181	9.90102	5.2211	5.77347	5.15785	5.89724	6.97384	5.64962	1614.4	1476.6	3884.4	3635.3	2736.4	956.1	37.3	54.7	35.7	59.6	125.7
A0A2U3TZL5, A0A3G2LMJ8, A0A3G2LMK2, A0A3G2LMK3, A0A3G2LMK5, A0A3Q8TLE1, E9PNW4, P13987	P13987	A0A2U3TZL5	P13987	CD59	CD59 glycoprotein (1F5 antigen) (20 kDa homologous restriction factor) (HRF-20) (HRF20) (MAC-inhibitory protein) (MAC-IP) (MEM43 antigen) (Membrane attack complex inhibition factor) (MACIF) (Membrane inhibitor of reactive lysis) (MIRL) (Protectin) (CD antigen CD59)	16	High	2	2	2	Human	FALSE	3 v 3	0.56604	0.065487	0.206721	3 v 3	-0.423509	0.477021	0.76264	0.284893	0.808764	0.604463	-0.0126452	0.137885	-1.39577	13.9799	14.0621	14.9894	13.9673	14.2	13.5937	8.71905	8.91439	8.83162	9.00394	9.72315	9.43609	16157.4	17104.3	32529	16016.4	18819.7	12362.4	421.4	482.5	455.6	513.4	845.2
A0A0A0MR06, O15258, Q5T091, Q5T092, Q9P0H9	Q5T094	Q5T091	O15258	RER1	Protein RER1	9	High	1	1	1	Human	FALSE	3 v 3	0.469583	0.0655502	0.206721	3 v 3	-0.332662	0.507818	0.76264	0.235059	0.669194	0.504495	-0.0753813	0.223974	-1.14658	12.2818	12.2615	13.3903	12.2064	12.4855	12.2437	7.18785	7.34873	7.70252	7.42291	8.01792	8.20701	4979.5	4909.9	10737.1	4726	5734.5	4849.9	145.8	163	208.3	171.6	259.2
P24844, Q6IBG1, Q71U02	A0A384NY64	A0A384NY64	P24844	MYL9	Myosin regulatory light polypeptide 9 (20 kDa myosin light chain) (LC20) (MLC-2C) (Myosin RLC) (Myosin regulatory light chain 2, smooth muscle isoform) (Myosin regulatory light chain 9) (Myosin regulatory light chain MRLC1)	27	High	4	4	1	Human	FALSE	3 v 3	-0.459208	0.0656153	0.206721	3 v 3	-0.106071	0.885916	0.942194	-0.706776	-0.339467	-0.33138	-0.20125	1.0698	-1.18677	12.1433	10.8688	12.7981	11.942	11.9386	11.6113	6.90448	7.25833	6.74416	6.19771	6.91886	6.41278	4523.7	1870	7122	3934.7	3925.4	3128.6	119.8	153.1	107.2	73.4	121
A0A2R8Y6G6, A0A2R8Y6I8, A0A2R8Y879, A0A2R8YEM5, A4QMW8, A4UCS8, A8K3B0, B4DUJ6, D3DTL4, E2DRY6, E5RGZ4, F5H0C8, K7EM90, L0R849, P06733, P09104, P13929, U3KQP4	P06733	P06733	P06733	ENO1	Alpha-enolase (EC 4.2.1.11) (2-phospho-D-glycerate hydro-lyase) (C-myc promoter-binding protein) (Enolase 1) (MBP-1) (MPB-1) (Non-neural enolase) (NNE) (Phosphopyruvate hydratase) (Plasminogen-binding protein)	24	High	11	11	11	Human	FALSE	3 v 3	0.448316	0.0656507	0.206721	3 v 3	-0.227203	0.69669	0.842849	0.617542	0.513289	0.214115	0.128377	0.413188	-1.22317	15.091	15.7441	16.7756	15.2194	16.1573	15.5524	10.0768	10.4565	10.6126	10.6944	10.9697	10.8267	34900.9	54885.2	112192	38148.9	73086.5	48056.4	1080	1405.1	1565.7	1657	2005.5
B3KRG5, B4E352, H0Y6E7, H3BNC1, H3BR27, H3BT71, H3BUY5, P38159, Q2VIN3, Q96E39	P38159	P38159	P38159	RBMX	RNA-binding motif protein, X chromosome (Glycoprotein p43) (Heterogeneous nuclear ribonucleoprotein G) (hnRNP G) [Cleaved into: RNA-binding motif protein, X chromosome, N-terminally processed]	13	High	6	7	6	Human	FALSE	3 v 3	0.932335	0.0657835	0.206721	3 v 3	0.28505	0.822645	0.913268	0.974797	1.34554	0.476663	2.11339	0.487016	-1.74526	12.899	12.3182	13.6309	15.0124	12.8052	11.8857	8.40003	7.26585	6.91049	9.37482	8.61139	7.38716	7638	5106.8	12685.7	33050.2	7157.4	3783.9	337.8	153.9	120.3	663.9	391.1
Q5QPE7, Q5QPE8, Q9BQP7	Q9BQP7	Q5QPE8	Q9BQP7	MGME1	Mitochondrial genome maintenance exonuclease 1 (EC 3.1.-.-)	8	High	2	2	2	Human	FALSE	3 v 3	0.590043	0.0658248	0.206721	3 v 3	-0.413528	0.419837	0.76264	0.319086	0.870865	0.580179	-0.263816	0.21073	-1.1875	12.1958	11.6799	13.0215	11.932	11.8906	11.834	7.04549	6.50938	7.03232	7.36457	7.38024	7.6125	4691.3	3280.9	8315.2	3907.3	3796.9	3650.9	132.1	91.1	130.9	164.8	166.6
A0A0U1RR49, B4DSN3, B7ZAY6, G5EA31, P53992	A0A024QZM6	B4DSN3	P53992	SEC24C	Protein transport protein Sec24C (SEC24-related protein C)	11	High	11	11	11	Human	FALSE	3 v 3	0.55003	0.0658562	0.206721	3 v 3	0.0474435	0.884917	0.942194	0.252844	0.699534	0.697711	-0.512194	0.198187	0.456337	14.1447	14.6366	14.4599	13.6326	14.8348	14.9163	8.50104	9.42291	9.69052	8.75389	10.1224	10.3882	18113.1	25471.3	22536	12700.1	29222.1	30920.6	362.3	686.4	826.3	431.7	1114.7
B2R5W3, B4E0E1, P09874, Q05D33, Q6PJL0, Q96P95	A0A024R3T8	A0A024R3T8	P09874	PARP1	Poly [ADP-ribose] polymerase 1 (PARP-1) (EC 2.4.2.30) (ADP-ribosyltransferase diphtheria toxin-like 1) (ARTD1) (DNA ADP-ribosyltransferase PARP1) (EC 2.4.2.-) (NAD(+) ADP-ribosyltransferase 1) (ADPRT 1) (Poly[ADP-ribose] synthase 1) (Protein poly-ADP-ribosyltransferase PARP1) (EC 2.4.2.-)	18	High	18	19	18	Human	FALSE	3 v 3	0.612879	0.0664102	0.207442	3 v 3	-0.584018	0.380096	0.76264	0.525288	0.934622	0.378726	0.0595024	-0.192229	-1.61933	14.584	15.3283	15.7989	14.6435	15.1361	14.1796	9.43775	10.2593	10.5042	9.96304	11.1939	10.8829	24559.3	41141.5	57009.9	25593.4	36009.2	18556	693.5	1225.6	1452.4	998.1	2342.6
B4DGH4, D6RCD8, H0Y8Z9, Q59FN3, Q9BUX5, Q9H845, Q9H9W4	Q9H845	Q9H845	Q9H845	ACAD9	Complex I assembly factor ACAD9, mitochondrial (Acyl-CoA dehydrogenase family member 9) (ACAD-9) (EC 1.3.8.-)	17	High	11	11	11	Human	FALSE	3 v 3	0.525985	0.0665424	0.207442	3 v 3	-0.365801	0.490773	0.76264	0.414347	0.80968	0.353928	-0.352176	0.384471	-1.1297	14.8387	14.1662	15.4604	14.4865	14.5506	14.3307	9.61342	9.41384	9.71579	10.0278	10.2235	10.0697	29301.7	18383.9	45084.7	22955	23998	20604.2	783.3	682.1	840.9	1043.9	1195.6
Q9NRF8	Q9NRF8	Q9NRF8	Q9NRF8	CTPS2	CTP synthase 2 (EC 6.3.4.2) (CTP synthetase 2) (UTP--ammonia ligase 2)	3	High	2	2	1	Human	FALSE	3 v 3	0.364576	0.0668199	0.207442	3 v 3	-0.205568	0.112983	0.76264	0.562558	0.27888	0.25229	-0.223855	-0.326521	-0.0663266	11.1273	11.7764	11.4907	10.9034	11.4499	11.4243	5.36107	6.37504	6.52513	5.92362	6.65392	6.77742	2236.9	3507.9	2877.6	1915.4	2797.4	2748.3	41.1	83	92.1	60.7	100.7
A0A0C4DGG9, A0A2R8Y212, A0A2R8Y425, A0A2R8Y4X2, A0A2R8Y521, A0A2R8Y5J0, A0A2R8Y7I0, A0A2R8Y7M9, A0A2R8YD40, A0A2R8YDJ9, A0A2R8YDW2, A0A2R8YFD8, A0A2R8YFK9, A0A2U3TZM0, B3KY63, F5GWX5, Q14839	Q14839	A0A2U3TZM0	Q14839	CHD4	Chromodomain-helicase-DNA-binding protein 4 (CHD-4) (EC 3.6.4.12) (ATP-dependent helicase CHD4) (Mi-2 autoantigen 218 kDa protein) (Mi2-beta)	0	High	1	1	1	Human	FALSE	3 v 3	0.765329	0.0670764	0.207442	3 v 3	-0.337696	0.711141	0.850297	0.684826	1.16058	0.450585	0.416911	0.489971	-1.91997	10.2432	10.6748	11.8557	10.6601	11.1648	9.93575	4.87283	5.10434	5.52669	5.55766	6.26491	5.97728	1212	1634.7	3706.2	1618.1	2295.8	979.4	29.3	34.4	46.1	47.1	76.9
B0AZQ4, Q86VX4, Q9UQE7	Q9UQE7	Q86VX4	Q9UQE7	SMC3	Structural maintenance of chromosomes protein 3 (SMC protein 3) (SMC-3) (Basement membrane-associated chondroitin proteoglycan) (Bamacan) (Chondroitin sulfate proteoglycan 6) (Chromosome-associated polypeptide) (hCAP)	2	High	2	2	2	Human	FALSE	3 v 3	0.58241	0.0674241	0.207442	3 v 3	-0.195057	0.812181	0.906499	0.296241	0.847198	0.603791	0.111953	0.872123	-1.56925	11.1899	10.5611	11.8236	11.3018	11.4332	10.2543	6.08746	5.91169	5.34341	6.3837	6.75889	5.9472	2336.1	1510.8	3624.5	2524.6	2765.3	1221.4	68	60.2	40.6	83.5	108.3
Q53GA4	Q53GA4	Q53GA4	Q53GA4	PHLDA2	Pleckstrin homology-like domain family A member 2 (Beckwith-Wiedemann syndrome chromosomal region 1 candidate gene C protein) (Imprinted in placenta and liver protein) (Tumor-suppressing STF cDNA 3 protein) (Tumor-suppressing subchromosomal transferable fragment candidate gene 3 protein) (p17-Beckwith-Wiedemann region 1 C) (p17-BWR1C)	6	High	1	2	1	Human	FALSE	3 v 3	0.909822	0.0676285	0.207442	3 v 3	-0.176813	0.547435	0.769304	0.502788	1.36314	0.863538	-0.0537156	0.174797	-0.651521	12.001	11.5861	12.1208	11.9472	11.7609	11.4692	6.46761	6.1375	6.79181	6.97039	7.50064	7.65535	4098.7	3074.4	4453.6	3948.9	3470.4	2835.2	88.5	70.4	110.8	125.4	181.1
A0A0J9YWF7, A0A1B0GTG2, A0A1B0GTJ4, A0A1B0GTY9, A0A1B0GUA1, A0A1B0GUY0, A0A1B0GV49, A0A1B0GW77, A0A1B0GW82, A0A384MDZ8, F8WDY6, H0YHM6, P49419	P49419	A0A1B0GTG2	P49419	ALDH7A1	Alpha-aminoadipic semialdehyde dehydrogenase (Alpha-AASA dehydrogenase) (EC 1.2.1.31) (Aldehyde dehydrogenase family 7 member A1) (EC 1.2.1.3) (Antiquitin-1) (Betaine aldehyde dehydrogenase) (EC 1.2.1.8) (Delta1-piperideine-6-carboxylate dehydrogenase) (P6c dehydrogenase)	7	High	4	4	4	Human	FALSE	3 v 3	0.746079	0.0676791	0.207442	3 v 3	-0.332293	0.516932	0.76264	0.502678	1.15272	0.582844	-0.502464	0.475581	-0.969997	14.4325	13.7018	14.8794	13.93	14.1774	13.9095	8.89905	8.46842	8.89815	9.40173	9.62114	9.48099	22111.2	13324.7	30141.2	15608.3	18527.7	15387.3	477.4	354.2	477.1	676.4	787.5
A0A087WVV2, A1A5C4, A1A5C5, A2A2S5, A7BI36, F8W7S5, Q32NB1, Q9P2E9, V9GY78	Q9P2E9	Q9P2E9	Q9P2E9	RRBP1	Ribosome-binding protein 1 (180 kDa ribosome receptor homolog) (RRp) (ES/130-related protein) (Ribosome receptor protein)	15	High	7	8	7	Human	FALSE	3 v 3	0.976466	0.067866	0.207442	3 v 3	-0.116704	0.833785	0.918757	0.514854	1.44398	0.970566	-0.00218993	0.668184	-1.01611	12.0201	13.2885	14.5901	12.0179	13.9567	13.574	6.68089	8.07468	8.56529	7.19574	9.51865	9.53586	4153.5	10005.4	24663.2	4147.2	15899.3	12194.7	102.6	269.6	378.8	146.6	733.5
A0A087WV51, A0A087X1X5, A0A087X271, B2RWM5, B4DDF4, B4DHU5, B4DN57, B4DUT8, H3BQH0, H3BVI6, K7ES69, Q15417, Q53GK7, Q6FHC3, Q6FHE4, Q99439	Q99439	B2RWM5	Q99439	CNN2	Calponin-2 (Calponin H2, smooth muscle) (Neutral calponin)	9	High	3	3	3	Human	FALSE	3 v 3	0.477562	0.0679464	0.207442	3 v 3	-0.430108	0.221165	0.76264	0.215329	0.619684	0.597674	-0.36339	-0.0431875	-0.883747	11.5824	10.7868	11.4606	11.219	10.7436	10.5769	6.1334	5.70044	5.82018	6.34873	6.32012	6.41785	3066.5	1766.6	2818.3	2383.7	1714.5	1527.4	70.2	52	56.5	81.5	79.9
A0A0A0MRL0, B4DY09, F4ZW63, Q12905, Q53FG3, X6R6Z1	Q12905	B4DY09	Q12905	ILF2	Interleukin enhancer-binding factor 2 (Nuclear factor of activated T-cells 45 kDa)	9	High	3	3	3	Human	FALSE	3 v 3	0.542753	0.0682264	0.207442	3 v 3	-0.618938	0.501873	0.76264	0.250696	0.633054	0.744509	-0.35969	0.551743	-2.04887	13.4144	12.9488	14.5383	13.0548	13.5005	12.4894	8.36107	8.29324	7.83857	8.61176	8.9263	8.58308	10918.2	7906.1	23793.2	8508.9	11589.2	5750.2	328.8	313.7	228.9	391.2	486.5
A0PJ61, A0PJ87, I3L234, I3L3C4, I3L3U9, J3QSV6, O76021, Q32Q62	O76021	O76021	O76021	RSL1D1	Ribosomal L1 domain-containing protein 1 (CATX-11) (Cellular senescence-inhibited gene protein) (Protein PBK1)	8	High	4	4	4	Human	FALSE	3 v 3	0.804461	0.0682822	0.207442	3 v 3	-0.252175	0.790778	0.8961	0.719174	1.22399	0.47022	0.776762	0.369004	-1.90229	10.3227	10.4507	11.7503	11.0995	10.8197	9.848	5.16591	5.27426	5.03122	5.88509	6.49825	5.50144	1280.7	1399.5	3445	2194.2	1807.4	921.6	35.9	38.7	32.7	59.1	90.4
E9PLE5	E9PLE5	E9PLE5	E9PLE5	RIC8A	Synembryn-A	56	Medium	1	1	1	Human	FALSE	3 v 3	0.796084	0.0687938	0.20804	3 v 3	-0.835405	0.0988577	0.76264	0.447459	1.20383	0.736966	-0.685733	-0.435391	-1.38509	10.1166	10.6493	11.3911	9.43087	10.214	10.006	4.99548	4.6837	5.14568	5.44294	5.88753	5.88264	1110.2	1606.1	2685.8	690.2	1187.7	1028.3	31.9	25.7	35.4	43.5	59.2
B4DH39, H0Y9A0, O60488, Q8TAF6	O60488	B4DH39	O60488	ACSL4	Long-chain-fatty-acid--CoA ligase 4 (EC 6.2.1.3) (Arachidonate--CoA ligase) (EC 6.2.1.15) (Long-chain acyl-CoA synthetase 4) (LACS 4)	10	High	7	7	6	Human	FALSE	3 v 3	0.59994	0.0689489	0.20804	3 v 3	-0.677107	0.255299	0.76264	0.650227	0.85945	0.290143	-0.556139	-0.00181023	-1.47337	12.9126	12.2716	13.4839	12.3565	12.2697	12.0105	7.14873	7.15178	7.5345	7.79896	8.01123	7.82464	7710.7	4944.3	11456.4	5244.2	4938.1	4125.9	141.9	142.2	185.4	222.7	258
A8K228, C9IZC9, F2Z340, H7BZ75, O75600	O75600	O75600	O75600	GCAT	2-amino-3-ketobutyrate coenzyme A ligase, mitochondrial (AKB ligase) (EC 2.3.1.29) (Aminoacetone synthase) (Glycine acetyltransferase)	11	High	5	5	5	Human	FALSE	3 v 3	0.582845	0.0691377	0.20804	3 v 3	-0.528928	0.263014	0.76264	0.323622	0.880107	0.544805	-0.662434	0.12058	-1.04493	11.9587	11.3686	12.4661	11.2962	11.4892	11.4212	6.41109	6.42459	6.7879	6.73471	7.30469	7.33271	3980.3	2644.2	5658.1	2514.8	2874.7	2742.3	85.1	85.9	110.5	106.5	158.1
P62330, Q5U025, Q6FH17	P62330	P62330	P62330	ARF6	ADP-ribosylation factor 6	13	High	2	3	2	Human	FALSE	3 v 3	0.14204	0.0694431	0.20804	3 v 3	-0.773951	0.263094	0.76264	0.116024	0.219683	0.0904132	-0.551881	-0.0369789	-1.73299	13.5764	13.1214	14.527	13.0246	13.0844	12.794	7.92837	8.32103	8.34296	8.04439	8.54071	8.43338	12215.7	8910.9	23608.6	8332.7	8685.4	7102.1	243.6	319.8	324.7	264	372.4
O95470	O95470	O95470	O95470	SGPL1	Sphingosine-1-phosphate lyase 1 (S1PL) (SP-lyase 1) (SPL 1) (hSPL) (EC 4.1.2.27) (Sphingosine-1-phosphate aldolase)	1	High	1	1	1	Human	FALSE	3 v 3	0.639889	0.0695799	0.20804	3 v 3	-0.611641	0.462944	0.76264	0.401643	0.988634	0.529391	0.330583	-0.235069	-1.93044	11.0343	11.0707	12.4681	11.3649	10.8357	10.5377	5.6837	5.47897	5.62644	6.08534	6.46761	6.15583	2097.3	2150.9	5666.1	2637.4	1827.5	1486.5	51.4	44.6	49.4	67.9	88.5
A6NHK2, P62304	P62304	P62304	P62304	SNRPE	Small nuclear ribonucleoprotein E (snRNP-E) (Sm protein E) (Sm-E) (SmE)	25	High	2	2	2	Human	FALSE	3 v 3	0.707108	0.0696805	0.20804	3 v 3	-0.242289	0.756244	0.874144	0.446462	1.09357	0.581296	0.515763	0.359991	-1.60262	11.3802	11.5589	12.6613	11.896	11.9189	11.0587	6.27053	6.30561	6.30012	6.71699	7.39917	6.88142	2665.5	3017.1	6477.8	3811	3872.2	2133	77.2	79.1	78.8	105.2	168.8
B2RD09, B3KSU5, Q3KNT7, Q63ZY6, Q96P11	B2RD09	B2RD09	B2RD09		cDNA, FLJ96406, highly similar to Homo sapiens NOL1/NOP2/Sun domain family, member 5 (NSUN5), transcript variant 1, mRNA	7	High	3	3	3	Human	FALSE	3 v 3	0.195227	0.0700067	0.208139	3 v 3	-0.67892	0.444794	0.76264	0.0960598	0.205371	0.284251	0.137065	-0.0611548	-2.11267	12.7244	12.1251	13.2368	12.8615	12.064	11.1241	7.22497	7.15482	6.81378	7.32103	7.36019	7.09803	6767.6	4467.1	9653.2	7442.1	4281.7	2232	149.6	142.5	112.5	159.9	164.3
B4DKT5, D3DTW3, F8W930, O00425, Q9NZI8, Q9Y6M1	O00425	Q9NZI8	O00425	IGF2BP3	Insulin-like growth factor 2 mRNA-binding protein 3 (IGF2 mRNA-binding protein 3) (IMP-3) (IGF-II mRNA-binding protein 3) (KH domain-containing protein overexpressed in cancer) (hKOC) (VICKZ family member 3)	4	High	2	2	2	Human	FALSE	3 v 3	0.566273	0.0701847	0.208139	3 v 3	-0.485263	0.273258	0.76264	0.882181	0.385829	0.430808	0.0584371	-0.450756	-1.06347	11.8984	12.1858	12.5836	11.9568	11.735	11.5202	6.49025	7.15178	6.74012	7.37243	7.53761	7.17093	3817.4	4659	6138.4	3975.2	3408.8	2937.1	89.9	142.2	106.9	165.7	185.8
B3KTQ9, B4DJS0, B4DLN6, B4DNL5, B4DNP9, B4DUA5, H0Y3Z3, H7BZ94, I3L0S0, I3L1Y5, I3L1Y5, I3L1Y5, I3L3P5, I3L3U6, I3L4M2, I3L514, I3NI03, P07237, Q96C96	A0A024R8S5	A0A024R8S5	P07237	P4HB	Protein disulfide-isomerase (PDI) (EC 5.3.4.1) (Cellular thyroid hormone-binding protein) (Prolyl 4-hydroxylase subunit beta) (p55)	20	High	12	12	12	Human	FALSE	3 v 3	0.538555	0.0704253	0.208139	3 v 3	-0.549259	0.255247	0.76264	0.24919	0.758199	0.608277	-0.26747	-0.138983	-1.24132	14.4929	15.5467	16.4761	14.2255	15.4077	15.2348	9.24627	10.1148	10.2616	9.49546	10.873	10.8699	23057.5	47866.6	91157.7	19155.6	43470.5	38558.3	607.3	1108.8	1227.6	721.8	1875.4
B2RAQ8, H3BMD2, H3BP22, H3BUJ0, H3BUV7, P50416	P50416	B2RAQ8	P50416	CPT1A	Carnitine O-palmitoyltransferase 1, liver isoform (CPT1-L) (EC 2.3.1.21) (Carnitine O-palmitoyltransferase I, liver isoform) (CPT I) (CPTI-L) (Carnitine palmitoyltransferase 1A)	16	High	11	11	11	Human	FALSE	3 v 3	0.759657	0.0705149	0.208139	3 v 3	-0.352173	0.540334	0.769304	0.461182	1.17253	0.645255	-0.0408054	0.28064	-1.29635	14.4909	14.2307	15.3916	14.4501	14.5114	14.0953	9.13314	8.95739	9.28193	9.59432	10.1299	9.92719	23024.3	19225.2	42987.9	22382.2	23353.5	17502.7	561.5	497.1	622.5	773	1120.5
A0A384MDW7, P30084	P30084	P30084	P30084	ECHS1	Enoyl-CoA hydratase, mitochondrial (mECH) (mECH1) (EC 4.2.1.17) (EC 5.3.3.8) (Enoyl-CoA hydratase 1) (ECHS1) (Short-chain enoyl-CoA hydratase) (SCEH)	19	High	4	4	4	Human	FALSE	3 v 3	0.570899	0.0710902	0.209243	3 v 3	-0.51266	0.288432	0.76264	0.598104	0.835035	0.279559	-0.568234	0.133236	-1.10298	13.8321	12.8241	14.0354	13.2639	12.9573	12.9324	8.13186	7.70529	8.1982	8.72996	8.54032	8.47776	14584.5	7251.6	16791	9836.4	7953.2	7817.1	280.5	208.7	293.7	424.6	372.3
Q8NHP8	Q8NHP8	Q8NHP8	Q8NHP8	PLBD2	Putative phospholipase B-like 2 (EC 3.1.1.-) (76 kDa protein) (p76) (LAMA-like protein 2) (Lamina ancestor homolog 2) (Phospholipase B domain-containing protein 2) [Cleaved into: Putative phospholipase B-like 2 32 kDa form; Putative phospholipase B-like 2 45 kDa form]	7	High	4	4	4	Human	FALSE	3 v 3	0.792906	0.0715244	0.209926	3 v 3	-0.240639	0.458182	0.76264	0.436321	1.20684	0.735558	0.0664346	-0.0222894	-0.766061	11.8928	12.5256	13.2192	11.9592	12.5034	12.4532	7.14262	7.2211	7.68018	7.57894	8.42794	8.41574	3802.6	5896.5	9536.4	3981.8	5806.1	5607.6	141.3	149.2	205.1	191.2	344.4
A0A3B3ITJ4	A0A3B3ITJ4	A0A3B3ITJ4	A0A3B3ITJ4	HNRNPL	Heterogeneous nuclear ribonucleoprotein L (Fragment)	25	High	9	10	1	Human	FALSE	3 v 3	0.757359	0.072278	0.210279	3 v 3	-1.13989	0.176011	0.76264	0.340184	0.872352	1.05954	-1.55524	-0.0421573	-1.82226	11.1501	9.82384	11.2962	9.59488	9.78169	9.47391	5.73877	4.63227	4.15381	6.07895	5.50462	5.21335	2272.6	906.3	2514.7	773.3	880.2	711.1	53.4	24.8	17.8	67.6	45.4
A8K7T4, B4DWN1, D6RBH1, D6RBV2, D6RDX1, D6RIU4, Q12907	A0A384NPY7	A8K7T4	Q12907	LMAN2	Vesicular integral-membrane protein VIP36 (Glycoprotein GP36b) (Lectin mannose-binding 2) (Vesicular integral-membrane protein 36) (VIP36)	9	High	3	3	3	Human	FALSE	3 v 3	0.676295	0.0723343	0.210279	3 v 3	-0.290704	0.495988	0.76264	0.300618	0.937017	0.791249	-0.031386	0.146924	-0.987651	13.3654	13.6396	14.557	13.334	13.7865	13.5693	8.26162	8.39703	8.61176	8.56224	9.33405	9.40301	10552.9	12762.3	24104	10325.8	14130.5	12155.6	306.9	337.1	391.2	378	645.4
P55072, Q0IIN5, Q96IF9, Q9HAP1, Q9NTC4	P55072	P55072	P55072	VCP	Transitional endoplasmic reticulum ATPase (TER ATPase) (EC 3.6.4.6) (15S Mg(2+)-ATPase p97 subunit) (Valosin-containing protein) (VCP)	3	High	2	2	2	Human	FALSE	3 v 3	0.541643	0.072351	0.210279	3 v 3	0.0295926	0.962596	0.983439	0.57275	0.26039	0.791788	0.654935	0.519595	-1.08575	10.6186	10.9588	12.0304	11.2735	11.4784	10.9446	5.44294	6.50779	5.90448	6.01569	6.76818	6.69627	1572.2	1990.3	4183.2	2475.5	2853.2	1970.9	43.5	91	59.9	64.7	109
E9PFN5, Q2NLC8, Q9Y2Q3	Q9Y2Q3	Q2NLC8	Q9Y2Q3	GSTK1	Glutathione S-transferase kappa 1 (EC 2.5.1.18) (GST 13-13) (GST class-kappa) (GSTK1-1) (hGSTK1) (Glutathione S-transferase subunit 13)	22	High	4	4	4	Human	FALSE	3 v 3	0.577862	0.0726572	0.210279	3 v 3	-0.359767	0.553896	0.76995	0.305103	0.874758	0.553724	-0.272322	0.477246	-1.28423	13.5023	12.8199	14.372	13.23	13.2971	13.0877	7.95652	7.82464	8.35226	8.26162	8.6994	8.90599	11603.7	7230.6	21202.6	9607.7	10065.6	8705.6	248.4	226.7	326.8	306.9	415.7
A0A0G2JIW1, A0A1U9X7W4, B3KTT5, B4DFN9, B4DI39, B4DNT8, B4DNV4, B4DNX1, B4DVU9, B4DWK5, B4E1S9, B4E1T6, B4E388, P0DMV9, P48741, Q59EJ3, Q9UQC1, V9GZ37	P0DMV9	A0A0G2JIW1	P0DMV9	HSPA1B	Heat shock 70 kDa protein 1B (Heat shock 70 kDa protein 2) (HSP70-2) (HSP70.2)	19	High	11	12	7	Human	FALSE	3 v 3	0.356377	0.072772	0.210279	3 v 3	-0.25255	0.702624	0.847066	0.448809	0.153098	0.467225	0.053168	0.551722	-1.36254	13.867	14.2867	15.0778	13.9202	14.8385	13.7153	8.61324	9.62662	9.037	9.06205	9.77972	9.50422	14941.1	19986.5	34584.5	15502	29296.9	13449.8	391.6	790.5	525.3	534.5	879
K7EPK8	K7EPK8	K7EPK8	K7EPK8	ODAD3	Outer dynein arm-docking complex subunit 3	3	High	1	1	1	Human	FALSE	3 v 3	0.476709	0.0729294	0.210279	3 v 3	-0.744984	0.469726	0.76264	0.227746	0.504994	0.697386	0.373152	-0.21297	-2.39514	11.0543	11.3567	12.7017	11.4274	11.1437	10.3065	5.74953	6.08746	5.56377	5.97728	6.59246	6.26115	2126.5	2622.4	6661.6	2754.2	2262.5	1266.4	53.8	68	47.3	63	96.5
P56385	P56385	P56385	P56385	ATP5ME	ATP synthase subunit e, mitochondrial (ATPase subunit e) (ATP synthase membrane subunit e) [Cleaved into: ATP synthase subunit e, mitochondrial, N-terminally processed]	14	High	1	1	1	Human	FALSE	3 v 3	0.648564	0.0730613	0.210279	3 v 3	0.073164	0.893087	0.945943	0.316411	0.958303	0.670976	0.220316	0.823113	-0.823937	12.0674	10.983	11.6925	12.2877	11.8061	10.8686	6.71149	6.42626	5.87283	7.02791	7.38457	6.54381	4291.8	2024	3309.8	4999.9	3580.9	1869.7	104.8	86	58.6	130.5	167.1
A0A0B4J1Z1, B4DEK2, C9JAB2, Q16629, Q8NB80	Q16629	Q16629	Q16629	SRSF7	Serine/arginine-rich splicing factor 7 (Splicing factor 9G8) (Splicing factor, arginine/serine-rich 7)	11	High	2	2	1	Human	FALSE	3 v 3	0.688646	0.0741096	0.211107	3 v 3	-0.235644	0.793752	0.898489	0.750591	0.997605	0.31774	0.632651	0.47446	-1.81404	11.1417	11.142	12.5816	11.7744	11.6165	10.7676	5.7761	5.91409	5.7866	6.52669	6.91169	6.10434	2259.4	2259.9	6129.9	3503	3139.9	1743.3	54.8	60.3	55.2	92.2	120.4
Q9BQC6	Q9BQC6	Q9BQC6	Q9BQC6	MRPL57	Ribosomal protein 63, mitochondrial (hMRP63) (Mitochondrial large ribosomal subunit protein mL63) (Mitochondrial ribosomal protein 63) (Mitochondrial ribosomal protein L57)	19	High	2	2	2	Human	FALSE	3 v 3	0.395116	0.0743066	0.211107	3 v 3	-0.802287	0.179867	0.76264	0.338925	0.614878	0.231546	-0.919389	-0.0657625	-1.42171	11.9477	11.1746	12.506	11.0283	11.1089	11.0843	7.09487	6.71425	6.92125	7.43379	7.32912	7.15279	3950.2	2311.5	5816.7	2088.6	2208.5	2171.2	136.7	105	121.2	172.9	160.8
P84095	Q6ICQ8	Q6ICQ8	P84095	RHOG	Rho-related GTP-binding protein RhoG	32	High	6	6	5	Human	FALSE	3 v 3	0.668153	0.0745383	0.211107	3 v 3	-0.816664	0.371432	0.76264	0.497947	1.05406	0.452449	-0.0316564	-0.175015	-2.24332	14.5032	14.5099	16.1342	14.4715	14.3349	13.8909	9.13904	8.92422	9.03177	9.63699	9.97828	9.48422	23222	23330.3	71925.8	22718	20665	15190.7	563.8	485.8	523.4	796.2	1008.7
A0A2R8YFH5, B4DJW8, B4DRA5, B4DS04, Q15437, Q5QPE1	Q15437	Q15437	Q15437	SEC23B	Protein transport protein Sec23B (hSec23B) (SEC23-related protein B)	4	High	3	3	2	Human	FALSE	3 v 3	0.572944	0.0745753	0.211107	3 v 3	-0.49197	0.391234	0.76264	0.247756	0.792518	0.678559	-0.249082	0.143121	-1.36995	10.6449	11.3144	12.4454	10.3959	11.4575	11.0755	5.46923	6.23649	6.2114	5.71699	7.02901	6.88996	1601.2	2546.7	5577.6	1347.3	2812.3	2158	44.3	75.4	74.1	52.6	130.6
A0A087WUD3, Q9NRP0	Q9NRP0	A0A087WUD3	Q9NRP0	OSTC	Oligosaccharyltransferase complex subunit OSTC (Hydrophobic protein HSF-28)	8	High	1	1	1	Human	FALSE	3 v 3	0.462108	0.074781	0.211107	3 v 3	-0.366848	0.557337	0.76995	0.201576	0.646817	0.537931	0.0863779	0.227673	-1.4146	11.9194	11.9463	13.2094	12.0058	12.174	11.7948	6.76421	7.04876	7.13237	6.96578	7.69558	7.6703	3873.5	3946.3	9471.5	4112.5	4620.9	3552.9	108.7	132.4	140.3	125	207.3
E5RHH7, E5RHT6, F8VWH9, F8W1U7, Q8N6T3	Q8N6T3	E5RHT6	Q8N6T3	ARFGAP1	ADP-ribosylation factor GTPase-activating protein 1 (ARF GAP 1) (ADP-ribosylation factor 1 GTPase-activating protein) (ARF1 GAP) (ARF1-directed GTPase-activating protein)	4	High	1	1	1	Human	FALSE	3 v 3	0.570819	0.0749127	0.211107	3 v 3	-0.130229	0.679427	0.836155	0.415779	0.901981	0.394697	-0.582399	0.358079	-0.166366	12.0801	11.5995	11.9375	11.4977	11.9576	11.7711	6.60437	6.46434	6.81378	7.02015	7.36632	7.20848	4329.7	3103.1	3922.3	2891.6	3977.3	3495.1	97.3	88.3	112.5	129.8	165
A0A024R2H7, A0A494C0A0, A0A494C0Y2, A0A494C181, A0A494C1D4, C9JRS7, F8W8C3, Q96Q11	Q96Q11	Q96Q11	Q96Q11	TRNT1	CCA tRNA nucleotidyltransferase 1, mitochondrial (EC 2.7.7.72) (Mitochondrial tRNA nucleotidyl transferase, CCA-adding) (mt CCA-adding enzyme) (mt tRNA CCA-diphosphorylase) (mt tRNA CCA-pyrophosphorylase) (mt tRNA adenylyltransferase)	10	High	4	4	4	Human	FALSE	3 v 3	0.618908	0.0749433	0.211107	3 v 3	-0.737755	0.363335	0.76264	0.861943	0.72667	0.268111	-0.691442	0.332765	-1.85459	12.8655	12.4517	14.0957	12.174	12.7845	12.2411	7.0268	7.07682	7.24127	7.88874	7.80349	7.50938	7462.6	5602	17507.4	4621.1	7055.3	4841	130.4	135	151.3	237	223.4
Q96A33	Q96A33	Q96A33	Q96A33	CCDC47	PAT complex subunit CCDC47 (Calumin) (Coiled-coil domain-containing protein 47)	6	High	3	3	3	Human	FALSE	3 v 3	0.531637	0.0749744	0.211107	3 v 3	-0.496774	0.487886	0.76264	0.432144	0.834535	0.328233	0.0147928	0.166699	-1.67181	12.8539	12.8043	14.2231	12.8687	12.971	12.5513	7.66747	7.59842	7.94603	8.09961	8.43296	8.27426	7403.2	7152.6	19124.2	7479.5	8028.7	6002.3	203.3	193.8	246.6	274.3	345.6
B4DL55, Q13751, Q5THA1, X1WI29	Q13751	Q13751	Q13751	LAMB3	Laminin subunit beta-3 (Epiligrin subunit bata) (Kalinin B1 chain) (Kalinin subunit beta) (Laminin B1k chain) (Laminin-5 subunit beta) (Nicein subunit beta)	14	High	14	14	14	Human	FALSE	3 v 3	0.867354	0.0759533	0.213285	3 v 3	-0.340444	0.459644	0.76264	0.363394	1.06783	1.17083	-0.431385	0.349513	-0.93946	14.1867	14.4767	15.5158	13.7553	14.8262	14.5763	8.80478	9.18908	9.34851	9.16817	10.2569	10.5193	18647.3	22798.6	46850.2	13827.9	29048.4	24429	447.2	583.7	651.9	575.3	1223.6
A0A0A0MRB1, A0A346JEQ3, D3DUZ3, H3BR65, H3BR88, Q16666	Q16666	Q16666	Q16666	IFI16	Gamma-interferon-inducible protein 16 (Ifi-16) (Interferon-inducible myeloid differentiation transcriptional activator)	4	High	3	3	3	Human	FALSE	3 v 3	0.372744	0.0762357	0.213501	3 v 3	-0.399532	0.598866	0.79553	0.225515	0.586218	0.306498	-0.0149569	0.4748	-1.65844	11.5488	11.2065	12.3006	11.5339	11.6813	10.6421	6.42122	6.25927	6.23266	6.64674	6.84549	6.53916	2996	2363.2	5044.8	2965.1	3284.2	1598.1	85.7	76.6	75.2	100.2	115
O95881	O95881	O95881	O95881	TXNDC12	Thioredoxin domain-containing protein 12 (EC 1.8.4.2) (Endoplasmic reticulum resident protein 18) (ER protein 18) (ERp18) (Endoplasmic reticulum resident protein 19) (ER protein 19) (ERp19) (Thioredoxin-like protein p19) (hTLP19)	5	High	1	1	1	Human	FALSE	3 v 3	0.463415	0.0765252	0.213736	3 v 3	-0.725142	0.107979	0.76264	0.240119	0.709985	0.440143	-1.02421	-0.207597	-0.943622	11.6748	11.7017	12.5888	10.6506	11.4941	11.6452	5.96347	6.30012	6.46434	6.20359	7.01011	6.90448	3269.4	3330.8	6160.3	1607.5	2884.4	3202.9	62.4	78.8	88.3	73.7	128.9
A0A024R1Y2, K7EIE7, K7ESG8, P53396, Q4LE36, Q8N9C4	A0A024R1T9	A0A024R1T9	P53396	ACLY	ATP-citrate synthase (EC 2.3.3.8) (ATP-citrate (pro-S-)-lyase) (ACL) (Citrate cleavage enzyme)	12	High	13	13	13	Human	FALSE	3 v 3	0.369631	0.0780043	0.216037	3 v 3	-0.246823	0.39782	0.76264	0.170205	0.548819	0.389869	-0.118442	0.0740342	-0.696062	14.0947	14.6027	15.0626	13.9763	14.6768	14.3665	8.84046	9.38133	9.42647	9.01067	9.93015	9.81634	17496	24880.3	34221.2	16117	26190.4	21123.2	458.4	666.9	688.1	515.8	975.6
Q96CS3	Q96CS3	Q96CS3	Q96CS3	FAF2	FAS-associated factor 2 (Protein ETEA) (UBX domain-containing protein 3B) (UBX domain-containing protein 8)	10	High	4	4	4	Human	FALSE	3 v 3	0.51408	0.0781227	0.216037	3 v 3	-0.394003	0.494032	0.76264	0.428843	0.810835	0.302563	0.137675	0.021861	-1.34154	11.3457	11.3909	12.3932	11.4834	11.4127	11.0517	6.33271	6.26491	6.53916	6.76155	7.07575	6.84172	2602.6	2685.3	5379.4	2863.2	2726.3	2122.7	80.6	76.9	93	108.5	134.9
P50402, Q5HY57	P50402	P50402	P50402	EMD	Emerin	18	High	4	4	4	Human	FALSE	3 v 3	0.560848	0.0783465	0.216037	3 v 3	0.191158	0.803938	0.901174	0.257641	0.833592	0.59131	1.1555	0.529736	-1.11176	11.2105	11.3873	12.1834	12.366	11.917	11.0716	6.06609	6.60437	6.24031	6.32373	7.43796	6.83162	2369.8	2678.6	4651.1	5279	3867	2152.2	67	97.3	75.6	80.1	173.4
Q96LE3, Q96LE4	Q96LE4	Q96LE3	Q96LE4	FPGS	Folylpolyglutamate synthetase mitochondrial isoform (EC 6.3.2.17) (Fragment)	17	High	1	1	1	Human	FALSE	3 v 3	0.674914	0.0783965	0.216037	3 v 3	-0.497334	0.243243	0.76264	0.497119	1.07603	0.451593	-0.704222	0.100818	-0.888598	9.83273	9.56434	10.4359	9.12851	9.66516	9.54728	3.98185	4.52982	4.91648	4.47897	5.60585	5.36807	911.9	757.1	1385.2	559.7	811.9	748.2	15.8	23.1	30.2	22.3	48.7
A0A0U1RQH4, E9PIH6, H0YDZ9, Q8N3D4	Q8N3D4	A0A0U1RQH4	Q8N3D4	EHBP1L1	EH domain-binding protein 1-like protein 1	1	High	1	1	1	Human	FALSE	3 v 3	0.800184	0.078672	0.216037	3 v 3	-0.269875	0.348817	0.76264	0.357372	1.1764	0.866784	-0.264182	0.112461	-0.657904	11.6179	11.7074	12.4206	11.3537	11.8198	11.7627	5.87529	6.1127	6.52982	6.23266	7.2891	7.3966	3142.9	3344	5482.5	2617	3615.1	3474.8	58.7	69.2	92.4	75.2	156.4
B3KRS7, B5BUB1, E7ETR0, Q9Y265	Q9Y265	E7ETR0	Q9Y265	RUVBL1	RuvB-like 1 (EC 3.6.4.12) (49 kDa TATA box-binding protein-interacting protein) (49 kDa TBP-interacting protein) (54 kDa erythrocyte cytosolic protein) (ECP-54) (INO80 complex subunit H) (Nuclear matrix protein 238) (NMP 238) (Pontin 52) (TIP49a) (TIP60-associated protein 54-alpha) (TAP54-alpha)	3	High	1	1	1	Human	FALSE	3 v 3	0.18207	0.0787475	0.216037	3 v 3	0.0688391	0.844973	0.921092	0.20848	0.260194	0.0775366	0.509613	0.226532	-0.529628	10.2257	10.3904	10.5679	10.7353	10.6169	10.0382	5.70321	6.08321	5.61176	5.91169	6.34341	5.6893	1197.4	1342.2	1517.9	1704.7	1570.4	1051.5	52.1	67.8	48.9	60.2	81.2
B4DDT6, J3KT68, Q5BJF2	Q5BJF2	Q5BJF2	Q5BJF2	TMEM97	Sigma intracellular receptor 2 (Sigma-2 receptor) (Sigma2 receptor) (Meningioma-associated protein 30) (Transmembrane protein 97)	9	High	1	1	1	Human	FALSE	3 v 3	0.924599	0.0788048	0.216037	3 v 3	-0.384324	0.495196	0.76264	0.662268	1.47668	0.634851	0.0462817	0.113688	-1.31294	9.57705	10.0513	10.972	9.62333	10.165	9.6591	4.44626	4.24031	5.16993	5.10852	5.71699	5.80478	763.8	1061.1	2008.7	788.7	1148.1	808.5	21.8	18.9	36	34.5	52.6
A0A140VJS9, B3KXM2, B4DJ75, B4DNE3, B4E163, B7ZB67, C4TNW5, C4TNW6, E7ETD8, E9PMD7, F8VR82, F8VYE8, F8W0W8, H0Y3Y6, P36873, P62136, P62140, Q9UPN1	P36873	B7ZB67	P36873	PPP1CC	Serine/threonine-protein phosphatase PP1-gamma catalytic subunit (PP-1G) (EC 3.1.3.16) (Protein phosphatase 1C catalytic subunit)	15	High	4	4	4	Human	FALSE	3 v 3	0.296449	0.0795669	0.216154	3 v 3	-0.387234	0.432289	0.76264	0.194253	0.473812	0.22128	-0.268818	0.23359	-1.12647	13.6225	13.2612	14.1037	13.3537	13.4948	12.9772	8.5306	8.40301	8.46066	8.72485	8.87682	8.68194	12611.7	9818.1	17604.6	10467.7	11543.7	8063.5	369.8	338.5	352.3	423.1	470.1
A0A1B0GXB4, B2R7T6, H3BMS6, H3BNP9, H3BNX3, H3BV36, Q53HW7, Q9UHS8, Q9Y6N5	A0A024R5X2	A0A024R5X2	Q9Y6N5	SQOR	Sulfide:quinone oxidoreductase, mitochondrial (SQOR) (EC 1.8.5.8) (Sulfide dehydrogenase-like) (Sulfide quinone oxidoreductase)	7	High	2	2	2	Human	FALSE	3 v 3	0.313138	0.0796636	0.216154	3 v 3	-1.09191	0.255695	0.76264	0.464074	0.33503	0.140312	-0.368273	-0.43046	-2.477	13.3766	12.1433	13.7592	13.0083	11.7128	11.2822	8.00394	7.41785	7.77676	8.46801	7.75288	7.91707	10635.6	4523.7	13865	8239.5	3356.7	2490.4	256.7	171	219.3	354.1	215.7
B7Z5N7, B7Z738, Q53GW1, Q8WVM8	Q8WVM8	B7Z5N7	Q8WVM8	SCFD1	Sec1 family domain-containing protein 1 (SLY1 homolog) (Sly1p) (Syntaxin-binding protein 1-like 2)	5	High	2	2	2	Human	FALSE	3 v 3	0.396434	0.0798109	0.216154	3 v 3	-0.241777	0.505016	0.76264	0.158931	0.496197	0.534174	-0.13485	0.21625	-0.806731	11.1895	11.2513	11.8972	11.0546	11.4676	11.0905	6.00899	6.4545	6.40599	6.16792	6.9507	6.94017	2335.4	2437.7	3814.4	2127	2831.9	2180.6	64.4	87.7	84.8	71.9	123.7
B4DIW7, B4DQ24, B4E2A4, Q5M775	Q5M775	B4DIW7	Q5M775	SPECC1	Cytospin-B (Nuclear structure protein 5) (NSP5) (Sperm antigen HCMOGT-1) (Sperm antigen with calponin homology and coiled-coil domains 1)	1	High	1	1	1	Human	FALSE	3 v 3	0.607312	0.0798438	0.216154	3 v 3	-0.500034	0.41604	0.76264	0.273242	0.902703	0.645992	-0.222472	0.177882	-1.45551	11.0443	10.6646	12.2059	10.8219	10.8425	10.7504	5.47897	5.66107	5.75489	5.75221	6.56377	6.40088	2111.9	1623.2	4724.3	1810.1	1836.2	1722.6	44.6	50.6	54	53.9	94.6
A0A024R5W6, A0A087WWU8, A0A0K0K1I0, A0A0S2Z4G4, A0A0S2Z4G6, A0A0S2Z4G8, A0A0S2Z4I4, A0A2R2Y2Q3, A0A2R8Y5V9, A0A2R8Y6A3, A0A2R8YE05, A0A2R8YEU4, A0A2R8YGX3, A0A2R8YH90, A0A2R8YHD2, A0A494BZZ2, A0A494C034, A0A494C0G0, A0A494C0P6, A0A5F9UN72, A7XZE4, B2RDE1, B4DGC2, B4DQ80, B4DTB1, B4DTK3, B4DVY2, B4DWT5, B7Z596, B7Z722, C9IZA2, D6R904, D9YZV5, D9YZV7, F5H7S3, H0YK48, H0YKJ4, H0YKP3, H0YKX5, H0YL80,…	P06753	J3KN67	P06753	TPM3	Tropomyosin alpha-3 chain (Gamma-tropomyosin) (Tropomyosin-3) (Tropomyosin-5) (hTM5)	9	High	3	3	3	Human	FALSE	3 v 3	0.460347	0.0798874	0.216154	3 v 3	-0.595175	0.571027	0.778824	0.724398	0.255501	0.401143	0.633387	-0.103058	-2.31586	12.0489	12.8303	13.7767	12.6822	12.7272	11.4608	6.84925	7	6.55305	7.57365	7.2555	6.9542	4237.1	7282.9	14034.3	6572.6	6780.8	2818.7	115.3	128	93.9	190.5	152.8
B3KQW9, Q5T190, Q5T196, Q8NFF5	Q8NFF5	Q8NFF5	Q8NFF5	FLAD1	FAD synthase (EC 2.7.7.2) (FAD pyrophosphorylase) (FMN adenylyltransferase) (Flavin adenine dinucleotide synthase) [Includes: Molybdenum cofactor biosynthesis protein-like region; FAD synthase region]	5	High	3	3	3	Human	FALSE	3 v 3	0.445464	0.080723	0.217847	3 v 3	-0.816491	0.154087	0.76264	0.21196	0.679167	0.445264	-1.40346	-0.150068	-0.895945	11.2583	10.7632	11.6157	9.85487	10.6131	10.7197	5.84549	5.62644	5.94017	6.05745	6.30561	6.38543	2449.6	1738	3138.1	926	1566.3	1686.4	57.5	49.4	61.4	66.6	79.1
B3KVU7, B4DNS4, E5RK64, O95292, Q6ZR82, Q6ZSP7	Q53XM7	Q53XM7	O95292	VAPB	Vesicle-associated membrane protein-associated protein B/C (VAMP-B/VAMP-C) (VAMP-associated protein B/C) (VAP-B/VAP-C)	37	High	8	9	7	Human	FALSE	3 v 3	0.441469	0.0809991	0.218026	3 v 3	-0.49797	0.399378	0.76264	0.283886	0.707823	0.332697	-0.127733	0.0627785	-1.42896	14.8951	14.9705	15.9972	14.7673	15.0333	14.5683	9.596	9.75171	10.0312	9.87989	10.4595	10.3639	30469.2	32105.4	65409.6	27887.5	33533.3	24293.1	773.9	862.1	1046.4	942.2	1408.1
Q9Y3C8	Q9Y3C8	Q9Y3C8	Q9Y3C8	UFC1	Ubiquitin-fold modifier-conjugating enzyme 1 (Ufm1-conjugating enzyme 1)	5	High	1	1	1	Human	FALSE	3 v 3	0.577571	0.0812739	0.2182	3 v 3	-0.213324	0.495235	0.76264	0.487717	0.916423	0.328573	-0.226498	0.239941	-0.653416	12.2475	11.9379	12.7839	12.021	12.1778	12.1304	6.75355	6.73606	7.32463	7.24127	7.65249	7.6532	4862.6	3923.3	7052.2	4156.1	4633.2	4483.6	107.9	106.6	160.3	151.3	201.2
Q6UB28	Q6UB28	Q6UB28	Q6UB28	METAP1D	Methionine aminopeptidase 1D, mitochondrial (MAP 1D) (MetAP 1D) (EC 3.4.11.18) (Methionyl aminopeptidase type 1D, mitochondrial) (Peptidase M 1D)	13	High	4	4	4	Human	FALSE	3 v 3	0.598031	0.0818796	0.219171	3 v 3	-0.662296	0.175818	0.76264	0.276852	0.908903	0.608339	-0.729256	-0.0744758	-1.18316	13.2837	12.4329	13.5449	12.5544	12.3584	12.3617	7.6125	7.2555	7.6872	7.88935	8.1644	8.29554	9971.9	5529.4	11951.3	6015.2	5251.2	5263.2	195.7	152.8	206.1	237.1	286.9
A0A0U1RQJ0, A0A1X7SBZ2, A0A5H1ZRQ2, B4DZQ7, Q59F66, Q92841, Q9UQL5	Q92841	Q92841	Q92841	DDX17	Probable ATP-dependent RNA helicase DDX17 (EC 3.6.4.13) (DEAD box protein 17) (DEAD box protein p72) (DEAD box protein p82) (RNA-dependent helicase p72)	28	High	19	20	15	Human	FALSE	3 v 3	0.375593	0.0820575	0.219171	3 v 3	-0.671265	0.341651	0.76264	0.223632	0.302563	0.600582	-0.876407	0.354331	-1.49172	16.8982	15.9652	16.5685	16.0218	16.3195	15.0768	11.3022	10.927	10.6004	11.5258	11.2296	11.201	122144	63973.7	97191.7	66534.6	81783.5	34560.3	2525.2	1947	1552.5	2948.6	2401.3
P30049	P30049	P30049	P30049	ATP5F1D	ATP synthase subunit delta, mitochondrial (ATP synthase F1 subunit delta) (F-ATPase delta subunit)	8	High	1	1	1	Human	FALSE	3 v 3	0.917568	0.0824505	0.219343	3 v 3	-0.247731	0.785758	0.891385	0.393481	1.00308	1.35614	0.290623	0.785467	-1.81928	9.59842	9.34407	10.4603	9.88905	10.1295	8.64097	4.56071	4.54844	3.90689	4.9542	5.55152	5.26303	775.2	649.9	1408.8	948.2	1120.2	399.2	23.6	23.4	15	31	46.9
Q5T4S7	Q5T4S7	Q5T4S7	Q5T4S7	UBR4	E3 ubiquitin-protein ligase UBR4 (EC 2.3.2.27) (600 kDa retinoblastoma protein-associated factor) (N-recognin-4) (RING-type E3 ubiquitin transferase UBR4) (Retinoblastoma-associated factor of 600 kDa) (RBAF600) (p600) (Zinc finger UBR1-type protein 1)	0	Medium	1	1	1	Human	FALSE	3 v 3	1.12072	0.0825702	0.219343	3 v 3	-0.360655	0.595666	0.79553	0.632537	1.78391	0.945702	0.0729956	0.348412	-1.50337	12.6847	12.582	13.9601	12.7577	12.9305	12.4568	7.28633	6.69627	7.37938	7.91886	8.48018	8.32508	6584	6131.6	15937.5	6925.7	7806.5	5621.6	156.1	103.7	166.5	242	357.1
J3QRV9, J3QSB2, J3QT61, K7EQJ8, O75616	O75616	O75616	O75616	ERAL1	GTPase Era, mitochondrial (H-ERA) (hERA) (Conserved ERA-like GTPase) (CEGA) (ERA-W) (ERA-like protein 1)	12	High	4	4	4	Human	FALSE	3 v 3	0.485207	0.0827551	0.219343	3 v 3	-0.49657	0.392078	0.76264	0.20319	0.709556	0.542876	-0.854164	0.413693	-1.04924	13.761	12.9459	14.2919	12.9068	13.3596	13.2426	8.75188	8.45409	8.69314	8.95507	9.16365	9.23601	13882.5	7890.6	20057.8	7679.6	10511	9692.4	431.1	350.7	413.9	496.3	573.5
B4DEH0, Q7Z7H8	Q7Z7H8	B4DEH0	Q7Z7H8	MRPL10	39S ribosomal protein L10, mitochondrial (L10mt) (MRP-L10) (39S ribosomal protein L8, mitochondrial) (L8mt) (MRP-L8) (Mitochondrial large ribosomal subunit protein uL10m)	6	High	1	1	1	Human	FALSE	3 v 3	0.11229	0.0831908	0.219937	3 v 3	-0.231328	0.761652	0.875027	0.0581384	0.176633	0.102098	0.381871	0.487091	-1.56295	10.2382	10.105	11.398	10.62	10.5921	9.8351	5.74147	5.50144	5.49185	5.79961	5.67807	5.59395	1207.8	1101.3	2698.7	1573.8	1543.6	913.4	53.5	45.3	45	55.7	51.2
A0A0S2Z3G3, A0A0S2Z3I3, B4DLN1, B4E1E9, F6RGN5, I3L1E8, P52815, Q96Q74, Q9UBX3	B4DLN1	B4DLN1	B4DLN1		cDNA FLJ60124, highly similar to Mitochondrial dicarboxylate carrier	5	High	2	2	2	Human	FALSE	3 v 3	0.594822	0.0841135	0.221812	3 v 3	-0.425954	0.544233	0.769304	0.437167	0.962294	0.385005	-0.0154294	0.323576	-1.58601	12.7266	12.8643	14.5426	12.7112	13.1879	12.9566	7.80219	7.89724	8.6279	8.23936	8.85953	9.0129	6777.7	7456.6	23864.6	6705.6	9331.4	7949.1	223.2	238.4	395.6	302.2	464.5
H0YKD8, H0YLP6, H0YMF4, P46779, Q59F34	P46779	H0YKD8	P46779	RPL28	60S ribosomal protein L28 (Large ribosomal subunit protein eL28)	15	High	3	3	3	Human	FALSE	3 v 3	0.392067	0.0845032	0.222276	3 v 3	-0.683598	0.337606	0.76264	0.242908	0.633511	0.299783	-0.0371377	-0.243166	-1.77049	13.3654	13.785	14.6923	13.3283	13.5418	12.9219	8.47614	8.47371	8.34119	8.71905	9.10722	8.64097	10553.5	14115.7	26475.1	10285.3	11926.2	7760.1	356.1	355.5	324.3	421.4	551.5
C9J8T6, Q14061	Q14061	Q14061	Q14061	COX17	Cytochrome c oxidase copper chaperone	27	High	1	1	1	Human	FALSE	3 v 3	0.409964	0.0851643	0.223449	3 v 3	-0.556417	0.259448	0.76264	0.259506	0.664483	0.305904	-0.404021	-0.0284764	-1.23675	11.6104	10.9588	12.2949	11.2064	10.9303	11.0581	5.94017	5.90689	6.41109	6.19967	6.57137	6.71699	3126.7	1990.3	5024.9	2363	1951.4	2132.2	61.4	60	85.1	73.5	95.1
Q9NVI7	Q9NVI7	Q9NVI7	Q9NVI7	ATAD3A	ATPase family AAA domain-containing protein 3A	12	High	9	9	1	Human	FALSE	3 v 3	0.433508	0.0855283	0.223622	3 v 3	-0.509147	0.474769	0.76264	0.162244	0.56643	0.571849	0.0105887	0.135472	-1.6735	11.8236	11.6075	12.8902	11.8342	11.7429	11.2167	6.79312	6.81121	6.52513	6.95536	7.37764	7.09698	3624.5	3120.3	7591.6	3651.2	3427.5	2379.9	110.9	112.3	92.1	124.1	166.3
A0A068F4C8, A0A068F579, A0A068F661, A0A068F753, A0A068FB60, A0A0G2JLB3, A0A0G2JNZ0, A0A0G2JNZ5, A0A223PQI4, B2R6A7, B3KQW3, B4DHT6, B4DMV8, B7Z6E6, B7Z6S9, B7Z731, B7Z7G9, D3DV87, P04062	A0A068F658	A0A0G2JLB3	P04062	GBA	Lysosomal acid glucosylceramidase (Lysosomal acid GCase) (EC 3.2.1.45) (Acid beta-glucosidase) (Alglucerase) (Beta-glucocerebrosidase) (Beta-GC) (Cholesterol glucosyltransferase) (SGTase) (EC 2.4.1.-) (Cholesteryl-beta-glucosidase) (EC 3.2.1.-) (D-glucosyl-N-acylsphingosine glucohydrolase) (Imiglucerase)	2	High	1	1	1	Human	FALSE	3 v 3	0.583647	0.0857174	0.223622	3 v 3	-0.415209	0.562563	0.770369	0.560787	0.911162	0.278993	-0.222018	0.520105	-1.54371	11.1347	11.4742	13.0264	10.9127	11.9943	11.4827	6.0917	6.29829	6.51412	6.65249	7.20945	6.79312	2248.4	2845	8343.4	1927.7	4079.9	2861.8	68.2	78.7	91.4	100.6	148
A0A6Q8PF45, A0A6Q8PFN0, A0A6Q8PFU7, A0A6Q8PFV5, A0A6Q8PFZ6, A0A6Q8PGA8, A0A6Q8PGI6, A0A6Q8PGN7, A0A6Q8PGT3, A0A6Q8PGW4, A0A6Q8PGZ8, A0A6Q8PGZ9, A0A6Q8PH49, A0A6Q8PHH9, A0A6Q8PHI7, F8WCK4, H7C443, P41250, P41250, Q75MN1	P41250	A0A6Q8PGZ8	P41250	GARS1	Glycine--tRNA ligase (EC 6.1.1.14) (Diadenosine tetraphosphate synthetase) (Ap4A synthetase) (EC 2.7.7.-) (Glycyl-tRNA synthetase) (GlyRS) (Glycyl-tRNA synthetase 1)	17	High	11	12	11	Human	FALSE	3 v 3	0.376125	0.0860422	0.223622	3 v 3	-0.517127	0.29217	0.76264	0.362138	0.587297	0.17894	-0.885522	0.212694	-0.878553	15.7721	14.7106	15.7209	14.8866	14.9233	14.8423	10.1204	9.88692	10.2053	10.4825	10.4742	10.3842	55960.6	26812.7	54008.3	30291	31071.9	29375.8	1113.1	946.8	1180.6	1430.7	1422.5
A0A3B3ITE9, Q8N5M9, Q9BY51	Q8N5M9	Q8N5M9	Q8N5M9	JAGN1	Protein jagunal homolog 1	13	High	2	2	2	Human	FALSE	3 v 3	0.57842	0.0862763	0.223622	3 v 3	-0.347748	0.551455	0.76995	0.415894	0.941528	0.377839	0.291192	-0.0237801	-1.31065	12.1953	12.4314	13.3489	12.4865	12.4076	12.0383	6.98071	7.0045	7.36632	7.3966	7.94603	7.74416	4689.9	5523.6	10433.4	5738.8	5433.3	4206.1	126.3	128.4	165	168.5	246.6
A0A0A0MQV6, D9ZGF5, P09038	P09038	A0A0A0MQV6	P09038	FGF2	Fibroblast growth factor 2 (FGF-2) (Basic fibroblast growth factor) (bFGF) (Heparin-binding growth factor 2) (HBGF-2)	12	High	4	4	4	Human	FALSE	3 v 3	0.245932	0.0863064	0.223622	3 v 3	-0.880375	0.14547	0.76264	0.386794	0.120118	0.230884	-0.656861	-0.365995	-1.61827	12.9184	12.0172	12.7425	12.2615	11.6512	11.1242	7.21237	7.03672	6.76686	7.59917	7.15684	6.99774	7741.5	4145.2	6852.7	4910.1	3216.4	2232.1	148.3	131.3	108.9	193.9	142.7
Q8IVF2	Q8IVF2	Q8IVF2	Q8IVF2	AHNAK2	Protein AHNAK2	4	High	3	3	3	Human	FALSE	3 v 3	0.264208	0.0867778	0.224284	3 v 3	-0.34037	0.11304	0.76264	0.37496	0.316746	0.100917	-0.41065	-0.0968719	-0.513588	11.9237	12.346	12.458	11.5131	12.2491	11.9444	6.45286	7.00338	7.3837	6.82782	7.32012	7.48462	3885.1	5206.2	5626.3	2922.7	4868.1	3941.1	87.6	128.3	167	113.6	159.8
Q2VIL4, Q8WXX5	Q8WXX5	Q2VIL4	Q8WXX5	DNAJC9	DnaJ homolog subfamily C member 9 (HDJC9) (DnaJ protein SB73)	12	High	2	2	2	Human	FALSE	3 v 3	0.744086	0.0872601	0.224509	3 v 3	-0.428585	0.482493	0.76264	0.463112	1.21195	0.557196	-0.662969	0.532452	-1.15524	11.6585	11.4026	12.1616	10.9956	11.9351	11.0064	5.91886	5.6865	6.01569	6.38198	6.89845	6.57289	3232.7	2707.3	4581.6	2041.7	3915.8	2057.1	60.5	51.5	64.7	83.4	119.3
B4DYP9, B4E1H5, Q12834, Q2VIM1	Q12834	Q12834	Q12834	CDC20	Cell division cycle protein 20 homolog (p55CDC)	5	High	2	2	2	Human	FALSE	3 v 3	0.413542	0.0872971	0.224509	3 v 3	-0.558899	0.291123	0.76264	0.652687	0.201634	0.386306	-0.988778	0.226373	-0.914292	10.1865	10.3069	10.8102	9.19771	10.5332	9.89588	4.42626	5.24793	5.14975	5.07895	5.44956	5.53605	1165.3	1266.7	1795.5	587.2	1481.9	952.7	21.5	38	35.5	33.8	43.7
A0A024RB27, A0A087WWB9, D3DV69, P51153, Q504R6	P51153	Q504R6	P51153	RAB13	Ras-related protein Rab-13 (Cell growth-inhibiting gene 4 protein)	27	High	6	7	4	Human	FALSE	3 v 3	0.228589	0.0881789	0.226217	3 v 3	-0.682396	0.255933	0.76264	0.14421	0.373505	0.168051	-0.217622	-0.281422	-1.54814	13.7907	13.1832	14.3593	13.573	12.9018	12.8112	8.2588	8.09329	8.14211	8.40301	8.46679	8.31016	14171	9301.4	21017.4	12186.8	7653	7186.9	306.3	273.1	282.5	338.5	353.8
A0A2R8Y488, A0A2R8Y660, A0A2R8YDN5, A0A2U3TZH3, Q05639, Q59GP5	Q05639	Q05639	Q05639	EEF1A2	Elongation factor 1-alpha 2 (EF-1-alpha-2) (Eukaryotic elongation factor 1 A-2) (eEF1A-2) (Statin-S1)	18	High	8	13	1	Human	FALSE	3 v 3	0.344253	0.0902819	0.231042	3 v 3	-0.683427	0.0944622	0.76264	0.145671	0.529904	0.357185	-0.740042	-0.266031	-1.04421	12.1869	12.1329	12.5502	11.4469	11.8669	11.506	6.94603	6.99209	7.06824	7.0917	7.52199	7.42543	4662.6	4491.2	5997.8	2791.6	3734.9	2908.4	123.3	127.3	134.2	136.4	183.8
A0A087WWT1, A0A087WXX8, P21912	P21912	P21912	P21912	SDHB	Succinate dehydrogenase [ubiquinone] iron-sulfur subunit, mitochondrial (EC 1.3.5.1) (Iron-sulfur subunit of complex II) (Ip)	38	High	13	15	13	Human	FALSE	3 v 3	0.565113	0.0907593	0.231693	3 v 3	-0.876665	0.237681	0.76264	0.535101	0.895919	0.264319	-0.661642	-0.0918454	-1.87651	15.7119	15.0573	16.5137	15.0503	14.9655	14.6372	9.94851	9.52982	10.0326	10.4836	10.4257	10.2969	53673.4	34096.3	93569.4	33930.1	31993.3	25482.9	988.1	739.2	1047.4	1431.8	1375.5
A8K0B9, Q8WVM0	Q8WVM0	A8K0B9	Q8WVM0	TFB1M	Dimethyladenosine transferase 1, mitochondrial (EC 2.1.1.-) (Mitochondrial 12S rRNA dimethylase 1) (Mitochondrial transcription factor B1) (h-mtTFB) (h-mtTFB1) (hTFB1M) (mtTFB1) (S-adenosylmethionine-6-N', N'-adenosyl(rRNA) dimethyltransferase 1)	12	High	4	4	4	Human	FALSE	3 v 3	0.925336	0.0910731	0.231745	3 v 3	-0.222492	0.774619	0.884548	1.03737	1.38007	0.358568	0.0920767	0.766225	-1.52578	12.5984	11.3878	13.7546	12.6905	12.154	12.2288	6.7879	6.74147	7.46352	7.82528	8.12153	7.82209	6201.5	2679.6	13821.5	6610.2	4557.5	4800.1	110.5	107	176.5	226.8	278.5
B3KUF8, K7EM19, K7ENX2, K7ESA3, Q99536	A0A024R1Z6	A0A024R1Z6	Q99536	VAT1	Synaptic vesicle membrane protein VAT-1 homolog (EC 1.-.-.-)	6	High	2	2	2	Human	FALSE	3 v 3	0.520526	0.0912259	0.231745	3 v 3	-0.105662	0.837162	0.921092	0.203496	0.78058	0.577502	0.00192677	0.619091	-0.938004	11.6178	11.3302	12.418	11.6197	11.9493	11.48	6.65821	6.33628	6.69209	6.86171	7.11686	7.26959	3142.7	2574.7	5472.7	3146.9	3954.5	2856.5	101	80.8	103.4	116.3	138.8
A0A087WXU3, A0A499FIX8, A0FGR8, H7BXI1	A0A499FIX8	A0A499FIX8	A0A499FIX8	ESYT2	Extended synaptotagmin-2 (Family with sequence similarity 62 (C2 domain containing) member B, isoform CRA_b)	6	High	4	5	4	Human	FALSE	3 v 3	0.460446	0.092012	0.232635	3 v 3	-0.701637	0.414829	0.76264	0.185118	0.702344	0.493876	-0.00367245	-0.0246091	-2.07663	11.9701	12.2538	13.7166	11.9665	12.2292	11.64	6.75622	6.93428	7.08958	6.94134	7.63662	7.58346	4012.1	4883.8	13462.4	4001.9	4801.2	3191.5	108.1	122.3	136.2	122.9	199
Q01650, Q2MCL6, Q96QB2	Q01650	Q01650	Q01650	SLC7A5	Large neutral amino acids transporter small subunit 1 (4F2 light chain) (4F2 LC) (4F2LC) (CD98 light chain) (Integral membrane protein E16) (E16) (L-type amino acid transporter 1) (hLAT1) (Solute carrier family 7 member 5) (y+ system cationic amino acid transporter)	13	High	6	6	6	Human	FALSE	3 v 3	0.265868	0.092024	0.232635	3 v 3	-0.415523	0.525969	0.769304	0.14011	0.432285	0.225211	-0.320883	0.478892	-1.40458	15.1704	14.4305	15.6998	14.8495	14.9093	14.2952	10.0511	9.91678	10.145	10.1912	10.3491	10.3703	36875.9	22080	53224.7	29522.1	30772.3	20104.5	1060.9	966.6	1132.3	1169.1	1304.3
A0A7P0MKV3, A8K9Y7, G5E9W7, H7C5F2, H7C5H3, H7C5L9, P82650, Q59GX8, Q8NBL6	P82650	P82650	P82650	MRPS22	28S ribosomal protein S22, mitochondrial (MRP-S22) (S22mt) (Mitochondrial small ribosomal subunit protein mS22)	6	High	2	2	2	Human	FALSE	3 v 3	0.350404	0.0928184	0.233586	3 v 3	-0.525293	0.329118	0.76264	0.139765	0.535341	0.376105	-0.561529	0.203264	-1.21761	13.0102	12.4391	13.872	12.4487	12.6424	12.6544	8.60103	8.26491	8.35623	8.74079	8.80025	8.73234	8250.2	5553.2	14992.8	5590.2	6393.4	6446.8	388.3	307.6	327.7	427.8	445.8
B3KMI9, B4DVI7, Q96K97, Q96K98, Q9UHB9	Q9UHB9	Q9UHB9	Q9UHB9	SRP68	Signal recognition particle subunit SRP68 (SRP68) (Signal recognition particle 68 kDa protein)	4	High	2	2	2	Human	FALSE	3 v 3	0.457704	0.0928499	0.233586	3 v 3	-0.62751	0.135503	0.76264	0.157905	0.622082	0.593125	-0.271199	-0.482474	-1.12886	11.207	11.0684	11.7426	10.9358	10.5859	10.6138	6.09381	5.60288	5.55459	6.25172	6.22497	6.14771	2363.9	2147.4	3426.8	1958.8	1537	1567	68.3	48.6	47	76.2	74.8
Q5T750	Q5T750	Q5T750	Q5T750	XP32	Skin-specific protein 32	6	High	2	2	2	Human	FALSE	3 v 3	0.687949	0.0936389	0.235002	3 v 3	-0.991652	0.153467	0.76264	1.05116	0.741557	0.271135	-0.230076	-0.987337	-1.75754	11.8797	12.6175	13.4367	11.6497	11.6301	11.6791	6.40088	6.89724	6.20945	7.45204	7.6388	6.48059	3768.4	6284	11087.7	3212.9	3169.7	3279.2	84.5	119.2	74	175.1	199.3
A0A2Y9D025, P56556, R4GN43	P56556	A0A2Y9D025	P56556	NDUFA6	NADH dehydrogenase [ubiquinone] 1 alpha subcomplex subunit 6 (Complex I-B14) (CI-B14) (LYR motif-containing protein 6) (NADH-ubiquinone oxidoreductase B14 subunit)	6	High	1	1	1	Human	FALSE	3 v 3	0.630484	0.0940583	0.235486	3 v 3	-0.261631	0.711002	0.850297	0.238824	0.949571	0.703059	0.2852	0.414912	-1.48501	11.1616	10.7489	12.0537	11.4468	11.1638	10.5687	6.04658	5.71149	5.66676	6.2854	6.66107	6.36982	2290.7	1720.8	4251.4	2791.4	2294.2	1518.8	66.1	52.4	50.8	78	101.2
Q6UWP8	Q6UWP8	Q6UWP8	Q6UWP8	SBSN	Suprabasin	15	High	2	3	2	Human	FALSE	3 v 3	0.775152	0.094991	0.236823	3 v 3	-1.58737	0.260373	0.76264	0.259894	1.02921	1.03636	-0.221489	-0.954917	-3.58572	12.9863	12.8613	15.0504	12.7649	11.9064	11.4647	7.46189	6.90448	6.58496	7.72178	7.93369	7.62132	8114.8	7441.2	33933.3	6959.9	3838.7	2826.3	176.3	119.8	96	211.1	244.5
A0A0A0MRI2, A8K885, B4DJS7, G3V5X9, Q5QTQ6, Q9UNH7	Q9UNH7	Q5QTQ6	Q9UNH7	SNX6	Sorting nexin-6 (TRAF4-associated factor 2) [Cleaved into: Sorting nexin-6, N-terminally processed]	4	High	2	2	2	Human	FALSE	3 v 3	0.430799	0.0950483	0.236823	3 v 3	-0.353944	0.0894517	0.76264	0.149189	0.526103	0.617106	-0.320774	-0.175825	-0.565232	12.0947	12.1267	12.4705	11.774	11.9508	11.9053	6.8189	6.88753	6.8505	6.96809	7.41363	7.46761	4374	4471.9	5675.4	3502	3958.8	3835.7	112.9	118.4	115.4	125.2	170.5
O95372, Q5QPQ0	A0A140VJC9	Q5QPQ0	O95372	LYPLA2	Acyl-protein thioesterase 2 (APT-2) (EC 3.1.2.-) (Lysophospholipase II) (LPL-II) (LysoPLA II) (Palmitoyl-protein hydrolase) (EC 3.1.2.22)	6	High	2	2	2	Human	FALSE	3 v 3	0.600489	0.0954457	0.237244	3 v 3	-0.71271	0.156141	0.76264	0.715655	0.874898	0.210914	-0.430911	-0.35512	-1.3521	13.068	12.2612	13.3817	12.6371	11.9061	12.0296	6.67666	6.9331	7.05961	7.39232	7.808	7.27053	8587.3	4908.9	10673.4	6370	3837.8	4181	102.3	122.2	133.4	168	224.1
A8K4W2, P24539, Q53GB3, Q5QNZ2	P24539	P24539	P24539	ATP5PB	ATP synthase F(0) complex subunit B1, mitochondrial (ATP synthase peripheral stalk-membrane subunit b) (ATP synthase proton-transporting mitochondrial F(0) complex subunit B1) (ATP synthase subunit b) (ATPase subunit b)	11	High	3	3	3	Human	FALSE	3 v 3	0.467832	0.0960687	0.2377	3 v 3	-0.559873	0.562238	0.770369	0.18009	0.718447	0.504959	0.0738772	0.420222	-2.17372	12.2098	12.3846	13.7767	12.2837	12.8048	11.603	7.45943	7.15684	6.74012	7.63952	7.87529	7.24508	4737.2	5347.3	14035	4986.1	7155.4	3110.7	176	142.7	106.9	199.4	234.8
O15173, U3KPU8, U3KQM0	O15173	O15173	O15173	PGRMC2	Membrane-associated progesterone receptor component 2 (Progesterone membrane-binding protein) (Steroid receptor protein DG6)	14	High	3	3	2	Human	FALSE	3 v 3	0.569922	0.0960864	0.2377	3 v 3	-0.445598	0.438339	0.76264	0.21404	0.866603	0.629123	-0.114661	0.140032	-1.36216	13.8665	13.5001	14.5858	13.7518	13.6402	13.2237	8.68229	8.32643	8.44956	8.89633	9.19303	9.07868	14935.7	11586.4	24591.1	13794.6	12767.4	9565.9	410.8	321	349.6	476.5	585.3
Q9BZQ8	Q9BZQ8	Q9BZQ8	Q9BZQ8	NIBAN1	Protein Niban 1 (Cell growth-inhibiting gene 39 protein) (Protein FAM129A)	2	High	2	2	2	Human	FALSE	3 v 3	0.406843	0.0975371	0.238748	3 v 3	-0.244337	0.235097	0.76264	0.218206	0.674021	0.328303	-0.108554	-0.0893391	-0.535118	11.8614	12.3128	12.7302	11.7529	12.2235	12.195	6.62352	7.20065	7.38457	6.84172	7.87467	7.71287	3720.9	5087.7	6794.5	3451.2	4782.2	4688.9	98.6	147.1	167.1	114.7	234.7
A0A0C4DGE5, A8K984, B3KM27, B3KMB1, B7ZLZ7, O95347, Q05BV1, Q2KQ72	O95347	B3KMB1	O95347	SMC2	Structural maintenance of chromosomes protein 2 (SMC protein 2) (SMC-2) (Chromosome-associated protein E) (hCAP-E) (XCAP-E homolog)	2	High	2	2	2	Human	FALSE	3 v 3	0.679091	0.0977375	0.238748	3 v 3	-0.485155	0.299122	0.76264	0.231947	0.813051	0.992276	-0.0672794	-0.209629	-1.17856	11.7358	12.3497	12.8948	11.6685	12.1401	11.7163	7.01123	7.02237	7.03452	7.24317	7.83542	8.0268	3410.6	5219.6	7616	3255.2	4513.7	3364.7	129	130	131.1	151.5	228.4
A0A0S2Z3S0, A0A140VJK2, A8K1Z2, B7Z601, F5GYK7, P43304, Q53T76, Q8WUQ0	P43304	P43304	P43304	GPD2	Glycerol-3-phosphate dehydrogenase, mitochondrial (GPD-M) (GPDH-M) (EC 1.1.5.3) (mitohondrial glycerophosphate dehydrogenase gene) (mGDH) (mtGPD)	7	High	6	6	6	Human	FALSE	3 v 3	0.609317	0.0978823	0.238748	3 v 3	-0.418955	0.513757	0.76264	0.245515	0.958976	0.623461	-0.38389	0.485124	-1.3581	13.421	12.5159	13.6865	13.0371	13.001	12.3284	8.13083	7.60288	7.72792	8.37634	8.56186	8.35138	10967.7	5856.8	13184.2	8405.3	8197.8	5143.1	280.3	194.4	212	332.3	377.9
A8K666, B7ZB32, Q9BR63, Q9NSD9	Q9NSD9	Q9NSD9	Q9NSD9	FARSB	Phenylalanine--tRNA ligase beta subunit (EC 6.1.1.20) (Phenylalanyl-tRNA synthetase beta subunit) (PheRS)	40	High	25	31	25	Human	FALSE	3 v 3	0.410424	0.0981787	0.238748	3 v 3	-0.620676	0.0464004	0.76264	0.666303	0.188121	0.376848	-0.437199	-0.892291	-0.53254	16.4259	17.2191	16.9288	15.9887	16.3268	16.3963	10.6877	11.9028	11.713	11.354	12.0909	12.0898	88038.7	152568	124760	65022.5	82197.4	86251.1	1649.4	3829	3357.1	2617.6	4362.3
B4DFL1, B4DMK9, E9PEX6, P09622	A0A024R713	B4DFL1	P09622	DLD	Dihydrolipoyl dehydrogenase, mitochondrial (EC 1.8.1.4) (Dihydrolipoamide dehydrogenase) (Glycine cleavage system L protein)	10	High	4	4	4	Human	FALSE	3 v 3	0.269107	0.0985613	0.238748	3 v 3	-0.782504	0.204866	0.76264	0.10897	0.425464	0.272888	-0.358709	-0.362298	-1.62651	13.7036	13.8887	14.9323	13.3449	13.5264	13.3058	9.02597	8.86202	8.95449	9.13494	9.28748	9.22738	13341.2	15167.8	31266.1	10404.3	11799.4	10126.2	521.3	465.3	496.1	562.2	624.9
A0A494BZX2, A0A494C1T7, B4DFV1, C9K0E3, Q05655	Q05655	A0A494BZX2	Q05655	PRKCD	Protein kinase C delta type (EC 2.7.11.13) (Tyrosine-protein kinase PRKCD) (EC 2.7.10.2) (nPKC-delta) [Cleaved into: Protein kinase C delta type regulatory subunit; Protein kinase C delta type catalytic subunit (Sphingosine-dependent protein kinase-1) (SDK1)]	1	Medium	1	2	1	Human	FALSE	3 v 3	0.705454	0.0986549	0.238748	3 v 3	-1.19763	0.201796	0.76264	0.846087	1.03203	0.238246	-0.613271	-0.505305	-2.4743	10.8271	10.752	11.8496	10.2138	10.2467	9.37526	4.65535	4.61471	5.17792	5.50144	5.64674	5.41616	1816.7	1724.6	3690.4	1187.6	1215	664.1	25.2	24.5	36.2	45.3	50.1
I0CE67, Q14192, Q2TSB7, Q2XQU9, Q53QP3, Q53T40	Q14192	Q14192	Q14192	FHL2	Four and a half LIM domains protein 2 (FHL-2) (LIM domain protein DRAL) (Skeletal muscle LIM-protein 3) (SLIM-3)	24	High	6	6	6	Human	FALSE	3 v 3	0.7785	0.0987584	0.238748	3 v 3	-0.454008	0.0445251	0.76264	0.267684	1.15413	0.913684	-0.343617	-0.366558	-0.65185	14.5058	15.4596	15.9259	14.1622	15.093	15.2741	8.90749	9.79766	10.098	9.17518	10.9518	11.0117	23263.5	45060.1	62255.7	18333.1	34950	39623.5	480.2	890	1096	578.1	1980.7
H7BZJ3	H7BZJ3	H7BZJ3	H7BZJ3	PDIA3	Protein disulfide-isomerase A3 (Fragment)	28	High	3	3	1	Human	FALSE	3 v 3	0.353671	0.0988099	0.238748	3 v 3	-0.664925	0.146032	0.76264	0.117039	0.434524	0.50945	-0.817746	-0.110295	-1.06673	11.5044	11.8805	12.6715	10.6867	11.7702	11.6048	5.99774	6.57894	6.74416	6.11478	7.01346	7.25361	2905.2	3770.3	6523.9	1648.2	3492.8	3114.5	63.9	95.6	107.2	69.3	129.2
A0A0S2Z580, A0A0S2Z5N8, B2RCZ7, M0QX80, M0QXB5, M0QY80, O95571	A0A0S2Z5B3	A0A0S2Z580	O95571	ETHE1	Persulfide dioxygenase ETHE1, mitochondrial (EC 1.13.11.18) (Ethylmalonic encephalopathy protein 1) (Hepatoma subtracted clone one protein) (Sulfur dioxygenase ETHE1)	14	High	3	3	3	Human	FALSE	3 v 3	0.686681	0.0988704	0.238748	3 v 3	-0.436161	0.341329	0.76264	0.414528	1.15165	0.493864	-0.417365	0.16445	-1.05557	13.3125	12.1729	13.3393	12.8951	12.3373	12.2837	7.73064	7.15987	7.41363	8.14517	8.31152	7.90749	10173.2	4617.4	10363.8	7617.6	5174.9	4986.1	212.4	143	170.5	283.1	317.7
H3BMZ1, H3BPZ1, H3BRL8, H3BS72, Q9P035	Q9P035	Q9P035	Q9P035	HACD3	Very-long-chain (3R)-3-hydroxyacyl-CoA dehydratase 3 (EC 4.2.1.134) (3-hydroxyacyl-CoA dehydratase 3) (HACD3) (Butyrate-induced protein 1) (B-ind1) (hB-ind1) (Protein-tyrosine phosphatase-like A domain-containing protein 1)	9	High	3	3	3	Human	FALSE	3 v 3	0.529187	0.0989666	0.238748	3 v 3	-0.337777	0.597185	0.79553	0.174514	0.761281	0.651768	0.279667	0.126586	-1.41959	11.9023	11.8972	13.0931	12.1819	12.0238	11.6735	6.84674	6.72656	6.99209	7.02126	7.48784	7.64386	3827.7	3814.3	8737.9	4646.5	4164.1	3266.4	115.1	105.9	127.3	129.9	179.5
B2R5U1, B3KU67, B4E299, I6TRR8, Q59FF0, Q7KZF4	Q7KZF4	B2R5U1	Q7KZF4	SND1	Staphylococcal nuclease domain-containing protein 1 (EC 3.1.31.1) (100 kDa coactivator) (EBNA2 coactivator p100) (Tudor domain-containing protein 11) (p100 co-activator)	5	High	5	6	5	Human	FALSE	3 v 3	0.34148	0.0996799	0.238748	3 v 3	-0.521578	0.21846	0.76264	0.110245	0.429288	0.484906	-0.162718	-0.296747	-1.10527	12.0844	13.0291	13.3472	11.9217	12.7323	12.2419	7.08746	7.67243	7.62936	7.19771	8.10171	8.11426	4342.8	8358.7	10420.9	3879.6	6804.7	4843.8	136	204	198	146.8	274.7
F8W914, Q53R94, Q6IPN0, Q9NQC3	Q9NQC3	Q53R94	Q9NQC3	RTN4	Reticulon-4 (Foocen) (Neurite outgrowth inhibitor) (Nogo protein) (Neuroendocrine-specific protein) (NSP) (Neuroendocrine-specific protein C homolog) (RTN-x) (Reticulon-5)	3	High	2	2	2	Human	FALSE	3 v 3	0.282703	0.0998633	0.238748	3 v 3	-0.763993	0.174064	0.76264	0.304855	0.438084	0.105172	-0.49838	-0.300977	-1.49262	12.0012	11.632	12.5966	11.5028	11.331	11.104	6.62352	6.51728	6.8125	6.92837	6.95536	6.91767	4099.3	3173.7	6193.9	2901.9	2576.1	2201.1	98.6	91.6	112.4	121.8	124.1
A0A0S2Z5T4, A0A0S2Z5U2, A0PJB9, D6RA56, H0YA50, Q8N183	Q8N183	Q8N183	Q8N183	NDUFAF2	NADH dehydrogenase [ubiquinone] 1 alpha subcomplex assembly factor 2 (B17.2-like) (B17.2L) (Mimitin) (Myc-induced mitochondrial protein) (MMTN) (NDUFA12-like protein)	16	High	3	3	3	Human	FALSE	3 v 3	0.368281	0.100047	0.238748	3 v 3	-1.39966	0.416378	0.76264	0.257653	0.619986	0.227205	0.0141152	-0.0596916	-4.1534	13.7355	12.5044	16.1852	13.7496	12.4447	12.0318	8.63807	7.4733	7.45368	8.89573	8.09329	7.68089	13639.2	5810.4	74514.7	13773.3	5574.9	4187.4	398.4	177.7	175.3	476.3	273.1
A0A3B3ISK9, F5GX20, F5H2G6, F5H362, F5H3B2, F5H5A1, F5H755, H0YGC7, H0YH37, Q4G176, Q6P2C7	Q4G176	A0A3B3ISK9	Q4G176	ACSF3	Malonate--CoA ligase ACSF3, mitochondrial (EC 6.2.1.n3) (Acyl-CoA synthetase family member 3)	8	High	5	5	5	Human	FALSE	3 v 3	0.567395	0.100341	0.238748	3 v 3	-0.816472	0.25769	0.76264	0.309443	0.949	0.443742	-1.36081	0.225454	-1.31406	15.2542	13.5639	14.7509	13.8933	13.7894	13.4368	8.78463	8.3394	8.66818	9.09408	9.2884	9.11192	39080.2	12110.3	27571.7	15216.4	14158.7	11089	441	323.9	406.8	546.5	625.3
H0YL99, P82912, Q53FX9, Q53GJ8, Q96Q62	P82912	Q53FX9	P82912	MRPS11	28S ribosomal protein S11, mitochondrial (MRP-S11) (S11mt) (Cervical cancer proto-oncogene 2 protein) (HCC-2) (Mitochondrial small ribosomal subunit protein uS11m)	23	High	5	6	5	Human	FALSE	3 v 3	0.667453	0.100467	0.238748	3 v 3	-0.500525	0.408161	0.76264	0.293533	1.08407	0.624757	-0.734109	0.426288	-1.19375	14.8664	14.393	16.0162	14.1323	14.8193	14.8225	9.42962	9.40045	9.97943	9.72315	10.4845	10.6042	29870.8	21513.7	66278.1	17958	28909.5	28974.4	689.6	675.8	1009.5	845.2	1432.7
P62851	P62851	P62851	P62851	RPS25	40S ribosomal protein S25 (Small ribosomal subunit protein eS25)	22	High	3	4	3	Human	FALSE	3 v 3	-0.271957	0.100563	0.238748	3 v 3	-1.08641	0.339006	0.76264	-0.213344	-0.454946	-0.147582	0.404824	-1.04853	-2.61552	14.9117	14.6502	15.5334	15.3165	13.6017	12.9179	9.60028	9.39746	8.49985	9.38694	8.94251	8.35226	30822.3	25712.9	47425.5	40806.5	12431.2	7738.6	776.2	674.4	362	669.5	492
A0A0A0MSN9, A0A0A0MT02, A0A0G2JI50, A0A1U9X839, A2ABK4, B4DZZ3, B7Z6T4, E9PD43, H9ZYJ1, P18615	P18615	A0A0A0MSN9	P18615	NELFE	Negative elongation factor E (NELF-E) (RNA-binding protein RD)	3	High	1	1	1	Human	FALSE	3 v 3	0.468965	0.100686	0.238748	3 v 3	-0.733974	0.249092	0.76264	0.497615	0.732826	0.176453	-0.356513	-0.20286	-1.64255	10.9779	10.8427	12.0463	10.6214	10.6399	10.4038	5.70598	5.12516	5.29278	6.20359	5.85798	5.46923	2016.9	1836.5	4229.6	1575.3	1595.6	1354.7	52.2	34.9	39.2	73.7	58
A0A087X2E9, A0A2R8Y5E5, A8MX94, C7DJS1, C7DJS2, P09211, Q5D6A5	V9HWE9	A8MX94	P09211	GSTP1	Glutathione S-transferase P (EC 2.5.1.18) (GST class-pi) (GSTP1-1)	19	High	4	4	4	Human	TRUE	3 v 3	0.354879	0.10072	0.238748	3 v 3	-0.274601	0.53635	0.769304	0.580528	0.322659	0.16145	-0.58788	0.464654	-0.700578	13.4237	14.3672	14.8634	12.8358	14.8318	14.1629	7.83352	9.2097	9.28563	8.41405	9.53236	9.44708	10988.4	21132.6	29808.6	7310.8	29162.7	18342	228.1	592.1	624.1	341.1	740.5
A8K9B2, C9JVN9, G3V272, G3V5S1, Q9H9P8	Q9H9P8	C9JVN9	Q9H9P8	L2HGDH	L-2-hydroxyglutarate dehydrogenase, mitochondrial (EC 1.1.99.2) (Duranin)	5	High	2	2	2	Human	FALSE	3 v 3	0.459343	0.100932	0.238748	3 v 3	-0.505932	0.368706	0.76264	0.48052	0.722092	0.175417	-0.615799	0.304256	-1.20625	12.4977	11.5267	12.8013	11.8819	11.831	11.5951	6.82782	6.71836	7.44956	7.30834	7.44045	7.62498	5783.3	2950.4	7138.1	3774	3643.1	3093.6	113.6	105.3	174.8	158.5	173.7
P82675	P82675	P82675	P82675	MRPS5	28S ribosomal protein S5, mitochondrial (MRP-S5) (S5mt) (Mitochondrial small ribosomal subunit protein uS5m)	2	High	1	1	1	Human	FALSE	3 v 3	0.458923	0.101107	0.238748	3 v 3	-0.452755	0.530672	0.769304	0.296801	0.775254	0.304714	0.274336	0.0155377	-1.64814	10.8351	10.52	11.2562	11.1094	10.5356	9.60807	5.79701	5.35403	5.61176	6.09381	6.12928	5.91648	1826.8	1468.4	2446	2209.4	1484.3	780.4	55.6	40.9	48.9	68.3	70
A0A0S2Z565, E9PIQ7, O00165, Q5VYD6	O00165	E9PIQ7	O00165	HAX1	HCLS1-associated protein X-1 (HS1-associating protein X-1) (HAX-1) (HS1-binding protein 1) (HSP1BP-1)	5	High	2	2	2	Human	FALSE	3 v 3	0.524674	0.101509	0.238748	3 v 3	-0.70489	0.337862	0.76264	0.539033	0.831211	0.203779	-0.328607	0.0280848	-1.81415	12.1779	12.3112	13.7239	11.8492	12.3393	11.9098	6.9472	7.23649	7.75622	7.48623	8.0677	7.96	4633.4	5082	13530.5	3689.6	5181.9	3847.7	123.4	150.8	216.2	179.3	268.3
A8K3B4, B2R6E5, B4DDH3, B4DJI8, B4DKM8, B4E305, E7EMD0, H0Y4R2, P16435, Q59ED7, Q63HL4	P16435	E7EMD0	P16435	POR	NADPH--cytochrome P450 reductase (CPR) (P450R) (EC 1.6.2.4)	5	High	3	3	3	Human	FALSE	3 v 3	0.511361	0.101763	0.238748	3 v 3	-0.348752	0.516132	0.76264	0.242038	0.844787	0.447257	-0.0414301	0.222819	-1.22764	11.4262	11.4771	12.3214	11.3847	11.6999	11.0937	6.59842	6.22882	6.57289	6.84046	7.07361	7.02015	2751.8	2850.7	5118.1	2673.9	3326.8	2185.5	96.9	75	95.2	114.6	134.7
A0A5F9ZHD4, A0A5F9ZHH9, A0A5F9ZHJ0, A0A5F9ZHJ7, A0A5F9ZHL1, A0A5F9ZHL7, A0A5F9ZI66, E9PRQ6, H0YEL7, P24752	P24752	A0A5F9ZHJ7	P24752	ACAT1	Acetyl-CoA acetyltransferase, mitochondrial (EC 2.3.1.9) (Acetoacetyl-CoA thiolase) (T2)	22	High	8	8	8	Human	FALSE	3 v 3	0.35594	0.101795	0.238748	3 v 3	-0.657641	0.243331	0.76264	0.293719	0.593478	0.180622	-0.793804	0.0963185	-1.27544	14.7338	14.0149	15.2938	13.94	14.1112	14.0184	9.25125	9.06313	9.40472	9.54496	9.6566	9.58534	27247.1	16553.7	40170.4	15716.7	17696.6	16594.4	609.4	534.9	677.8	747	807.1
B4DKX5, H6WCP5, P07814, Q3KQZ8, V9GYZ6, V9GZ76	P07814	P07814	P07814	EPRS1	Bifunctional glutamate/proline--tRNA ligase (Bifunctional aminoacyl-tRNA synthetase) (Cell proliferation-inducing gene 32 protein) (Glutamatyl-prolyl-tRNA synthetase) [Includes: Glutamate--tRNA ligase (EC 6.1.1.17) (Glutamyl-tRNA synthetase) (GluRS); Proline--tRNA ligase (EC 6.1.1.15) (Prolyl-tRNA synthetase)]	2	High	3	3	3	Human	FALSE	3 v 3	0.337084	0.103296	0.241722	3 v 3	-0.188774	0.439294	0.76264	0.190829	0.569856	0.250567	-0.145268	0.128809	-0.549862	12.904	13.0655	13.5079	12.7588	13.1943	12.9581	7.56071	8	8.06232	7.75154	8.56986	8.31288	7664.8	8572.6	11649.2	6930.6	9373.2	7957.4	188.8	256	267.3	215.5	380
E9PIU8, E9PJS8, E9PLY6, E9PPG7, E9PRU6, F2Z2D6, H0Y5L2, J3KP84, Q9NTX5	Q9NTX5	Q9NTX5	Q9NTX5	ECHDC1	Ethylmalonyl-CoA decarboxylase (EC 4.1.1.94) (Enoyl-CoA hydratase domain-containing protein 1) (Methylmalonyl-CoA decarboxylase) (MMCD)	8	High	2	2	2	Human	FALSE	3 v 3	0.428794	0.10364	0.241982	3 v 3	-0.57393	0.256514	0.76264	0.302944	0.727484	0.255953	-0.304099	-0.121353	-1.29634	13.0434	12.4615	13.4967	12.7393	12.3401	12.2003	7.60214	7.16491	7.43962	7.90509	7.89239	7.69558	8441.9	5639.9	11558.4	6837.5	5184.9	4706.1	194.3	143.5	173.6	239.7	237.6
E9PBY3, Q4W5F7, Q86SF2	Q86SF2	E9PBY3	Q86SF2	GALNT7	N-acetylgalactosaminyltransferase 7 (EC 2.4.1.41) (Polypeptide GalNAc transferase 7) (GalNAc-T7) (pp-GaNTase 7) (Protein-UDP acetylgalactosaminyltransferase 7) (UDP-GalNAc:polypeptide N-acetylgalactosaminyltransferase 7)	2	High	1	1	1	Human	FALSE	3 v 3	0.541688	0.104006	0.24222	3 v 3	-0.437273	0.43428	0.76264	0.180572	0.823778	0.620713	0.172798	-0.167656	-1.31696	9.89679	10.1494	11.1799	10.0696	9.98171	9.86295	4.58496	4.84298	4.80219	4.76553	5.66676	5.42291	953.3	1135.7	2320	1074.6	1011.1	931.2	24	28.7	27.9	27.2	50.8
A0A0U1RQH7, B3KWX7, B4DLM0, B4DRA0, B4E1M7, B7Z4L7, E1P5S2, G3XAC6, H0Y4X3, Q14498, Q5QP22, Q5QP23, Q68DD9, Q6MZY7, Q6N037, Q7Z3L0	A0A384NQ03	G3XAC6	Q14498	RBM39	RNA-binding protein 39 (CAPER alpha) (CAPERalpha) (Hepatocellular carcinoma protein 1) (RNA-binding motif protein 39) (RNA-binding region-containing protein 2) (Splicing factor HCC1)	8	High	4	4	4	Human	FALSE	3 v 3	0.549939	0.104208	0.24222	3 v 3	-0.448742	0.343743	0.76264	0.256824	0.913863	0.479129	-0.299673	0.0952964	-1.14185	14.3332	14.3023	14.7502	14.0335	14.3976	13.6083	9.02209	8.78692	8.92303	9.27891	9.70079	9.40216	20640.5	20203.6	27557.4	16769.1	21583.2	12488.4	519.9	441.7	485.4	621.2	832.2
A0A1B2JLU7, B7Z8T1, D6QXZ5, E2QRB3, E7D7X9, E7D7Y0, J3KQ22, J3KSA9, J3KTA8, J3QKT3, J3QKT4, J3QL23, J3QL24, J3QL32, J3QLK9, J3QR88, J3QRZ0, P32322, Q2TU78, Q8TBX0	P32322	P32322	P32322	PYCR1	Pyrroline-5-carboxylate reductase 1, mitochondrial (P5C reductase 1) (P5CR 1) (EC 1.5.1.2)	28	High	7	7	6	Human	FALSE	3 v 3	-0.352205	0.10478	0.242689	3 v 3	-0.470103	0.47986	0.76264	-0.449546	-0.106051	-0.501017	-0.0425696	0.186015	-1.55375	14.4864	14.2399	15.496	14.4439	14.4259	13.9422	11.041	11.1893	11.2279	10.5914	11.0833	10.7269	22953.7	19347.9	46212.7	22286.3	22010.5	15741.1	2107	2335.2	2398.5	1542.9	2169.7
B4DZK8, B4E2V5, B4E310, P27105	A0A024R882	B4DZK8	P27105	STOM	Stomatin (Erythrocyte band 7 integral membrane protein) (Erythrocyte membrane protein band 7.2) (Protein 7.2b)	8	High	2	2	2	Human	FALSE	3 v 3	0.562123	0.104877	0.242689	3 v 3	-0.443214	0.59862	0.79553	0.178524	0.838845	0.669	0.395095	0.141243	-1.86598	10.729	10.3592	11.6777	11.1241	10.5004	9.8117	5.75221	5.20555	5.08321	5.93074	6.04439	5.75221	1697.3	1313.5	3275.9	2232	1448.6	898.7	53.9	36.9	33.9	61	66
A0A087WUQ6, A0A2R8Y6B6, P07203, Q6NSD4	P07203	Q6NSD4	P07203	GPX1	Glutathione peroxidase 1 (GPx-1) (GSHPx-1) (EC 1.11.1.9) (Cellular glutathione peroxidase)	13	High	2	2	2	Human	FALSE	3 v 3	0.367758	0.105574	0.24312	3 v 3	-0.404925	0.467277	0.76264	0.171036	0.613405	0.318834	-1.01103	0.48564	-0.689389	13.4174	12.6154	13.805	12.4064	13.101	13.1156	8.09856	7.9431	8.26725	8.26959	8.55651	8.58609	10940.9	6275	14312.8	5428.8	8786.3	8875.6	274.1	246.1	308.1	308.6	376.5
A0A223PIC2, A0A2H4ZEU7	A0A223PIC2	A0A223PIC2	A0A223PIC2	CD55	CD55 molecule (Cromer Blood Group) (Fragment)	61	High	3	3	1	Human	FALSE	3 v 3	0.515698	0.105621	0.24312	3 v 3	-0.489821	0.416361	0.76264	0.167999	0.785005	0.594091	0.196845	-0.247492	-1.41882	12.449	12.6467	13.4592	12.6458	12.3992	12.0404	7.45039	7.18884	7.43713	7.61839	7.97384	8.03122	5591.4	6412.7	11262	6408.8	5401.8	4212.2	174.9	145.9	173.3	196.5	251.4
H3BTB7, O14563, Q5JPH6	Q5JPH6	Q5JPH6	Q5JPH6	EARS2	Probable glutamate--tRNA ligase, mitochondrial (EC 6.1.1.17) (Glutamyl-tRNA synthetase) (GluRS)	7	High	3	3	3	Human	FALSE	3 v 3	0.305393	0.105989	0.24312	3 v 3	-0.660109	0.217796	0.76264	0.127218	0.500911	0.28805	-0.623552	-0.0352261	-1.32155	12.5866	12.2732	13.5231	11.9631	12.238	12.2016	7.35579	7.27519	7.63081	7.48301	7.7761	7.91886	6151.1	4950	11772.4	3992.5	4830.6	4710.2	163.8	154.9	198.2	178.9	219.2
H0YNA1, Q52LJ0	Q52LJ0	Q52LJ0	Q52LJ0	FAM98B	Protein FAM98B	9	High	4	5	4	Human	FALSE	3 v 3	0.385529	0.105999	0.24312	3 v 3	-0.512138	0.378664	0.76264	0.217307	0.656131	0.283148	-0.417317	0.227165	-1.34626	12.7795	12.4887	13.3075	12.3622	12.7158	11.9612	7.34341	7.33539	7.45697	7.56071	7.99152	7.74012	7031.1	5747.3	10137.8	5265	6727.4	3987.3	162.4	161.5	175.7	188.8	254.5
H0YIK3, H0YIU2, Q3T906, Q68CM9, Q9NPW9	Q3T906	H0YIK3	Q3T906	GNPTAB	N-acetylglucosamine-1-phosphotransferase subunits alpha/beta (EC 2.7.8.17) (GlcNAc-1-phosphotransferase subunits alpha/beta) (Stealth protein GNPTAB) (UDP-N-acetylglucosamine-1-phosphotransferase subunits alpha/beta) [Cleaved into: N-acetylglucosamine-1-phosphotransferase subunit alpha; N-acetylglucosamine-1-phosphotransferase subunit beta]	1	Medium	1	1	1	Human	FALSE	3 v 3	0.172486	0.106796	0.244408	3 v 3	-0.661445	0.51202	0.76264	0.0548394	0.200826	0.261791	-0.0954553	0.419175	-2.30805	11.3359	11.2614	12.7744	11.2405	11.6806	10.4664	6.57743	6.86419	6.27426	6.63227	7.06501	6.53605	2585	2454.9	7006.3	2419.5	3282.6	1414.8	95.5	116.5	77.4	99.2	133.9
D3YTB1, F8W727, P62910	P62910	D3YTB1	P62910	RPL32	60S ribosomal protein L32 (Large ribosomal subunit protein eL32)	7	High	1	1	1	Human	FALSE	3 v 3	0.593406	0.107606	0.244912	3 v 3	-0.597665	0.266371	0.76264	0.251199	0.981839	0.54718	-0.15693	-0.257642	-1.37842	12.3538	12.6978	13.3371	12.1969	12.4402	11.9587	7.25739	7.0864	7.43296	7.50859	8.06824	7.98014	5234.4	6644	10348.4	4694.9	5557.4	3980.4	153	135.9	172.8	182.1	268.4
B4E1G9, Q5T440	Q5T440	Q5T440	Q5T440	IBA57	Putative transferase CAF17, mitochondrial (EC 2.1.-.-) (Iron-sulfur cluster assembly factor homolog)	19	High	4	5	4	Human	FALSE	3 v 3	0.5309	0.107897	0.244912	3 v 3	-0.568539	0.306434	0.76264	0.443686	0.89505	0.253964	-0.856666	0.254366	-1.10332	14.154	13.2211	14.5688	13.2974	13.4755	13.4655	8.32912	8.14057	8.65893	8.77281	9.03562	8.91289	18230	9548.7	24301.7	10067.1	11389.8	11311.1	321.6	282.2	404.2	437.4	524.8
A0A024R3V9, A0A024RAP1, A0A0S2Z4G7, A0A140VJQ2, A4ZU86, E5RGW4, E5RI98, P06748, Q9BTI9, Q9NX34, V9HVU7	P06748	A4ZU86	P06748	NPM1	Nucleophosmin (NPM) (Nucleolar phosphoprotein B23) (Nucleolar protein NO38) (Numatrin)	20	High	6	6	6	Human	FALSE	3 v 3	0.568328	0.108152	0.244912	3 v 3	-0.0530544	0.928718	0.968448	0.16071	0.776294	0.76798	0.803973	0.0436406	-1.00678	13.2835	13.908	14.3327	14.0874	13.9517	13.3259	8.271	8.62095	8.48018	8.43171	9.39725	9.24816	9970.6	15372.1	20633.5	17407.7	15844.2	10268.4	308.9	393.7	357.1	345.3	674.3
Q8NFQ8	Q8NFQ8	Q8NFQ8	Q8NFQ8	TOR1AIP2	Torsin-1A-interacting protein 2 (Lumenal domain-like LAP1)	7	High	2	2	2	Human	FALSE	3 v 3	0.500708	0.10846	0.244912	3 v 3	-0.664754	0.252027	0.76264	0.141405	0.664835	0.695885	-0.519469	-0.0259798	-1.44881	12.1409	11.7295	13.1256	11.6215	11.7035	11.6768	6.87652	6.82782	6.84172	7.01792	7.49265	7.53761	4516.3	3395.6	8937.2	3150.7	3335	3273.9	117.5	113.6	114.7	129.6	180.1
C9JVB6, Q7L0Y3	Q7L0Y3	Q7L0Y3	Q7L0Y3	TRMT10C	tRNA methyltransferase 10 homolog C (HBV pre-S2 trans-regulated protein 2) (Mitochondrial ribonuclease P protein 1) (Mitochondrial RNase P protein 1) (RNA (guanine-9-)-methyltransferase domain-containing protein 1) (Renal carcinoma antigen NY-REN-49) (mRNA methyladenosine-N(1)-methyltransferase) (EC 2.1.1.-) (tRNA (adenine(9)-N(1))-methyltransferase) (EC 2.1.1.218) (tRNA (guanine(9)-N(1))-methylt…	22	High	9	9	9	Human	FALSE	3 v 3	0.646406	0.108543	0.244912	3 v 3	-0.236709	0.707993	0.850297	0.451726	1.10911	0.378376	0.336432	0.286205	-1.33276	15.1631	14.7274	16.199	15.4995	15.0136	14.8662	9.78513	9.58045	10.0595	10.2369	10.6896	10.4379	36689.3	27125.5	75227.9	46325	33077.6	29866	882.3	765.6	1067.1	1206.7	1651.5
B3KTE3, B4DMS1, H0YL94, H0YLJ8, H0YMN7, H0YNE9, P61006, Q59EP4, Q92930	P61006	P61006	P61006	RAB8A	Ras-related protein Rab-8A (Oncogene c-mel)	34	High	8	10	6	Human	FALSE	3 v 3	0.456464	0.108801	0.244912	3 v 3	-0.84188	0.331402	0.76264	0.13871	0.68776	0.542922	-0.193211	-0.166438	-2.16599	15.5076	15.0077	16.8545	15.3144	14.8413	14.6885	10.0569	9.59544	9.87314	10.1956	10.2832	10.4161	46585.7	32944.2	118498	40746.5	29354.6	26404.9	1065.2	773.6	937.8	1172.7	1246.1
P60468, Q53FA5, S4R3B5	P60468	P60468	P60468	SEC61B	Protein transport protein Sec61 subunit beta	39	High	3	3	3	Human	FALSE	3 v 3	0.488956	0.108839	0.244912	3 v 3	-0.657234	0.302546	0.76264	0.27644	0.838264	0.352163	-0.600249	0.139875	-1.51133	12.8809	12.5874	13.9592	12.2807	12.7273	12.4479	7.60437	7.35403	7.70529	7.88081	8.19229	8.05745	7542.9	6154.6	15927	4975.6	6781.2	5587	194.6	163.6	208.7	235.7	292.5
Q9NR12	Q9NR12	Q9NR12	Q9NR12	PDLIM7	PDZ and LIM domain protein 7 (LIM mineralization protein) (LMP) (Protein enigma)	6	High	3	3	3	Human	FALSE	3 v 3	0.584015	0.108943	0.244912	3 v 3	-0.598561	0.327547	0.76264	0.477766	0.989677	0.284603	-0.158323	-0.107562	-1.5298	12.3139	11.2411	12.3186	12.1556	11.1335	10.7888	6.71699	5.80993	6.66959	7.19476	6.79961	6.9542	5091.7	2420.5	5108.2	4562.5	2246.6	1769.1	105.2	56.1	101.8	146.5	111.4
P33897, Q6TGM0, Q6TGM1, Q9UBJ2	P33897	P33897	P33897	ABCD1	ATP-binding cassette sub-family D member 1 (EC 3.1.2.-) (EC 7.6.2.-) (Adrenoleukodystrophy protein) (ALDP)	3	High	2	2	2	Human	FALSE	3 v 3	0.415177	0.109138	0.244912	3 v 3	-0.247944	0.750762	0.87281	0.150679	0.668925	0.425926	0.545887	0.314111	-1.60383	9.99492	10.2411	11.4481	10.5408	10.5553	9.84423	5.03122	5.15381	5.30743	5.1819	5.82273	5.73335	1020.4	1210.3	2793.9	1489.7	1504.7	919.2	32.7	35.6	39.6	36.3	56.6
A0A1B0GUI0, P51151, Q9NP90	A0A024RBV5	A0A1B0GUI0	P51151	RAB9A	Ras-related protein Rab-9A	5	High	1	1	1	Human	FALSE	3 v 3	0.62279	0.10942	0.245017	3 v 3	-0.541896	0.347372	0.76264	0.387901	1.07245	0.408017	0.0242822	-0.230616	-1.41936	11.0222	10.8374	11.8194	11.0464	10.6068	10.4	5.59395	5.54226	5.94953	5.98185	6.61471	6.35755	2079.7	1829.7	3614	2115	1559.4	1351.2	48.3	46.6	61.8	63.2	98
A0A0G2JIC2, B4DNU2, H0YGW7, Q2L6I2, Q59F96, Q8NE71	Q8NE71	Q2L6I2	Q8NE71	ABCF1	ATP-binding cassette sub-family F member 1 (ATP-binding cassette 50) (TNF-alpha-stimulated ABC protein)	7	High	5	5	2	Human	FALSE	3 v 3	0.491046	0.11025	0.246343	3 v 3	-0.212698	0.307583	0.76264	0.503247	0.793289	0.176601	-0.188811	0.0460102	-0.495292	12.0951	12.373	12.6466	11.9063	12.419	12.1513	6.67666	7.00113	7.32643	7.17991	7.79442	7.50303	4375.1	5304.6	6412.3	3838.4	5476.5	4549	102.3	128.1	160.5	145	222
P11717, Q59EZ3	P11717	P11717	P11717	IGF2R	Cation-independent mannose-6-phosphate receptor (CI Man-6-P receptor) (CI-MPR) (M6PR) (300 kDa mannose 6-phosphate receptor) (MPR 300) (Insulin-like growth factor 2 receptor) (Insulin-like growth factor II receptor) (IGF-II receptor) (M6P/IGF2 receptor) (M6P/IGF2R) (CD antigen CD222)	1	High	3	3	3	Human	FALSE	3 v 3	0.451187	0.111289	0.24736	3 v 3	-0.436142	0.315033	0.76264	0.123075	0.592399	0.638086	-0.0154349	-0.210526	-1.08247	10.8975	10.8863	11.2668	10.8821	10.6758	10.1844	5.75221	5.6893	5.55766	5.87529	6.2817	6.19574	1907.6	1892.8	2464.1	1887.3	1635.8	1163.6	53.9	51.6	47.1	58.7	77.8
Q53G55, Q8N9Z3, Q9BV61	Q53G55	Q9BV61	Q53G55		TNF receptor-associated protein 1 variant (Fragment)	26	High	16	16	1	Human	FALSE	3 v 3	0.736355	0.111517	0.24736	3 v 3	-0.452094	0.438999	0.76264	0.460859	1.27417	0.474031	-0.896281	0.490818	-0.950818	11.6533	10.517	11.9636	10.7571	11.0078	11.0128	6.00675	5.42626	5.86047	6.46761	6.70044	6.3345	3221.1	1465.3	3993.9	1730.6	2059.1	2066.2	64.3	43	58.1	88.5	104
A0A024R9T5, A4D2P0, A4D2P2, B1AH77, B1AH78, B1AH80, J3KSC4, J3QLK0, P15153, P60763, P63000	A4D2P1	A4D2P0	P63000	RAC1	Ras-related C3 botulinum toxin substrate 1 (EC 3.6.5.2) (Cell migration-inducing gene 5 protein) (Ras-like protein TC25) (p21-Rac1)	27	High	5	6	4	Human	FALSE	3 v 3	0.489681	0.111545	0.24736	3 v 3	-0.77641	0.459006	0.76264	0.167987	0.786063	0.514994	-0.0735717	0.219316	-2.47497	13.499	12.5658	14.9831	13.4255	12.7851	12.5081	8.21917	7.52591	7.6837	8.38716	8.31198	8.19869	11577.4	6062.8	32385.6	11001.8	7058.2	5825.2	298	184.3	205.6	334.8	317.8
B4DL12, B4DZH3, G3V2K7, P49755, Q53GF9	P49755	P49755	P49755	TMED10	Transmembrane emp24 domain-containing protein 10 (Protein TMED10) (21 kDa transmembrane-trafficking protein) (S31I125) (S31III125) (Tmp-21-I) (Transmembrane protein Tmp21) (p23) (p24 family protein delta-1) (p24delta1) (p24delta)	15	High	4	5	4	Human	FALSE	3 v 3	0.53786	0.111657	0.24736	3 v 3	-0.352696	0.461177	0.76264	0.324299	0.930533	0.358748	0.0203997	0.0537953	-1.13228	13.7419	14.2593	15.151	13.7623	14.3131	14.0187	8.60437	8.92184	9.31809	8.92867	9.85237	9.67684	13700.4	19609.4	36384.4	13895.5	20354.4	16598.3	389.2	485	638.3	487.3	924.4
P49207, Q5MK14	P49207	P49207	P49207	RPL34	60S ribosomal protein L34 (Large ribosomal subunit protein eL34)	26	High	4	4	4	Human	FALSE	3 v 3	0.453865	0.113054	0.249548	3 v 3	-0.373462	0.426981	0.76264	0.225444	0.779401	0.356751	0.100352	-0.100887	-1.11985	11.7377	12.0936	12.5758	11.838	11.9928	11.456	6.84172	6.74416	6.89118	7.06717	7.52356	7.24793	3415	4370.7	6105.3	3661	4075.5	2809.3	114.7	107.2	118.7	134.1	184
H7C213, P46199, Q6P1N2, Q8IWH1	P46199	P46199	P46199	MTIF2	Translation initiation factor IF-2, mitochondrial (IF-2(Mt)) (IF-2Mt) (IF2(mt))	8	High	4	4	4	Human	FALSE	3 v 3	0.360038	0.113202	0.249548	3 v 3	-0.458961	0.4141	0.76264	0.0949802	0.503446	0.481687	-0.151048	0.1174	-1.34324	11.4254	10.9998	12.173	11.2744	11.1172	10.8297	6.43796	6.3345	6.46434	6.53294	6.83794	6.94603	2750.4	2047.7	4617.7	2477	2221.3	1820	86.7	80.7	88.3	92.6	114.4
D3DVQ1, O95202	O95202	O95202	O95202	LETM1	Mitochondrial proton/calcium exchanger protein (Leucine zipper-EF-hand-containing transmembrane protein 1)	9	High	6	7	6	Human	FALSE	3 v 3	0.505087	0.113379	0.249548	3 v 3	-0.385166	0.517978	0.76264	0.145458	0.769327	0.600476	-0.112621	0.302888	-1.34576	13.5428	13.1939	14.3965	13.4302	13.4968	13.0507	9.14364	8.58646	8.66888	9.2891	9.35579	9.26936	11934.4	9370.7	21566.4	11038.2	11559.8	8485.2	565.6	384.4	407	625.6	655.2
B4DE27, M0QX44, M0QXM4, Q15758, Q59ES3, Q71UA6	Q15758	M0QXM4	Q15758	SLC1A5	Neutral amino acid transporter B(0) (ATB(0)) (Baboon M7 virus receptor) (RD114/simian type D retrovirus receptor) (Sodium-dependent neutral amino acid transporter type 2) (Solute carrier family 1 member 5)	6	High	3	3	3	Human	FALSE	3 v 3	0.509345	0.113606	0.249548	3 v 3	-0.440551	0.410589	0.76264	0.228269	0.866426	0.43334	-0.19599	0.145703	-1.27136	12.5891	11.8548	13.0628	12.3931	12.0005	11.7914	7.42206	6.91886	7.39575	7.65033	7.78529	7.82909	6161.7	3703.8	8556.3	5379	4097.4	3544.6	171.5	121	168.4	200.9	220.6
B4E0N6, F2Z2U2, F2Z3Q5, Q969X5	Q969X5	Q969X5	Q969X5	ERGIC1	Endoplasmic reticulum-Golgi intermediate compartment protein 1 (ER-Golgi intermediate compartment 32 kDa protein) (ERGIC-32)	14	High	4	5	4	Human	FALSE	3 v 3	0.68989	0.114965	0.251689	3 v 3	-0.45904	0.492334	0.76264	0.35588	1.19431	0.519478	0.134198	0.0483233	-1.55964	12.4245	12.5101	13.6257	12.5587	12.5584	12.066	7.09698	7.34252	7.33539	7.45286	8.53683	7.85487	5497.4	5833.4	12639.6	6033.3	6032.1	4287.8	136.9	162.3	161.5	175.2	371.4
A0A494C1T2, B7Z809, F5H2F4, P11586, P11586, P11586, V9GYY3, V9GZ78	A0A384N5Y3	P11586	P11586	MTHFD1	C-1-tetrahydrofolate synthase, cytoplasmic (C1-THF synthase) (Epididymis secretory sperm binding protein) [Cleaved into: C-1-tetrahydrofolate synthase, cytoplasmic, N-terminally processed] [Includes: Methylenetetrahydrofolate dehydrogenase (EC 1.5.1.5); Methenyltetrahydrofolate cyclohydrolase (EC 3.5.4.9); Formyltetrahydrofolate synthetase (EC 6.3.4.3)]	15	High	13	13	12	Human	FALSE	3 v 3	0.30642	0.115065	0.251689	3 v 3	-0.301206	0.560031	0.76995	0.493462	0.0999016	0.325898	-0.591464	0.553682	-0.865837	15.0186	14.475	15.557	14.4272	15.0287	14.6911	9.70805	10.5487	10.5322	10.2015	10.6486	10.8581	33194.1	22772.1	48207.5	22029.9	33425.5	26452.8	836.4	1497.9	1480.8	1177.5	1605.3
P25398	P25398	P25398	P25398	RPS12	40S ribosomal protein S12 (Small ribosomal subunit protein eS12)	6	Medium	1	1	1	Human	FALSE	3 v 3	0.431363	0.115385	0.251859	3 v 3	-0.59043	0.238253	0.76264	0.748485	0.226584	0.319021	0.117162	-0.99661	-0.891841	12.7243	13.9527	13.4911	12.8415	12.9561	12.5993	7.20163	8.20261	7.77215	7.95012	8.4292	8.09117	6767.2	15855.5	11514.2	7339.7	7946.4	6205.3	147.2	294.6	218.6	247.3	344.7
A0A1W6IYI5, A0A1W6IYJ6, A0A5C2GGH9, A0A5C2GHF2, A0A5C2GI50, A0A5C2GS26	A0A1W6IYI5	A0A1W6IYI5	A0A1W6IYI5		N90-VRC38.08 heavy chain variable region (Fragment)	15	High	1	2	1	Human	FALSE	3 v 3	0.726609	0.115676	0.251965	3 v 3	-0.465287	0.440821	0.76264	0.332121	1.24637	0.601335	0.122709	-0.0851048	-1.43347	12.2536	12.1853	13.1751	12.3763	12.1002	11.7417	6.92244	6.45615	6.83162	7.25456	7.70252	7.43296	4883	4657.5	9249.4	5316.5	4390.7	3424.5	121.3	87.8	113.9	152.7	208.3
B2RDK6, B4DPN7, O75477	O75477	O75477	O75477	ERLIN1	Erlin-1 (Endoplasmic reticulum lipid raft-associated protein 1) (Protein KE04) (Stomatin-prohibitin-flotillin-HflC/K domain-containing protein 1) (SPFH domain-containing protein 1)	12	High	4	4	2	Human	FALSE	3 v 3	0.44008	0.116483	0.252689	3 v 3	-0.548451	0.38297	0.76264	0.1186	0.665149	0.53649	-0.0414158	-0.0663819	-1.53756	11.5811	11.3842	12.6194	11.5396	11.3178	11.0818	6.41278	6.32012	6.31651	6.53138	6.98527	6.853	3063.7	2672.9	6292.3	2977	2552.7	2167.5	85.2	79.9	79.7	92.5	126.7
A0A6Q8PF79, A0A6Q8PG52, A0A6Q8PGE6, A0A6Q8PH84, B4DPH9, C9IZZ0, C9J4S4, C9J4V0, C9J592, C9J7D1, C9J8S3, P51149	P51149	P51149	P51149	RAB7A	Ras-related protein Rab-7a (EC 3.6.5.2)	36	High	6	7	6	Human	FALSE	3 v 3	0.402171	0.11669	0.252689	3 v 3	-0.271868	0.632085	0.815036	0.13742	0.660104	0.40899	0.160114	0.26595	-1.24167	14.3357	14.2351	15.0658	14.4958	14.5011	13.8241	9.29094	9.25503	9.17916	9.42836	9.91513	9.58815	20676.4	19283.9	34297.4	23103.3	23187.5	14503.8	626.4	611	579.7	689	965.5
A0A024R6N3, A0A0A0MTQ5, G3V556, P56378	P56378	P56378	P56378	ATP5MJ	ATP synthase subunit ATP5MJ, mitochondrial (6.8 kDa mitochondrial proteolipid protein) (MLQ) (ATP synthase membrane subunit 6.8PL)	28	High	2	2	2	Human	FALSE	3 v 3	0.603012	0.116738	0.252689	3 v 3	-0.217876	0.758726	0.874281	0.15067	0.844827	0.81354	0.180765	0.599063	-1.43346	12.8848	12.3647	13.0595	13.0656	12.9637	11.6261	8.02126	7.86357	7.31832	8.17193	8.70839	8.13186	7563.4	5274	8537.1	8573	7988.7	3160.8	259.8	232.9	159.6	288.4	418.3
A0A0S2Z3T3, A0A0S2Z3Y4, A8K379, A8K4G3, B2RA70, B3KPS6, B3KUV3, B4DQ79, B4DZS7, H0Y3C5, J3KPD6, J3QRU1, P06239, P06241, P07947, P07948, P08631, P12931, Q573B4, Q6NUK7, Q9H7V3, Q9P134	P06241	J3QRU1	P06241	FYN	Tyrosine-protein kinase Fyn (EC 2.7.10.2) (Proto-oncogene Syn) (Proto-oncogene c-Fyn) (Src-like kinase) (SLK) (p59-Fyn)	3	High	2	2	2	Human	FALSE	3 v 3	0.445424	0.116993	0.252714	3 v 3	-0.681744	0.277854	0.76264	0.161751	0.433206	0.741314	-0.0236944	-0.449591	-1.57195	9.95783	9.88859	11.0338	9.93413	9.439	9.46189	4.56071	4.43962	4.72792	4.72247	4.87283	5.46923	994.5	947.9	2096.6	978.3	694.1	705.2	23.6	21.7	26.5	26.4	29.3
A8K4V4, B1AL05, H0Y6Y8, H0YBU8, Q86XN0, Q8N983	Q8N983	A8K4V4	Q8N983	MRPL43	39S ribosomal protein L43, mitochondrial (L43mt) (MRP-L43) (Mitochondrial large ribosomal subunit protein mL43) (Mitochondrial ribosomal protein bMRP36a)	5	Medium	1	1	1	Human	FALSE	3 v 3	0.27204	0.117313	0.25288	3 v 3	-0.560176	0.381928	0.76264	0.0845172	0.437176	0.294427	-0.399342	0.22083	-1.50202	12.6437	11.8972	13.1943	12.2443	12.118	11.6923	8.17193	7.6703	7.80413	8.25644	8.10748	8.09856	6399.2	3814.3	9373.2	4851.9	4445.2	3309.3	288.4	203.7	223.5	305.8	275.8
B3KSR8, B4DKT9, B4DU00, B4E2G8, E5RFG3, E5RFK9, E5RFM5, E5RGD2, E5RIB1, E5RJ41, E5RJP7, G3XAM7, H0YBB8, P35221	A0A384MDY0	A0A384MDY0	P35221	CTNNA1	Catenin alpha-1 (Alpha E-catenin) (Cadherin-associated protein) (Renal carcinoma antigen NY-REN-13)	13	High	11	11	8	Human	FALSE	3 v 3	0.421576	0.11822	0.253932	3 v 3	-0.478226	0.489795	0.76264	0.24449	0.739805	0.280434	-0.245542	0.371973	-1.56111	14.5908	13.8853	15.3615	14.3453	14.2573	13.8004	9.24816	9.07173	9.50779	9.49265	9.81154	9.78823	24675.9	15132.2	42099.7	20814.1	19582.9	14267.2	608.1	538.1	728	720.4	898.6
B3KQK0, B3KQK5, B4DZ87, O94826	O94826	B4DZ87	O94826	TOMM70	Mitochondrial import receptor subunit TOM70 (Mitochondrial precursor proteins import receptor) (Translocase of outer membrane 70 kDa subunit) (Translocase of outer mitochondrial membrane protein 70)	6	High	4	4	4	Human	FALSE	3 v 3	0.539694	0.118452	0.253932	3 v 3	-0.37374	0.781859	0.89071	0.133751	0.78399	0.701342	0.68555	0.927453	-2.73422	11.5848	11.3442	14.1706	12.2703	12.2716	11.4364	6.93664	7.36982	6.94251	7.07039	8.15381	7.64386	3071.6	2599.8	18440.9	4940.1	4944.6	2771.4	122.5	165.4	123	134.4	284.8
A0A1W2PRR1, B4DHT9, B4DQX3, B4DU71, F8W026, H0YIV0, P14625, Q58FF2, Q58FF3, Q59FC6, Q5CAQ5, Q96GW1	V9HWP2	V9HWP2	P14625	HSP90B1	Endoplasmin (94 kDa glucose-regulated protein) (GRP-94) (Heat shock protein 90 kDa beta member 1) (Tumor rejection antigen 1) (gp96 homolog)	22	High	19	21	18	Human	FALSE	3 v 3	0.451049	0.118534	0.253932	3 v 3	-0.33215	0.507706	0.76264	0.190623	0.772903	0.389622	-0.0737589	0.222223	-1.14492	15.0164	15.3455	16.3381	14.9426	15.5677	15.1931	9.88539	10.2294	10.8609	10.076	11.0023	11.2505	33141.5	41634	82840.7	31489.7	48567.3	37461.9	945.8	1200.5	1859.7	1079.4	2051.3
E5KSX8, H7BYN3, Q00059, Q05D31, Q3SX57, Q6LES8	E5KSU5	E5KSX8	Q00059	TFAM	Transcription factor A, mitochondrial (mtTFA) (Mitochondrial transcription factor 1) (MtTF1) (Transcription factor 6) (TCF-6) (Transcription factor 6-like 2)	12	High	4	4	4	Human	FALSE	3 v 3	0.901749	0.119052	0.254277	3 v 3	0.258298	0.729869	0.859414	0.692551	1.57126	0.441439	1.41473	0.198133	-0.837971	13.4675	13.8209	15.0229	14.8822	14.0191	14.1849	8.25786	8.53216	8.85891	8.95041	10.1034	9.30035	11326.8	14471.6	33292.3	30198.4	16602	18624.7	306.1	370.2	464.3	494.7	1100.1
B4DJ81, P28331, Q9P1A0	E5KRK5	E5KRK5	P28331	NDUFS1	NADH-ubiquinone oxidoreductase 75 kDa subunit, mitochondrial (EC 7.1.1.2) (Complex I-75kD) (CI-75kD)	2	High	1	1	1	Human	FALSE	3 v 3	0.185448	0.119185	0.254277	3 v 3	0.199001	0.749226	0.87281	0.0548279	0.204837	0.296681	0.0643299	1.19992	-0.667243	11.7421	10.5935	11.5454	11.8064	11.7934	10.8782	6.98299	6.96809	6.64818	7.03782	7.17293	6.94486	3425.5	1545.1	2989	3581.7	3549.5	1882.2	126.5	125.2	100.3	131.4	144.3
A0A024RDP4, A0A0S2Z4E7, A8K525, B4DWI8, C9IZL7, C9J4X2, C9JYS8, H7C367, Q15233, Q8WXF1, X6RDA4	A0A0S2Z4Z9	A8K525	Q15233	NONO	Non-POU domain-containing octamer-binding protein (NonO protein) (54 kDa nuclear RNA- and DNA-binding protein) (p54(nrb)) (p54nrb) (55 kDa nuclear protein) (NMT55) (DNA-binding p52/p100 complex, 52 kDa subunit)	11	High	5	6	4	Human	FALSE	3 v 3	0.519155	0.119483	0.254392	3 v 3	-0.00713897	0.993977	0.996524	0.52848	0.85669	0.172295	1.35105	0.164388	-1.53686	12.2266	12.3078	13.224	13.5777	12.4722	11.6871	6.84046	6.90087	7.14873	7.36894	7.75756	7.32103	4792.7	5070	9567.8	12226.1	5681.9	3297.4	114.6	119.5	141.9	165.3	216.4
E9PKL8, E9PS48, G3V194, O75489, Q53FM7, Q9UF24	O75489	O75489	O75489	NDUFS3	NADH dehydrogenase [ubiquinone] iron-sulfur protein 3, mitochondrial (EC 7.1.1.2) (Complex I-30kD) (CI-30kD) (NADH-ubiquinone oxidoreductase 30 kDa subunit)	26	High	5	7	5	Human	FALSE	3 v 3	0.302369	0.120876	0.256831	3 v 3	-0.346104	0.530492	0.769304	0.097493	0.498747	0.310868	-0.174339	0.351152	-1.21512	12.1849	11.7131	12.8347	12.0106	12.0642	11.6196	7.90869	7.55382	7.59842	8.00619	8.05257	7.90929	4656.2	3357.3	7305.4	4126.2	4282.5	3146.7	240.3	187.9	193.8	257.1	265.5
A0A0A1HAN9, G9BAV9, H0YJE3, P20339, P61020, Q6FI54, Q6ZU80	A0A024R2K1	A0A024R2K1	P20339	RAB5A	Ras-related protein Rab-5A (EC 3.6.5.2)	13	High	3	3	2	Human	FALSE	3 v 3	0.61175	0.121565	0.257642	3 v 3	-0.592994	0.441607	0.76264	0.163293	0.959615	0.71234	0.0323347	0.0275694	-1.83888	13.9383	14.4038	15.5738	13.9706	14.4314	13.7349	9.0381	8.95507	8.88478	9.20139	9.91468	9.59712	15697.7	21675.8	48772.3	16053.5	22094	13633.7	525.7	496.3	472.7	588.7	965.2
A8K0I0, B4DRD4, Q13356	Q13356	Q13356	Q13356	PPIL2	RING-type E3 ubiquitin-protein ligase PPIL2 (EC 2.3.2.27) (CYC4) (Cyclophilin-60) (Cyclophilin-like protein Cyp-60) (Cyp60) (hCyP-60) (Probable inactive peptidyl-prolyl cis-trans isomerase-like 2) (PPIase) (Rotamase PPIL2)	5	High	2	2	2	Human	FALSE	3 v 3	0.706635	0.121754	0.257642	3 v 3	-0.344454	0.628965	0.815036	0.364696	0.511031	1.24418	-0.764528	0.856773	-1.12561	11.771	11.4757	12.2787	11.0065	12.3325	11.153	6.08321	6.19771	6.47897	6.44791	6.70874	7.72315	3494.8	2847.9	4968.7	2057.2	5157.5	2277.2	67.8	73.4	89.2	87.3	104.6
A4UCT1, B4DRV9, E7EUT5, O14556, P04406, Q0QET7, Q16768, Q2TSD0, Q5ZEY3	P04406	P04406	P04406	GAPDH	Glyceraldehyde-3-phosphate dehydrogenase (GAPDH) (EC 1.2.1.12) (Peptidyl-cysteine S-nitrosylase GAPDH) (EC 2.6.99.-)	38	High	11	13	11	Human	FALSE	3 v 3	0.561402	0.122581	0.257705	3 v 3	-0.437165	0.724488	0.858468	0.981708	0.445209	0.257288	0.755379	0.523257	-2.59013	15.3575	15.7894	17.5362	16.1129	16.3127	14.9461	10.0493	10.4235	9.88813	11.031	10.8687	10.1454	41982.2	56635.5	190076	70869.1	81396.3	31566	1059.6	1373.4	947.6	2092.5	1869.9
E9PP27, Q15293, Q5J7V8	Q15293	Q15293	Q15293	RCN1	Reticulocalbin-1	12	High	3	3	3	Human	FALSE	3 v 3	0.674261	0.122737	0.257705	3 v 3	-1.05604	0.143718	0.76264	0.186909	0.756585	1.07929	-0.798886	-0.436911	-1.93232	11.2809	11.2625	12.6405	10.482	10.8256	10.7082	5.46271	5.35403	5.14568	5.64962	6.11061	6.22497	2488.2	2456.7	6385.3	1430.2	1814.8	1673	44.1	40.9	35.4	50.2	69.1
A6NIZ1, B7ZAY2, B7ZB78, E7ESV4, F5GX62, F5GYB5, F5GZG1, F5H004, F5H6R7, F5H7Y6, F5H823, P61224, Q9BXV4	P61224	P61224	P61224	RAP1B	Ras-related protein Rap-1b (EC 3.6.5.2) (GTP-binding protein smg p21B)	36	High	7	7	4	Human	FALSE	3 v 3	0.32187	0.123215	0.257705	3 v 3	-1.1799	0.351973	0.76264	0.113556	0.545189	0.306864	-0.281129	-0.119765	-3.13879	15.856	14.963	17.7213	15.5749	14.8432	14.5825	10.548	9.82321	9.98684	10.6615	10.3684	10.2937	59309.9	31938.4	216088	48808.9	29394.1	24533.5	1497.1	905.9	1014.7	1619.7	1321.9
F8VQR7, F8VW96, Q16527	A0A024RBB5	A0A024RBB5	Q16527	CSRP2	Cysteine and glycine-rich protein 2 (Cysteine-rich protein 2) (CRP2) (LIM domain only protein 5) (LMO-5) (Smooth muscle cell LIM protein) (SmLIM)	59	High	9	17	9	Human	FALSE	3 v 3	0.72615	0.123384	0.257705	3 v 3	-0.88669	0.200302	0.76264	0.164746	1.05088	0.962827	-1.53289	0.0293528	-1.15653	16.4228	16.083	17.5728	14.8899	16.1123	16.4162	10.4969	10.7082	11.1747	10.6616	11.7591	12.1375	87851.5	69416.4	194951	30360.1	70843.2	87453.1	1445	1673	2311.6	1619.8	3466.1
F8WCF6, H7C0A3, P59998, R4GN08	P59998	R4GN08	P59998	ARPC4	Actin-related protein 2/3 complex subunit 4 (Arp2/3 complex 20 kDa subunit) (p20-ARC)	5	High	1	1	1	Human	FALSE	3 v 3	0.513445	0.123394	0.257705	3 v 3	-0.518776	0.165887	0.76264	0.121912	0.773932	0.64449	-0.308832	-0.244959	-1.00254	10.455	10.5143	11.0006	10.1462	10.2694	9.99803	5.64097	5.29646	5.18587	5.76288	6.07039	5.83036	1403.7	1462.6	2048.8	1133.2	1234.2	1022.6	49.9	39.3	36.4	54.3	67.2
A0A024R599, B4E2Z3, B4E3E4, F5GZI0, F5GZR9, F5GZS6, F5H0E2, F5H867, H0YFS2, H0YFX4, J3KPF3, P08195	P08195	F5GZS6	P08195	SLC3A2	4F2 cell-surface antigen heavy chain (4F2hc) (4F2 heavy chain antigen) (Lymphocyte activation antigen 4F2 large subunit) (Solute carrier family 3 member 2) (CD antigen CD98)	29	High	16	18	16	Human	FALSE	3 v 3	0.324377	0.12342	0.257705	3 v 3	-0.324763	0.627911	0.814715	0.106968	0.543185	0.322977	-0.09902	0.535129	-1.4104	16.1733	15.4102	16.568	16.0743	15.9453	15.1576	11.0808	10.8003	10.9709	11.1878	11.3435	11.2939	73899.9	43543.6	97154.7	68997.9	63097.8	36550.4	2166	1783.3	2007.1	2332.7	2598.6
A0A494BZV2, B9EGI2, H0Y2S9, J3KSW8, Q6WCQ1, Q8N236, U6FSN9	Q6WCQ1	U6FSN9	Q6WCQ1	MPRIP	Myosin phosphatase Rho-interacting protein (M-RIP) (Rho-interacting protein 3) (RIP3) (p116Rip)	4	High	3	3	3	Human	FALSE	3 v 3	0.762238	0.123664	0.257705	3 v 3	-0.216639	0.654363	0.827769	1	1.11338	0.173332	-0.566527	0.61181	-0.695201	11.7371	10.3273	10.9383	11.1706	10.9391	10.2431	4.2854	4.99095	5.69209	5.2854	6.10434	5.86542	3413.6	1284.8	1962.2	2305	1963.4	1211.9	19.5	31.8	51.7	39	68.8
B3KM36, B3KN59, O95816	O95816	O95816	O95816	BAG2	BAG family molecular chaperone regulator 2 (BAG-2) (Bcl-2-associated athanogene 2)	14	High	3	3	3	Human	FALSE	3 v 3	0.33194	0.123768	0.257705	3 v 3	-0.240699	0.696359	0.842849	0.0760542	0.43022	0.489547	0.276436	0.310121	-1.30865	11.5143	11.8077	12.7619	11.7908	12.1178	11.4533	6.71836	7.07361	6.78005	6.79442	7.50383	7.26959	2925.2	3584.9	6945.8	3543	4444.6	2804	105.3	134.7	109.9	111	181.5
I3L0K7, I3L239, K0A7K7, Q12931, Q53FS6, Q59EK6, Q5CAQ4	Q12931	Q53FS6	Q12931	TRAP1	Heat shock protein 75 kDa, mitochondrial (HSP 75) (TNFR-associated protein 1) (Tumor necrosis factor type 1 receptor-associated protein) (TRAP-1)	25	High	16	16	1	Human	FALSE	3 v 3	0.488576	0.124652	0.259027	3 v 3	-0.45269	0.399878	0.76264	0.246201	0.865066	0.35446	-0.579523	0.341523	-1.12007	16.4292	15.6521	16.9948	15.8496	15.9937	15.8747	11.2902	10.8412	11.3805	11.5364	11.7062	11.7349	88240.8	51495	130596	59049.4	65249	60083.5	2504.3	1834.5	2666	2970.3	3341.4
A0A096LNH5, A0A096LNJ1, A0A096LP12, A0A096LP73, A0A096LPI6, A0A0B4J2D5, A0A2R8Y6K9, A0A2R8YDR7, F2Z2Q0, H7C1F6, H7C2G3, P0DPI2	A0A0B4J2D5	A0A0B4J2D5	A0A0B4J2D5	GATD3B	Putative glutamine amidotransferase-like class 1 domain-containing protein 3B, mitochondrial (Keio novel protein-I) (KNP-I) (Protein GT335) (Protein HES1)	19	High	6	6	6	Human	FALSE	3 v 3	0.569125	0.126114	0.26143	3 v 3	-0.512955	0.440602	0.76264	0.199965	0.973114	0.534294	-0.886184	0.546648	-1.19933	14.7277	13.8	15.6494	13.8415	14.3466	14.4501	8.93369	8.96867	9.66071	9.13366	9.94178	10.195	27132.4	14262.8	51398.7	14679.8	20833.5	22383	489	501	809.4	561.7	983.5
A0A2R8Y5M6, C9J0M4, C9JM14, C9JMD7, C9JQ75, C9JSP1, P51572, Q53G72, Q53HT6	P51572	Q53HT6	P51572	BCAP31	B-cell receptor-associated protein 31 (BCR-associated protein 31) (Bap31) (6C6-AG tumor-associated antigen) (Protein CDM) (p28)	10	High	3	3	3	Human	FALSE	3 v 3	0.650662	0.126312	0.26143	3 v 3	-0.703782	0.186992	0.76264	0.270961	1.13844	0.542581	-0.617903	-0.133912	-1.35953	12.3707	12.2964	14.2335	11.7528	12.1625	12.8739	7.29737	7.12412	8.14006	7.56834	8.26256	8.68264	5295.9	5030.3	19261.8	3450.9	4584.4	7506.5	157.3	139.5	282.1	189.8	307.1
A0A1W2PQ43, E9PK09, E9PK91, E9PKI6, E9PQN2, Q6DCA8, Q9NYF8	Q9NYF8	E9PK91	Q9NYF8	BCLAF1	Bcl-2-associated transcription factor 1 (Btf) (BCLAF1 and THRAP3 family member 1)	1	High	1	1	1	Human	FALSE	3 v 3	0.508779	0.127016	0.262365	3 v 3	-0.335317	0.731861	0.860331	0.401473	0.897949	0.226915	-0.549386	1.23552	-1.69209	9.6779	9.38176	10.4105	9.12851	10.6173	8.71836	4.22497	4.35755	4.18587	4.62644	5.2555	4.41278	819.1	667.1	1361	559.7	1570.8	421.2	18.7	20.5	18.2	24.7	38.2
B3KWW3	B3KWW3	B3KWW3	B3KWW3		cDNA FLJ44017 fis, clone TESTI4025920, weakly similar to Homo sapiens maestro (MRO), mRNA	1	Medium	1	1	1	Human	FALSE	3 v 3	0.649289	0.12812	0.263818	3 v 3	-0.236447	0.751843	0.872946	0.15083	1.01322	0.783816	0.794846	-0.0590967	-1.44509	11.3937	12.2012	13.4538	12.1886	12.1421	12.0087	6.79051	6.96463	7.15987	6.94134	7.97785	7.94369	2690.6	4709.1	11220.1	4667.9	4520.1	4120.8	110.7	124.9	143	122.9	252.1
H3BST5, I3L2C6, Q8IXI1	Q8IXI1	Q8IXI1	Q8IXI1	RHOT2	Mitochondrial Rho GTPase 2 (MIRO-2) (hMiro-2) (EC 3.6.5.-) (Ras homolog gene family member T2)	5	High	2	2	2	Human	FALSE	3 v 3	0.51613	0.128348	0.263818	3 v 3	-0.698047	0.420612	0.76264	0.16842	0.878829	0.50114	0.00497174	-0.0123804	-2.08673	11.8898	11.3497	12.9478	11.8948	11.3373	10.8611	6.73606	6.23074	6.44956	6.90448	7.10957	6.9507	3794.8	2609.8	7901	3807.9	2587.5	1860	106.6	75.1	87.4	119.8	138.1
A0A0D9SFS3, A0A140VJQ5, A2VCT2, A2VCT3, B4DF00, B4DH65, B4DK55, B4DZ95, B4E3E9, E9PCR7, E9PDF2, E9PFG7, Q02218, Q9ULD0	Q02218	E9PFG7	Q02218	OGDH	2-oxoglutarate dehydrogenase, mitochondrial (EC 1.2.4.2) (2-oxoglutarate dehydrogenase complex component E1) (OGDC-E1) (Alpha-ketoglutarate dehydrogenase)	10	High	9	10	9	Human	FALSE	3 v 3	0.400984	0.128481	0.263818	3 v 3	-0.666864	0.367609	0.76264	0.189549	0.713642	0.299761	-0.390847	0.166617	-1.77636	13.8863	13.5851	15.2512	13.4954	13.7517	13.4748	9.3637	9.01903	9.29531	9.55325	9.73268	9.59507	15142.1	12289.3	38999.6	11548.6	13793.8	11384.7	658.8	518.8	628.3	751.3	850.8
A0A087X0X3, B4DEG4, M0QY96, M0QYQ7, M0QZM1, M0R019, M0R0N3, M0R0Y6, M0R2I7, M0R2T0, P52272, Q59ES8, Q6P2D7, Q7KYM9	P52272	A0A087X0X3	P52272	HNRNPM	Heterogeneous nuclear ribonucleoprotein M (hnRNP M)	14	High	10	10	10	Human	FALSE	3 v 3	0.4484	0.128858	0.26407	3 v 3	-0.422245	0.667698	0.833092	0.181389	0.787698	0.376113	0.262594	0.577981	-2.10731	14.4661	14.9155	16.0626	14.7287	15.4935	13.9553	9.75171	9.90944	9.94559	9.9331	10.6971	10.3217	22631.9	30904.8	68441.7	27150	46133.4	15883.9	862.1	961.7	986.1	977.6	1660.2
B4DZK6, O75330, Q05D84, Q05DM0, Q6NSC0, Q6PG44, Q6PIR6	O75330	Q05D84	O75330	HMMR	Hyaluronan mediated motility receptor (Intracellular hyaluronic acid-binding protein) (Receptor for hyaluronan-mediated motility) (CD antigen CD168)	1	Medium	1	1	1	Human	FALSE	3 v 3	0.646428	0.129199	0.26407	3 v 3	-0.741128	0.252302	0.76264	0.77088	1.018	0.150408	-0.390954	-0.1693	-1.66313	12.8122	12.1069	13.5868	12.4212	11.9376	11.9237	6.94953	6.57894	7.26491	7.72042	7.59694	7.41532	7192	4410.9	12303.9	5484.8	3922.5	3885	123.6	95.6	153.8	210.9	193.6
B4DI59, B4DNQ2, B4DQI0, B4DXM1, E9PP78, Q96CU9	Q96CU9	Q96CU9	Q96CU9	FOXRED1	FAD-dependent oxidoreductase domain-containing protein 1 (EC 1.-.-.-)	13	High	5	5	5	Human	FALSE	3 v 3	0.508289	0.129622	0.26407	3 v 3	-0.967823	0.192343	0.76264	0.282863	0.914108	0.327896	-1.1617	-0.0219415	-1.71983	11.7456	11.0318	12.5685	10.5839	11.0098	10.8487	5.79181	5.76818	6.27053	6.07468	6.68229	6.59842	3433.9	2093.6	6074.4	1534.9	2062	1844.1	55.4	54.5	77.2	67.4	102.7
A0A3B3IRT8, B2R6N9, C9IZQ1, C9J3L8, C9J5W0, E9PAL7, P43307	P43307	C9J3L8	P43307	SSR1	Translocon-associated protein subunit alpha (TRAP-alpha) (Signal sequence receptor subunit alpha) (SSR-alpha)	4	High	1	2	1	Human	FALSE	3 v 3	0.471813	0.129679	0.26407	3 v 3	-0.50547	0.43124	0.76264	0.305977	0.848489	0.260973	-0.392272	0.327808	-1.45195	11.4523	11.0199	12.3228	11.06	11.3477	10.8708	6.07253	6.0268	6.35226	6.37851	6.87529	6.61324	2802.1	2076.4	5123	2135	2606.1	1872.6	67.3	65.2	81.7	83.2	117.4
B3KWG6, B4DTX6, B4E0R6, C9J875, C9JQT6, C9JXE0, C9JZD8, E7EQT5, E7ESZ1, E7ETV3, E7ETV8, E7EV12, E7EWK4, E7EX05, H0Y3V4, H0Y8C6, O00410, O60518, Q9BVS9	A0A024RDY0	A0A024RDY0	O00410	IPO5	Importin-5 (Imp5) (Importin subunit beta-3) (Karyopherin beta-3) (Ran-binding protein 5) (RanBP5)	17	High	16	17	16	Human	FALSE	3 v 3	0.292046	0.129875	0.26407	3 v 3	-0.0575842	0.55978	0.76995	0.0625478	0.446033	0.367556	-0.221868	0.0457804	0.00333453	14.6128	14.8702	14.7189	14.391	14.916	14.7222	9.11686	9.93443	10.0575	9.17941	10.3805	10.425	25055.2	29949.1	26966.4	21483.7	30914.7	27028.8	555.2	978.5	1065.6	579.8	1333
E9PKV2, Q9NRX2	Q9NRX2	Q9NRX2	Q9NRX2	MRPL17	39S ribosomal protein L17, mitochondrial (L17mt) (MRP-L17) (LYST-interacting protein 2) (Mitochondrial large ribosomal subunit protein bL17m)	14	High	3	3	3	Human	FALSE	3 v 3	0.450777	0.130824	0.265481	3 v 3	-0.287401	0.684366	0.840302	0.159829	0.783791	0.408712	0.703792	-0.164203	-1.40179	10.2991	9.92941	11.2943	11.0029	9.7652	9.89254	5.57894	5.27798	5.32193	5.73877	6.06178	5.73064	1259.9	975.1	2511.5	2052.1	870.2	950.5	47.8	38.8	40	53.4	66.8
G3V4C6, H0YJB9, Q5RLJ0, Q9Y224	Q549M8	Q549M8	Q9Y224	RTRAF	RNA transcription, translation and transport factor protein (CLE7 homolog) (CLE) (hCLE)	21	High	5	5	5	Human	FALSE	3 v 3	0.341046	0.131172	0.265667	3 v 3	-0.399134	0.188393	0.76264	0.197127	0.615794	0.210218	-0.14162	-0.255719	-0.800062	11.7048	11.7542	11.8123	11.5631	11.4985	11.0123	6.09381	6.29829	6.3505	6.29094	6.91409	6.56071	3338	3454.4	3596.4	3025.9	2893.3	2065.5	68.3	78.7	81.6	78.3	120.6
P53701, Q68D50	A0A024RBY9	A0A024RBY9	P53701	HCCS	Holocytochrome c-type synthase (EC 4.4.1.17) (Cytochrome c-type heme lyase)	17	High	4	6	4	Human	FALSE	3 v 3	0.491762	0.132333	0.267498	3 v 3	-0.251446	0.662162	0.832436	0.156885	0.846229	0.472172	0.0593291	0.407818	-1.22149	13.0274	12.6052	13.8422	13.0867	13.013	12.6207	8.05257	7.88203	7.82337	8.20945	8.72826	8.29554	8349	6230.6	14686.1	8699.5	8266	6298	265.5	235.9	226.5	296	424.1
A0A087WUJ2, A0A087WW51, A8K721, B3GQE5, B8Y0L3, E5RG56, E5RHJ2, E5RHK2, E5RJL3, Q12797, Q6PJH4	Q12797	Q12797	Q12797	ASPH	Aspartyl/asparaginyl beta-hydroxylase (EC 1.14.11.16) (Aspartate beta-hydroxylase) (ASP beta-hydroxylase) (Peptide-aspartate beta-dioxygenase)	12	High	9	12	9	Human	FALSE	3 v 3	0.57496	0.13361	0.269555	3 v 3	-0.583142	0.385406	0.76264	0.362762	1.04295	0.319171	-0.158585	0.0443028	-1.63514	14.2844	13.9426	15.372	14.1258	13.9869	13.7368	8.96636	8.62753	9.06151	9.32912	9.67048	9.38068	19954.5	15744.9	42405.9	17877.3	16235.9	13652.1	500.2	395.5	534.3	643.2	814.9
B4DUL5, B4DZB9, P31930	P31930	P31930	P31930	UQCRC1	Cytochrome b-c1 complex subunit 1, mitochondrial (Complex III subunit 1) (Core protein I) (Ubiquinol-cytochrome-c reductase complex core protein 1)	15	High	5	7	5	Human	FALSE	3 v 3	0.691938	0.134292	0.270405	3 v 3	-0.192824	0.753588	0.873777	0.132731	1.04608	0.896997	-0.0111359	0.631752	-1.19909	13.4492	12.5124	13.7933	13.4381	13.1442	12.5942	8.37981	7.81314	7.69209	8.51254	8.85922	8.58909	11184.7	5842.8	14197.2	11098.7	9053.1	6183.6	333.1	224.9	206.8	365.2	464.4
I3L223, Q96AG4	Q96AG4	Q96AG4	Q96AG4	LRRC59	Leucine-rich repeat-containing protein 59 (Ribosome-binding protein p34) (p34) [Cleaved into: Leucine-rich repeat-containing protein 59, N-terminally processed]	41	High	14	17	14	Human	FALSE	3 v 3	0.682381	0.135051	0.271409	3 v 3	-0.501318	0.495445	0.76264	0.425047	1.24172	0.380379	-0.303919	0.436617	-1.63665	15.9482	15.9405	17.715	15.6443	16.3772	16.0784	10.7868	10.8305	11.2603	11.2119	12.0722	11.6407	63224.1	62890	215153	51214.6	85117	69193.8	1766.7	1821	2452.9	2372	4306.3
A0A024R8D4, Q5T8A0, Q9Y399	Q9Y399	A0A024R8D4	Q9Y399	MRPS2	28S ribosomal protein S2, mitochondrial (MRP-S2) (S2mt) (Mitochondrial small ribosomal subunit protein uS2m)	7	High	2	2	2	Human	FALSE	3 v 3	0.565157	0.13541	0.271605	3 v 3	-0.363828	0.622243	0.81229	0.140073	0.939879	0.61552	0.491258	0.0114254	-1.59417	10.0807	10.0278	11.7497	10.5719	10.0392	10.1556	5.67243	5.29278	5.44626	5.8125	6.23266	6.06178	1082.9	1043.9	3443.7	1522.2	1052.2	1140.6	51	39.2	43.6	56.2	75.2
A0A2R8Y542, A0A2R8Y5T0, A0A2R8Y6H2, A0A2R8Y706, A0A2R8YFZ7, A0A2R8YGC7, Q14204, Q92862	Q14204	Q14204	Q14204	DYNC1H1	Cytoplasmic dynein 1 heavy chain 1 (Cytoplasmic dynein heavy chain 1) (Dynein heavy chain, cytosolic)	2	High	8	8	8	Human	FALSE	3 v 3	0.368029	0.136728	0.272371	3 v 3	-0.12842	0.821964	0.913268	0.0912925	0.616015	0.396781	0.0765462	0.620097	-1.0819	13.4897	13.1678	14.1347	13.5663	13.7879	13.0528	8.66959	8.34341	8.31334	8.76089	8.95942	8.71012	11502.9	9202.6	17986.9	12129.7	14144.2	8497.1	407.2	324.8	318.1	433.8	497.8
F5H365, Q15436	Q15436	F5H365	Q15436	SEC23A	Protein transport protein Sec23A (hSec23A) (SEC23-related protein A)	11	High	7	7	1	Human	FALSE	3 v 3	0.388128	0.136896	0.272371	3 v 3	-0.348636	0.20011	0.76264	0.0672564	0.560635	0.536491	-0.54949	0.0208209	-0.517238	12.0105	12.474	13.0791	11.461	12.4948	12.5618	6.52669	7.26209	7.50462	6.59395	7.82273	8.04111	4125.8	5689.1	8653.4	2819	5771.8	6046.2	92.2	153.5	181.6	96.6	226.4
A0A024R7F7, A0A075B780, B3KPC8, B4DRY5, B4DSC0, E7EW37, O14787, Q05D48, Q4LE60, Q92973	Q92973	Q92973	Q92973	TNPO1	Transportin-1 (Importin beta-2) (Karyopherin beta-2) (M9 region interaction protein) (MIP)	5	High	4	5	4	Human	FALSE	3 v 3	0.351518	0.137099	0.272371	3 v 3	0.451395	0.00877086	0.76264	0.133267	0.627528	0.293761	0.525006	0.377592	0.451586	11.0549	11.6048	11.2834	11.5799	11.9824	11.735	6.33271	6.88264	7.01458	6.46597	7.51017	7.30834	2127.4	3114.6	2492.5	3061.2	4046.4	3408.6	80.6	118	129.3	88.4	182.3
B3KTM1, G3XAL0, P40926, Q0QF37, Q6FHZ0, Q75MT9	A0A024R4K3	Q6FHZ0	P40926	MDH2	Malate dehydrogenase, mitochondrial (EC 1.1.1.37)	9	High	3	3	3	Human	FALSE	3 v 3	0.471409	0.13723	0.272371	3 v 3	-0.39476	0.427954	0.76264	0.103299	0.768799	0.542128	-0.126287	0.124084	-1.18208	11.1057	11.3904	12.4443	10.9794	11.5145	11.2622	6.59991	6.23458	6.33807	6.70321	7.00338	6.8802	2203.7	2684.4	5573.2	2019	2925.5	2456.2	97	75.3	80.9	104.2	128.3
A8K335, Q92820	Q92820	Q92820	Q92820	GGH	Gamma-glutamyl hydrolase (EC 3.4.19.9) (Conjugase) (GH) (Gamma-Glu-X carboxypeptidase)	2	High	1	2	1	Human	FALSE	3 v 3	0.546636	0.137281	0.272371	3 v 3	-0.502465	0.493384	0.76264	0.231679	0.986243	0.421987	-0.08661	0.273026	-1.69381	11.8113	12.2493	13.4928	11.7247	12.5223	11.799	6.50303	6.6453	6.83162	6.73471	7.63154	7.25361	3593.8	4868.5	11527.3	3384.4	5882.8	3563.2	90.7	100.1	113.9	106.5	198.3
A0A2R8Y7G7, A0A2R8YFB8, G3V196, G3V562, G5ELZ5, G5ELZ6, J3QSF4, P59190, Q6MZX6	G5EMR8	G5EMR8	P59190	RAB15	Ras-related protein Rab-15	10	High	2	2	1	Human	FALSE	3 v 3	0.534242	0.137522	0.272371	3 v 3	-0.691976	0.306677	0.76264	0.157541	0.925038	0.520146	-0.462897	0.0517235	-1.66475	11.7433	11.7172	12.8498	11.2804	11.7689	11.1851	6.37851	6.30378	6.57894	6.53605	7.22882	7.09908	3428.4	3366.9	7382.1	2487.4	3489.8	2328.3	83.2	79	95.6	92.8	150
B3KNH8, B3KXC7, B4DGU5, E7EN44, H3BPF7, H3BUW8, Q6ZMF9, Q86WA8	Q86WA8	Q86WA8	Q86WA8	LONP2	Lon protease homolog 2, peroxisomal (EC 3.4.21.53) (Lon protease-like protein 2) (Lon protease 2) (Peroxisomal Lon protease) (pLon)	6	High	4	4	4	Human	FALSE	3 v 3	0.41795	0.137627	0.272371	3 v 3	-0.201422	0.672359	0.833229	0.0855942	0.497749	0.670508	-0.148882	0.482221	-0.937604	10.7123	10.4209	11.501	10.5634	10.9031	10.5634	5.35403	5.59395	5.64962	5.43962	6.0917	6.32012	1677.7	1370.9	2898.3	1513.2	1915	1513.2	40.9	48.3	50.2	43.4	68.2
A0A087WUC6, B4DDB9, E9PI68, E9PL01, E9PRB9, H0YE04, Q15005	Q15005	A0A087WUC6	Q15005	SPCS2	Signal peptidase complex subunit 2 (Microsomal signal peptidase 25 kDa subunit) (SPase 25 kDa subunit)	21	High	3	4	3	Human	FALSE	3 v 3	0.834253	0.138033	0.272655	3 v 3	-0.436653	0.382049	0.76264	1.5213	0.574978	0.406475	-0.201113	0.0946896	-1.20354	9.87989	9.9629	11.0277	9.67878	10.0576	9.82416	3.79701	4.85798	5.07895	5.31832	5.43296	5.48543	942.2	998	2087.7	819.6	1065.7	906.5	13.9	29	33.8	39.9	43.2
A0A090N7Y2, C9JHK9, C9JZV3, Q9UG63	A0A090N7X1	A0A090N7Y2	Q9UG63	ABCF2	ATP-binding cassette sub-family F member 2 (Iron-inhibited ABC transporter 2)	15	High	8	9	8	Human	FALSE	3 v 3	0.193444	0.140143	0.276296	3 v 3	-0.281606	0.301002	0.76264	0.353734	0.0905358	0.136062	-0.575286	-0.379344	0.109813	13.153	13.8799	13.699	12.5778	13.5006	13.8089	7.60511	8.69279	8.82972	7.95884	8.78333	8.96578	9108.8	15075.7	13299.1	6113.4	11590	14350.9	194.7	413.8	455	248.8	440.6
Q86U90	Q86U90	Q86U90	Q86U90	YRDC	YrdC domain-containing protein, mitochondrial (Dopamine receptor-interacting protein 3) (Ischemia/reperfusion-inducible protein homolog) (hIRIP)	12	High	3	3	3	Human	FALSE	3 v 3	0.371352	0.141614	0.278605	3 v 3	-0.545484	0.244677	0.76264	0.609002	0.430077	0.0749775	-0.762881	0.111443	-0.985014	11.8779	11.4118	12.5542	11.115	11.5232	11.5691	5.94251	6.64674	6.88387	6.55152	7.07682	6.95884	3763.5	2724.5	6014.2	2217.9	2943.3	3038.5	61.5	100.2	118.1	93.8	135
A0A1D6XXQ4, A0A1L3A5T2, A0A1L3A5U7, A0A2H4FWZ7, A0A2H4FX52, A0A2H4FX55, A0A2H4FX57, A0A2H4FX70, A0A2H4FX81, A0A2H4G0V0, A0A2H4G1S8, A0A2H4G235, A0A2H4G245, A0A2L2DH10, A0A2L2DH18, A0A2L2DH19, A0A2L2DH21, A0A2L2DH25, A0A2L2DH39, B4DK85, B4DQF2, K7EKH1, K7ER63, K7ERX1, K7ES74, Q92947	Q92947	A0A2L2DH21	Q92947	GCDH	Glutaryl-CoA dehydrogenase, mitochondrial (GCD) (EC 1.3.8.6)	5	High	3	3	3	Human	FALSE	3 v 3	0.46772	0.141883	0.278605	3 v 3	-0.371334	0.379696	0.76264	0.142665	0.825789	0.434705	-0.188248	0.0899045	-1.01566	11.1542	10.9958	11.9832	10.966	11.0857	10.9675	6.38716	5.9331	6.25739	6.52982	6.75889	6.69209	2279.1	2042	4048.5	2000.3	2173.3	2002.4	83.7	61.1	76.5	92.4	108.3
F5GY56, H0YGF3, Q9UMS4	Q9UMS4	Q9UMS4	Q9UMS4	PRPF19	Pre-mRNA-processing factor 19 (EC 2.3.2.27) (Nuclear matrix protein 200) (PRP19/PSO4 homolog) (hPso4) (RING-type E3 ubiquitin transferase PRP19) (Senescence evasion factor)	5	High	2	2	2	Human	FALSE	3 v 3	0.639748	0.142118	0.278605	3 v 3	-0.484573	0.512478	0.76264	0.327889	1.17949	0.411868	-0.0266062	0.272542	-1.69965	13.3889	13.4829	14.5851	13.3622	13.7555	12.8854	8.05365	7.96924	8.15381	8.38154	9.14873	8.56567	10726.2	11448.8	24578.4	10530.2	13829.4	7566.7	265.7	250.6	284.8	333.5	567.6
A8K3W9, B4DGL0, B4DMA2, B4DTA5, O14942, O75322, P07900, P08238, Q14568, Q2VPJ6, Q58FF8, Q6PK50, Q86SX1, Q86U12, Q8TBA7, Q96HX7, Q9H6X9	A0A024RD80	A0A024RD80	P08238	HSP90AB1	Heat shock protein HSP 90-beta (HSP 90) (Heat shock 84 kDa) (HSP 84) (HSP84)	11	High	7	7	6	Human	FALSE	3 v 3	0.186446	0.142503	0.278833	3 v 3	0.195588	0.56344	0.770554	0.0880485	0.342926	0.128364	0.335419	0.604253	-0.352906	13.0011	13.5067	13.8749	13.3365	14.1109	13.522	7.94427	9.17592	8.86542	8.03232	9.51885	8.99379	8198.1	11638.8	15023.4	10343.9	17693.2	11763.4	246.3	578.4	466.4	261.8	733.6
P23284, V9HWC6	P23284	V9HWC6	P23284	PPIB	Peptidyl-prolyl cis-trans isomerase B (PPIase B) (EC 5.2.1.8) (CYP-S1) (Cyclophilin B) (Rotamase B) (S-cyclophilin) (SCYLP)	36	High	8	8	8	Human	FALSE	3 v 3	0.437349	0.143423	0.280105	3 v 3	-0.333025	0.630123	0.815036	0.11941	0.76457	0.428066	0.470268	0.0174385	-1.48678	13.6151	14.6456	15.9763	14.0853	14.6631	14.4895	8.6844	9.26679	9.7199	8.80381	10.0314	10.148	12547	25631.5	64466.1	17382.2	25943.2	23002	411.4	616	843.3	446.9	1046.5
B5BU25, K7ENG2, P26368	P26368	B5BU25	P26368	U2AF2	Splicing factor U2AF 65 kDa subunit (U2 auxiliary factor 65 kDa subunit) (hU2AF(65)) (hU2AF65) (U2 snRNP auxiliary factor large subunit)	15	High	6	7	6	Human	FALSE	3 v 3	0.615164	0.143735	0.280189	3 v 3	-0.0607675	0.914463	0.961715	0.249346	1.12396	0.47219	0.371381	0.50511	-1.05879	12.4458	12.671	13.187	12.8172	13.1761	12.1282	7.41954	7.25456	7.3733	7.66888	8.37851	7.84549	5579.2	6521.7	9325.6	7217.2	9255.8	4476.6	171.2	152.7	165.8	203.5	332.8
B2R7M3, Q13155	Q13155	Q13155	Q13155	AIMP2	Aminoacyl tRNA synthase complex-interacting multifunctional protein 2 (Multisynthase complex auxiliary component p38) (Protein JTV-1)	3	High	1	1	1	Human	FALSE	3 v 3	0.390124	0.144514	0.280949	3 v 3	-0.158702	0.456386	0.76264	0.0904957	0.667655	0.412221	-0.132357	0.127362	-0.471109	11.2561	11.0937	11.4174	11.1237	11.221	10.9463	5.87529	6.11894	6.00225	5.96578	6.7866	6.41447	2445.8	2185.4	2735.2	2231.4	2387.1	1973.2	58.7	69.5	64.1	62.5	110.4
A0A024RB16, B3KMV5, B3KY56, Q9BSJ8	A0A024RB17	B3KMV5	Q9BSJ8	ESYT1	Extended synaptotagmin-1 (E-Syt1) (Membrane-bound C2 domain-containing protein)	8	High	7	7	7	Human	FALSE	3 v 3	0.427891	0.144666	0.280949	3 v 3	-0.578316	0.406158	0.76264	0.223767	0.793594	0.266312	-0.166326	0.10654	-1.67516	11.9993	12.2044	13.5144	11.833	12.3109	11.8392	6.71287	6.9472	7.26585	6.93664	7.74079	7.53216	4094	4719.3	11701.5	3648.2	5081	3664.1	104.9	123.4	153.9	122.5	213.9
E9PNJ4, G0XQ39, H0YDB2, Q13586, V5J3L2	Q13586	V5J3L2	Q13586	STIM1	Stromal interaction molecule 1	3	High	2	2	2	Human	FALSE	3 v 3	0.441804	0.145961	0.282935	3 v 3	-0.496735	0.443562	0.76264	0.404864	0.788307	0.132239	-0.291981	0.291855	-1.49008	11.3729	11.2716	12.8227	11.0809	11.5634	11.3327	6.07895	6.33271	6.90448	6.48382	7.12102	7.03672	2652	2472.2	7244.8	2166.1	3026.5	2579.1	67.6	80.6	119.8	89.5	139.2
A0A494C0J7, B4DQ50, Q08188	Q08188	Q08188	Q08188	TGM3	Protein-glutamine gamma-glutamyltransferase E (EC 2.3.2.13) (Transglutaminase E) (TG(E)) (TGE) (TGase E) (Transglutaminase-3) (TGase-3) [Cleaved into: Protein-glutamine gamma-glutamyltransferase E 50 kDa catalytic chain; Protein-glutamine gamma-glutamyltransferase E 27 kDa non-catalytic chain]	15	High	8	9	8	Human	FALSE	3 v 3	0.614257	0.146486	0.283424	3 v 3	-0.891284	0.39082	0.76264	0.559942	1.09828	0.184546	-0.345063	0.175601	-2.50439	14.3601	14.4586	15.7982	14.015	14.6342	13.2938	8.96636	8.55689	8.37808	9.5263	9.65517	8.56262	21028.9	22515.6	56982.6	16555.5	25429.9	10042.6	500.2	376.6	332.7	737.4	806.3
A4D142, B9ZVP7, C9JD32, J3KT29, J3KTJ3, J3QQT9, P62829, Q9BTQ7	P62829	P62829	P62829	RPL23	60S ribosomal protein L23 (60S ribosomal protein L17) (Large ribosomal subunit protein uL14)	49	High	6	7	6	Human	FALSE	3 v 3	-0.19497	0.147088	0.284061	3 v 3	-0.810557	0.262224	0.76264	-0.0484615	-0.195671	-0.340777	0.235168	-1.26351	-1.40333	13.7093	15.483	15.0603	13.9445	14.2195	13.657	8.86481	9.94939	9.7303	8.81634	9.75372	9.38952	13394.4	45797.1	34167.4	15765.8	19075.8	12917.2	466.2	988.7	849.4	450.8	863.3
A0A087WTQ3, A0A087WU52, A0A087WVE1, A0A087WWZ1, A0A0G2JR96, A0A0G2JRV9, B3KWT5, B3KWV6, B7Z3H2, B7Z4I3, B7Z8N7, E7EVJ5, E7EW33, H0YL50, H7C229, Q7L576, Q96F07, X5D2F4	Q7L576	X5D2F4	Q7L576	CYFIP1	Cytoplasmic FMR1-interacting protein 1 (Specifically Rac1-associated protein 1) (Sra-1) (p140sra-1)	4	High	6	6	6	Human	FALSE	3 v 3	0.260672	0.147717	0.284746	3 v 3	-0.435493	0.194423	0.76264	0.146876	0.148216	0.486924	-0.746606	0.00518418	-0.565055	14.196	13.8183	14.229	13.4494	13.8235	13.6639	8.65499	9.08108	8.78267	8.80187	9.2293	9.26959	18768	14445	19202.3	11185.8	14497	12979.4	403.1	541.6	440.4	446.3	600.2
A0A3B3ITW3, B4DL07, B4DZ22, P28288	P28288	B4DL07	P28288	ABCD3	ATP-binding cassette sub-family D member 3 (EC 3.1.2.-) (EC 7.6.2.-) (70 kDa peroxisomal membrane protein) (PMP70)	7	High	6	6	6	Human	FALSE	3 v 3	0.561136	0.148738	0.286053	3 v 3	-0.274699	0.625849	0.8139	0.162672	1.00611	0.514627	0.329709	0.0722397	-1.22604	12.6853	13.0318	14.0594	13.015	13.104	12.8334	7.63952	7.80671	8.07146	7.80219	8.81282	8.58609	6586.3	8374.3	17073	8277.4	8804.3	7298.5	199.4	223.9	269	223.2	449.7
O75531	A0A024R5H0	A0A024R5H0	O75531	BANF1	Barrier-to-autointegration factor (Breakpoint cluster region protein 1) [Cleaved into: Barrier-to-autointegration factor, N-terminally processed]	27	High	1	1	1	Human	FALSE	3 v 3	0.518283	0.148946	0.286053	3 v 3	0.544026	0.261987	0.76264	0.100205	0.8766	0.578043	1.06206	0.697159	-0.127142	10.4267	10.8554	10.4353	11.4887	11.5526	10.3081	5.42962	6.20555	5.38543	5.52982	7.08215	5.96347	1376.4	1852.7	1384.6	2873.8	3003.8	1267.8	43.1	73.8	41.8	46.2	135.5
C9K028, E5RHP0, E7ERL0, F6XY72, J3KPD9, P15531, P22392, Q32Q12	P15531	P15531	P15531	NME1	Nucleoside diphosphate kinase A (NDK A) (NDP kinase A) (EC 2.7.4.6) (Granzyme A-activated DNase) (GAAD) (Metastasis inhibition factor nm23) (NM23-H1) (Tumor metastatic process-associated protein)	20	High	3	3	3	Human	FALSE	3 v 3	0.503011	0.149997	0.287455	3 v 3	-0.285174	0.721855	0.857024	0.759146	0.68569	0.0641967	0.166058	0.630296	-1.65188	11.5552	11.8487	13.1046	11.7213	12.479	11.4528	6.41278	6.59694	6.56224	7.17193	7.28263	6.62644	3009.3	3688.2	8808.2	3376.4	5708.9	2803	85.2	96.8	94.5	144.2	155.7
O95678	O95678	O95678	O95678	KRT75	Keratin, type II cytoskeletal 75 (Cytokeratin-75) (CK-75) (Keratin-6 hair follicle) (hK6hf) (Keratin-75) (K75) (Type II keratin-K6hf) (Type-II keratin Kb18)	25	High	20	70	3	Human	TRUE	3 v 3	0.957777	0.150472	0.287455	3 v 3	-2.00723	0.161969	0.76264	1.66838	0.992223	0.212729	-0.159852	-2.97806	-2.88377	9	12.7679	10.5842	8.84015	9.78986	7.70044	2.48543	3.21723	3.41954	4.15381	4.20945	3.63227	512	6974.7	1535.2	458.3	885.2	208	5.6	9.3	10.7	17.8	18.5
B2RDG0, H0YKS0, H0YKT8, H0YL69, H0YMA1, H0YMI6, H0YMZ1, H0YN18, P25789	P25789	H0YN18	P25789	PSMA4	Proteasome subunit alpha type-4 (Macropain subunit C9) (Multicatalytic endopeptidase complex subunit C9) (Proteasome component C9) (Proteasome subunit L)	6	High	2	2	2	Human	FALSE	3 v 3	0.486138	0.150506	0.287455	3 v 3	-0.927758	0.336774	0.76264	0.602433	0.783795	0.0721859	-0.410668	0.015181	-2.38779	13.0765	13.6115	15.1326	12.6658	13.6267	12.7448	7.92778	7.81314	7.60659	8.53021	8.59694	7.67878	8638.2	12516.3	35922.5	6498.3	12648.7	6863.9	243.5	224.9	194.9	369.7	387.2
B3KQT2, B3KQT9, B4DDM1, B4DJ98, P30101	V9HVY3	B3KQT9	P30101	PDIA3	Protein disulfide-isomerase A3 (EC 5.3.4.1) (58 kDa glucose-regulated protein) (58 kDa microsomal protein) (p58) (Disulfide isomerase ER-60) (Endoplasmic reticulum resident protein 57) (ER protein 57) (ERp57) (Endoplasmic reticulum resident protein 60) (ER protein 60) (ERp60)	37	High	17	17	15	Human	FALSE	3 v 3	0.419717	0.151498	0.288578	3 v 3	-0.530496	0.212766	0.76264	0.053224	0.648197	0.557729	-0.362958	-0.126446	-1.10208	14.0767	14.6973	15.5063	13.7137	14.5709	14.4042	8.85487	9.32148	9.54477	8.90809	9.96967	10.1025	17278.6	26566.2	46544.6	13435.3	24336.9	21682.5	463	639.8	746.9	480.4	1002.7
A0A7D5Q2L7, C9JDR0, Q15738	Q15738	A0A7D5Q2L7	Q15738	NSDHL	Sterol-4-alpha-carboxylate 3-dehydrogenase, decarboxylating (EC 1.1.1.170) (Protein H105e3)	5	High	2	2	2	Human	FALSE	3 v 3	0.571897	0.151845	0.288578	3 v 3	-0.913165	0.189465	0.76264	0.629732	0.977583	0.108376	-0.707778	-0.227527	-1.80419	10.3205	10.2688	11.5642	9.61268	10.0412	9.76005	5.12516	4.50462	4.81762	5.75489	5.4822	4.926	1278.7	1233.7	3028.2	782.9	1053.7	867.1	34.9	22.7	28.2	54	44.7
A0A087WYB4, F2Z2I8, Q6ZNW0, Q9UJZ1	Q9UJZ1	Q9UJZ1	Q9UJZ1	STOML2	Stomatin-like protein 2, mitochondrial (SLP-2) (EPB72-like protein 2) (Paraprotein target 7) (Paratarg-7)	16	High	4	5	4	Human	FALSE	3 v 3	0.509429	0.152712	0.288578	3 v 3	-0.376007	0.645325	0.819887	0.127515	0.909132	0.491639	0.0489994	0.568346	-1.74537	14.7974	14.2949	15.6488	14.8464	14.8632	13.9034	10.0327	10.0307	9.8614	10.1602	10.9398	10.353	28474.1	20099.5	51375.6	29457.8	29804	15323.2	1047.5	1046	930.2	1144.3	1964.3
F5H6X2, F5H7F6, P10620, Q6LET6	A0A024RAX2	A0A024RAX2	P10620	MGST1	Microsomal glutathione S-transferase 1 (Microsomal GST-1) (EC 2.5.1.18) (Microsomal GST-I)	8	High	1	1	1	Human	FALSE	3 v 3	0.334387	0.15298	0.288578	3 v 3	-0.457462	0.511362	0.76264	0.484692	0.0376228	0.480845	0.163342	0.0757854	-1.61151	13.0632	12.8798	14.0025	13.2265	12.9555	12.391	7.80993	8.54959	7.979	8.29462	8.58721	8.45984	8558.7	7536.9	16412.6	9584.7	7943.4	5371.1	224.4	374.7	252.3	314	384.6
A0A2R8Y738, A0A2R8YEM3, B4DLP4, E7ENU7, E7EQV9, E7ERA2, E7EX53, P61313	A0A024R2Q4	E7EQV9	P61313	RPL15	60S ribosomal protein L15 (Large ribosomal subunit protein eL15)	14	High	3	3	3	Human	FALSE	3 v 3	0.571329	0.15353	0.288578	3 v 3	-0.555907	0.265427	0.76264	0.301758	1.07924	0.332992	-0.292978	-0.101142	-1.2736	12.5151	12.3354	12.9932	12.2221	12.2342	11.7196	7.32103	6.94369	6.93192	7.62278	8.02292	7.26491	5853.6	5168	8153.5	4777.8	4818.1	3372.5	159.9	123.1	122.1	197.1	260.1
H0Y2W2, Q5T9A4, Q96T67	Q96T67	Q96T67	Q96T67		TOB3	13	High	10	10	2	Human	FALSE	3 v 3	0.363702	0.153897	0.288578	3 v 3	-0.485517	0.59933	0.79553	0.109759	0.664971	0.316377	0.240376	0.35726	-2.05419	13.7372	13.3643	15.0115	13.9775	13.7216	12.9573	9.10407	8.88539	8.66605	9.21383	9.55036	8.98242	13655.2	10545.2	33030.8	16130.9	13508.3	7953.3	550.3	472.9	406.2	593.8	749.8
B4DXF3, J3KS79, J3KSD8, K7ENH5, K7ES02, K7ESE8, Q13867	Q13867	Q13867	Q13867	BLMH	Bleomycin hydrolase (BH) (BLM hydrolase) (BMH) (EC 3.4.22.40)	11	High	4	4	4	Human	FALSE	3 v 3	0.334753	0.153995	0.288578	3 v 3	-1.0352	0.359998	0.76264	0.230042	0.629059	0.14516	-0.256625	-0.0598104	-2.78916	13.279	13.6634	15.542	13.0224	13.6036	12.7528	8.38024	8.04549	7.91229	8.61029	8.67455	8.05745	9940.1	12974.7	47708.5	8320.3	12447.8	6902	333.2	264.2	240.9	390.8	408.6
A0A0J9YVP6, A0A0J9YVR6, A0A0J9YWM1, A0A0J9YXJ8, A0A0J9YXX5, A0A0J9YYL3, E9PL19, E9PMU7, E9PN18, E9PQ56, H0YCP8, H0YEM1, Q9UHX1	Q9UHX1	A0A0J9YVP6	Q9UHX1	PUF60	Poly(U)-binding-splicing factor PUF60 (60 kDa poly(U)-binding-splicing factor) (FUSE-binding protein-interacting repressor) (FBP-interacting repressor) (Ro-binding protein 1) (RoBP1) (Siah-binding protein 1) (Siah-BP1)	6	High	4	4	4	Human	FALSE	3 v 3	0.594656	0.154248	0.288578	3 v 3	-0.226221	0.709239	0.850297	0.0877544	0.983784	0.71243	-0.0815494	0.604514	-1.20163	12.7497	12.6544	13.5237	12.6681	13.2589	12.3221	7.86295	7.24888	7.40599	7.9507	8.23266	8.11842	6887.1	6447.1	11777.1	6508.6	9802.6	5120.5	232.8	152.1	169.6	247.4	300.8
A0A0C4MVT1, A0A0C4MW46, A0A0C4MWS3, I6LPK7, K4JQN1, Q07812, Q5ZPJ1, Q8WXU1	Q07812	Q07812	Q07812	BAX	Apoptosis regulator BAX (Bcl-2-like protein 4) (Bcl2-L-4)	22	High	3	3	3	Human	FALSE	3 v 3	0.465666	0.154794	0.288578	3 v 3	-0.654001	0.39549	0.76264	0.084314	0.801183	0.5115	-0.179096	0.0806247	-1.86353	12.8319	13.0684	14.4239	12.6528	13.149	12.5603	8.09011	7.64962	7.55459	8.17443	8.4508	8.06609	7291.2	8589.7	21979.4	6440	9083.4	6040	272.5	200.8	188	288.9	349.9
A0A0G2JMS7, A0A0G2JNZ2, A0A0G2JPP5, A0A669KB89, A0PJK8, H0YCG0, Q14160	Q14160	A0A669KB89	Q14160	SCRIB	Protein scribble homolog (Scribble) (hScrib) (Protein LAP4)	1	High	2	2	2	Human	FALSE	3 v 3	0.590638	0.155098	0.288578	3 v 3	-0.565133	0.403066	0.76264	0.281684	1.11681	0.373415	-0.8156	0.464713	-1.34451	11.3524	10.7148	12.2461	10.5368	11.1795	10.9015	5.74953	5.37504	5.8802	6.03122	6.49185	6.25361	2614.7	1680.6	4857.7	1485.6	2319.3	1912.9	53.8	41.5	58.9	65.4	90
A4UCR9, C9JJ19, P82930	P82930	A4UCR9	P82930	MRPS34	28S ribosomal protein S34, mitochondrial (MRP-S34) (S34mt) (Mitochondrial small ribosomal subunit protein mS34)	7	High	2	2	2	Human	FALSE	3 v 3	0.446277	0.15541	0.288578	3 v 3	-0.599026	0.295925	0.76264	0.385182	0.819254	0.134396	-0.188206	-0.155623	-1.45325	10.1316	9.49725	10.4659	9.94339	9.34163	9.01262	5.37504	4.7866	5.07895	5.76022	5.60585	5.21335	1121.8	722.7	1414.3	984.6	648.8	516.5	41.5	27.6	33.8	54.2	48.7
A0A087WYS6, B0YJ74, H0UI83, H0Y586, O14818, Q05DH1, Q4G1B8, Q8TAA3	A0A0K0K1K4	Q05DH1	O14818	PSMA7	Proteasome subunit alpha type-7 (Proteasome subunit RC6-1) (Proteasome subunit XAPC7)	14	High	3	3	3	Human	FALSE	3 v 3	0.356925	0.155668	0.288578	3 v 3	-0.856078	0.364905	0.76264	0.475904	0.555005	0.0398674	-0.314859	0.0592601	-2.31264	13.0991	13.157	14.7736	12.7842	13.2163	12.461	7.83289	7.83731	7.69349	8.30879	8.39232	7.73335	8774.4	9134	28009	7054	9517	5638	228	228.7	207	317.1	336
A0A4P8J9K2	A0A4P8J9K2	A0A4P8J9K2	A0A4P8J9K2		IgM_IGHV3-30 (Fragment)	6	Medium	1	2	1	Human	FALSE	3 v 3	0.767136	0.155724	0.288578	3 v 3	-0.609891	0.300816	0.76264	0.195746	1.38571	0.719956	-0.342604	-0.0156598	-1.47141	13.6761	13.1273	14.3232	13.3335	13.1117	12.8518	8.46923	7.41616	7.91049	8.66498	8.80187	8.63045	13089.5	8947.9	20498.6	10322.6	8851.3	7392.4	354.4	170.8	240.6	405.9	446.3
A0A0B6XK12, B4DKN9, C9JNR4, C9JRM1, C9JX21, E9PLA2, E9PN11, E9PQH6, P08134, P61586, P62745, Q5JR05, Q5JR06, Q5JR07, Q5JR08, Q9BVT0, U3KQA9, U3KQV3	A0A024R324	A0A024R324	P61586	RHOA	Transforming protein RhoA (EC 3.6.5.2) (Rho cDNA clone 12) (h12)	32	High	5	6	5	Human	FALSE	3 v 3	0.519285	0.1564	0.288578	3 v 3	-0.827474	0.351177	0.76264	0.128938	0.93718	0.491739	-0.363758	0.0593351	-2.178	15.8342	15.2113	17.1207	15.4704	15.2707	14.9427	10.5076	9.97054	10.2701	10.6365	10.9077	10.7618	58420.8	37937	142512	45401	39529.8	31492.5	1455.8	1003.3	1234.8	1591.9	1921.1
H7C3P7, P11233	P11233	P11233	P11233	RALA	Ras-related protein Ral-A (EC 3.6.5.2)	30	High	6	6	4	Human	FALSE	3 v 3	0.0966966	0.156451	0.288578	3 v 3	-1.42795	0.376836	0.76264	0.116641	0.160118	0.0133311	-0.242992	-0.0802083	-3.96066	14.6273	13.634	16.9798	14.3843	13.5538	13.0191	9.31945	8.91349	8.85549	9.43609	9.07361	8.86882	25307.6	12712.9	129248	21384.7	12025.4	8301.3	638.9	482.2	463.2	692.7	538.8
A0A494C028, A0A494C198, B4DFG0, B4DNW3, D6R9L5, D6RDA2, H0Y8X0, H0Y993, P35659, Q6MZJ9	P35659	B4DFG0	P35659	DEK	Protein DEK	23	High	9	10	9	Human	FALSE	3 v 3	0.576007	0.156688	0.288578	3 v 3	0.089674	0.840476	0.921092	0.452077	1.07455	0.201396	0.761332	0.105393	-0.597703	13.3756	13.9032	13.8542	14.1369	14.0086	13.2565	8.13289	8.27705	8.42249	8.58496	9.3516	8.62388	10627.8	15320.5	14809.2	18014.7	16481.6	9786	280.7	310.2	343.1	384	653.3
A8K8W4, Q5TDG9, Q5TDH4, Q9Y2G8	Q9Y2G8	Q5TDG9	Q9Y2G8	DNAJC16	DnaJ homolog subfamily C member 16	2	Medium	1	1	1	Human	FALSE	3 v 3	0.402112	0.157001	0.288578	3 v 3	-0.859576	0.21395	0.76264	0.0520467	0.494409	0.659881	-1.45332	0.0861695	-1.21158	9.99209	9.34407	9.9867	8.53877	9.43024	8.77512	7.19967	6.5157	6.38888	7.25172	7.01011	7.04876	1018.4	649.9	1014.6	371.9	689.9	438.1	147	91.5	83.8	152.4	128.9
A0A2R8Y5Y7, D6RAN4, H0Y9R4, H0Y9V9, P32969, Q2NKY6	P32969	A0A2R8Y5Y7	P32969	RPL9; RPL9P7; RPL9P8; RPL9P9	60S ribosomal protein L9 (Large ribosomal subunit protein uL6)	13	High	3	3	3	Human	FALSE	3 v 3	0.471669	0.15744	0.288578	3 v 3	0.138646	0.86673	0.928448	0.0522412	0.614865	0.7479	1.58106	-0.397598	-0.767526	13.3436	14.0764	14.139	14.9246	13.6788	13.3714	8.41659	8.83036	8.54419	8.46883	9.44522	9.29209	10394.7	17275.5	18040.8	31099.9	13114.2	10597.6	341.7	455.2	373.3	354.3	697.1
B7Z1Z0, D6R970, D6RC37, P53999, Q59G24	P53999	Q59G24	P53999	SUB1	Activated RNA polymerase II transcriptional coactivator p15 (Positive cofactor 4) (PC4) (SUB1 homolog) (p14)	17	High	2	2	2	Human	FALSE	3 v 3	0.966122	0.15748	0.288578	3 v 3	0.224626	0.670169	0.833229	1.77219	0.854626	0.271546	0.687711	0.670718	-0.684551	11.0875	11.1986	12.3092	11.7752	11.8693	11.6246	5.96116	6.85549	6.66391	7.73335	7.71012	6.93546	2176.1	2350.2	5074.9	3505.1	3741.2	3157.6	62.3	115.8	101.4	212.8	209.4
A0A384N6B9, B4DRD7, F8VZX2, H3BRU6, H3BSS4, Q15366	Q15366	F8VZX2	Q15366	PCBP2	Poly(rC)-binding protein 2 (Alpha-CP2) (Heterogeneous nuclear ribonucleoprotein E2) (hnRNP E2)	32	High	10	10	2	Human	FALSE	3 v 3	0.190919	0.157778	0.288578	3 v 3	-0.663223	0.0429783	0.76264	0.246958	0.0213063	0.304493	-0.651691	-0.423039	-0.91494	14.7721	15.039	15.0279	14.1204	14.616	14.1129	9.30993	9.97757	9.53314	9.55689	9.99887	9.83763	27979.5	33667	33407.5	17809.9	25110.6	17718.2	634.7	1008.2	740.9	753.2	1023.2
A0A2Z4QJC8, P54886	P54886	P54886	P54886	ALDH18A1	Delta-1-pyrroline-5-carboxylate synthase (P5CS) (Aldehyde dehydrogenase family 18 member A1) [Includes: Glutamate 5-kinase (GK) (EC 2.7.2.11) (Gamma-glutamyl kinase); Gamma-glutamyl phosphate reductase (GPR) (EC 1.2.1.41) (Glutamate-5-semialdehyde dehydrogenase) (Glutamyl-gamma-semialdehyde dehydrogenase)]	17	High	12	12	12	Human	FALSE	3 v 3	0.398004	0.157902	0.288578	3 v 3	-0.599561	0.363286	0.76264	0.184065	0.756244	0.253705	-0.756609	0.357795	-1.39987	15.252	14.1955	15.5525	14.4954	14.5533	14.1526	10.1527	9.67807	10.0848	10.3367	10.4343	10.3385	39022.9	18761.8	48058.7	23097.1	24042.6	18212.5	1138.3	819.2	1086	1293.2	1383.7
B4DMN1, B4DQU5, H3BMH2, H3BSC1, P62491, Q15907	Q15907	Q15907	Q15907	RAB11B	Ras-related protein Rab-11B (EC 3.6.5.2) (GTP-binding protein YPT3)	22	High	5	5	5	Human	FALSE	3 v 3	0.258724	0.157913	0.288578	3 v 3	-0.447247	0.252754	0.76264	0.0899714	0.483922	0.202279	-0.182096	-0.150196	-1.00945	14.3143	14.3144	14.8855	14.1322	14.1642	13.876	9.07895	9.2031	9.114	9.16892	9.68703	9.31628	20371.3	20372.8	30267.8	17955.7	18358.5	15035.1	540.8	589.4	554.1	575.6	824.3
B4DP27, B4E020, E7EQ72, F5GX39, Q15363	Q15363	B4DP27	Q15363	TMED2	Transmembrane emp24 domain-containing protein 2 (Membrane protein p24A) (p24) (p24 family protein beta-1) (p24beta1)	18	High	4	4	4	Human	FALSE	3 v 3	0.43723	0.15813	0.288578	3 v 3	-0.387746	0.495666	0.76264	0.0429618	0.598935	0.669792	-0.302912	0.379606	-1.23993	10.8057	10.7246	12.2785	10.5028	11.1042	11.0386	5.31107	5.7761	6.12722	5.35403	6.37504	6.79701	1790	1692.1	4968.2	1451	2201.4	2103.5	39.7	54.8	69.9	40.9	83
A0A3B3IRK2, O75342	O75342	A0A3B3IRK2	O75342	ALOX12B	Arachidonate 12-lipoxygenase, 12R-type (12R-LOX) (12R-lipoxygenase) (EC 1.13.11.-) (Epidermis-type lipoxygenase 12)	1	High	1	1	1	Human	FALSE	3 v 3	0.642191	0.158238	0.288578	3 v 3	-1.17717	0.162123	0.76264	1.04718	0.802221	0.0771679	-0.53786	-0.738098	-2.25555	11.794	12.4092	13.4374	11.2561	11.6711	11.1818	6.26115	6.53138	5.99322	7.30834	7.3336	6.07039	3551	5439.1	11093.2	2445.9	3260.9	2323.1	76.7	92.5	63.7	158.5	161.3
B2R4C1, B7Z4C8, B7Z4E3, B8ZZK4, C9JU56, H7C2W9, P62899, Q76N53	P62899	P62899	P62899	RPL31	60S ribosomal protein L31 (Large ribosomal subunit protein eL31)	46	High	7	10	7	Human	FALSE	3 v 3	0.826538	0.158286	0.288578	3 v 3	-0.0874966	0.850038	0.921092	0.439595	1.57621	0.463811	0.531721	0.06287	-0.857081	13.6337	14.2784	14.905	14.1654	14.3413	14.0479	8.44915	8.32012	8.981	8.88874	9.89633	9.44481	12709.9	19871.3	30678.8	18374.1	20756.4	16936.8	349.5	319.6	505.3	474	953
Q9NZ45	A0A024QZN7	A0A024QZN7	Q9NZ45	CISD1	CDGSH iron-sulfur domain-containing protein 1 (MitoNEET)	14	High	1	1	1	Human	FALSE	3 v 3	0.650016	0.158315	0.288578	3 v 3	-0.117599	0.850102	0.921092	0.150756	1.17149	0.627806	0.434348	0.4274	-1.21454	12.0597	11.7246	12.6816	12.494	12.152	11.467	7.1179	6.68089	6.81762	7.26866	7.85237	7.44543	4269	3384.2	6569.6	5768.7	4551.1	2830.9	138.9	102.6	112.8	154.2	231.1
D6RHI0, E9PC90, H0YA62, H1UBN2, P14635, Q9BPX9, Q9BWU7, Q9BWU8, Q9BWU9, Q9BWV0	P14635	E9PC90	P14635	CCNB1	G2/mitotic-specific cyclin-B1	5	High	2	3	2	Human	FALSE	3 v 3	0.770537	0.159125	0.289085	3 v 3	-0.0181681	0.960167	0.982893	0.0846879	1.24062	0.986307	-0.371007	0.625358	-0.308855	13.109	12.8929	13.3902	12.738	13.5182	13.0813	7.68018	7.73064	7.79636	7.76487	8.97126	8.78267	8835	7605.7	10735.9	6831.6	11732.5	8666.9	205.1	212.4	222.3	217.5	501.9
A0A024QZJ1, A6NH27, B4DSN5, P18031	A8K3M3	A8K3M3	P18031	PTPN1	Tyrosine-protein phosphatase non-receptor type 1 (EC 3.1.3.48) (Protein-tyrosine phosphatase 1B) (PTP-1B)	19	High	8	8	8	Human	FALSE	3 v 3	0.373933	0.159216	0.289085	3 v 3	-0.643877	0.255308	0.76264	0.0372714	0.586425	0.498103	-0.657785	0.06972	-1.34357	15.0121	14.9139	15.9422	14.3543	14.9836	14.5986	9.57781	9.79328	9.91648	9.61508	10.3797	10.4146	33044.7	30868.7	62961	20945.4	32397.1	24809.5	764.2	887.3	966.4	784.2	1332.3
Q15388	Q15388	Q15388	Q15388	TOMM20	Mitochondrial import receptor subunit TOM20 homolog (Mitochondrial 20 kDa outer membrane protein) (Outer mitochondrial membrane receptor Tom20)	9	High	1	1	1	Human	FALSE	3 v 3	0.534801	0.159428	0.289085	3 v 3	-0.526472	0.527218	0.769304	0.44558	0.994386	0.164437	-0.0559874	0.368883	-1.89231	11.73	10.4858	11.9271	11.674	10.8547	10.0348	6.05745	5.6865	5.45615	6.50303	6.68089	5.62059	3396.9	1434	3894.2	3267.6	1851.8	1049	66.6	51.5	43.9	90.7	102.6
Q9BS26	A0A384MEE7	A0A384MEE7	Q9BS26	ERP44	Endoplasmic reticulum resident protein 44 (ER protein 44) (ERp44) (Thioredoxin domain-containing protein 4)	37	High	15	31	15	Human	FALSE	3 v 3	1.31704	0.160132	0.289855	3 v 3	-0.378131	0.641802	0.819096	0.674474	2.51984	0.756795	1.00758	-0.940753	-1.20122	16.5801	17.4378	17.5036	17.5876	16.4971	16.3024	11.1504	11.3252	11.6611	11.8249	13.8451	12.4179	97970.7	177548	185827	196974	92495.4	80817.2	2273.1	2565.9	3238.5	3627.9	14715.9
B4DFE6, B4DL14, P36542, Q8TAS0	P36542	Q8TAS0	P36542	ATP5F1C	ATP synthase subunit gamma, mitochondrial (ATP synthase F1 subunit gamma) (F-ATPase gamma subunit)	22	High	7	7	7	Human	FALSE	3 v 3	0.206555	0.161046	0.290432	3 v 3	-0.464916	0.63909	0.819096	0.0170759	0.30006	0.302531	0.385639	0.3835	-2.16389	13.6751	13.456	15.0876	14.0607	13.8395	12.9237	9.47958	9.34452	8.92244	9.49665	9.64458	9.22497	13080.3	11237	34818.5	17088.6	14658.7	7769.9	713.9	650.1	485.2	722.4	800.4
P12763	P12763	P12763	P12763	AHSG	Alpha-2-HS-glycoprotein (Asialofetuin) (Fetuin-A)	8	High	2	2	2		TRUE	3 v 3	1.23607	0.161192	0.290432	3 v 3	-0.0175673	0.976975	0.990332	0.52937	0.820732	2.35812	0.493798	0.549289	-1.09579	11.8065	12.5158	13.0741	12.3003	13.0651	11.9784	6.86295	7.58271	6.95884	7.39232	8.40344	9.31696	3581.8	5856.3	8624	5043.7	8569.9	4035	116.4	191.7	124.4	168	338.6
B4DYD2, B4E061, B7Z9E8, B9EG90, D3DWJ7, E5KMK5, E5KMK6, E5RFE3, E5RFS0, E5RGE7, E5RGR2, E5RGR4, E5RIC7, E5RJ33, E5RJ95, H0YBR3, H0YC03, P11387, Q6NWZ5, Q6PK95, Q969P6, Q9BVT2	P11387	B9EG90	P11387	TOP1	DNA topoisomerase 1 (EC 5.6.2.1) (DNA topoisomerase I)	18	High	13	13	13	Human	FALSE	3 v 3	1.25777	0.161289	0.290432	3 v 3	0.0911832	0.811005	0.906161	0.908325	2.38583	0.479158	0.276546	0.5561	-0.559096	14.1724	14.801	15.1895	14.4489	15.3571	14.6304	8.55152	8.58082	9.33494	9.45984	10.9666	9.8141	18463.6	28545.2	37367.3	22364.8	41969.7	25362.2	375.2	382.9	645.8	704.2	2001.2
A1XP52	A1XP52	A1XP52	A1XP52		Catecholamine-regulated protein 40	55	High	21	39	1	Human	FALSE	3 v 3	0.246663	0.162566	0.292224	3 v 3	-0.553422	0.403602	0.76264	0.297316	0.413554	0.0291183	-0.716553	0.429385	-1.3731	11.3579	10.5988	11.8057	10.6413	11.0282	10.4326	6.91409	6.60437	6.6865	7.2114	7.01792	6.71562	2624.6	1550.8	3580	1597.2	2088.4	1382.1	120.6	97.3	103	148.2	129.6
B3KY79, Q96GE1	B3KY79	B3KY79	B3KY79		cDNA FLJ46620 fis, clone TLUNG2000654, highly similar to Keratin, type II cytoskeletal 7	52	High	27	54	1	Human	FALSE	3 v 3	0.610608	0.163773	0.292447	3 v 3	-0.0941769	0.90865	0.95949	0.0478414	0.946604	0.83738	0.988853	0.201714	-1.4731	11.8186	11.6101	12.485	12.8074	11.8118	11.0119	6.926	6.98413	6.30012	6.97384	7.93074	7.1375	3612	3126	5732.8	7168.4	3595.1	2065	121.6	126.6	78.8	125.7	244
B3KP24, B3KX51, P04899, Q93020, Q96C71	P04899	P04899	P04899	GNAI2	Guanine nucleotide-binding protein G(i) subunit alpha-2 (Adenylate cyclase-inhibiting G alpha protein)	10	High	3	3	1	Human	FALSE	3 v 3	0.333238	0.163787	0.292447	3 v 3	-0.18632	0.742235	0.869179	0.0301347	0.537122	0.432457	0.020974	0.546348	-1.12628	14.6968	14.0145	15.074	14.7178	14.5608	13.9478	9.58402	9.45553	9.27006	9.61416	9.99266	9.70252	26556.5	16549	34493.5	26945.4	24167.9	15801.3	767.5	702.1	617.4	783.7	1018.8
P30044, V9HW35	P30044	P30044	P30044	PRDX5	Peroxiredoxin-5, mitochondrial (EC 1.11.1.24) (Alu corepressor 1) (Antioxidant enzyme B166) (AOEB166) (Liver tissue 2D-page spot 71B) (PLP) (Peroxiredoxin V) (Prx-V) (Peroxisomal antioxidant enzyme) (TPx type VI) (Thioredoxin peroxidase PMP20) (Thioredoxin-dependent peroxiredoxin 5)	30	High	5	5	5	Human	FALSE	3 v 3	0.401917	0.163819	0.292447	3 v 3	-0.52292	0.4484	0.76264	0.0694091	0.714188	0.422154	-0.280066	0.300994	-1.58969	14.8572	13.8434	15.642	14.5771	14.1444	14.0523	10.9441	9.3298	9.66888	11.0135	10.044	10.091	29679.8	14698.3	51132.7	24442.9	18108.2	16988.5	1970.1	643.5	814	2067.2	1055.7
Q5RI15	Q5RI15	Q5RI15	Q5RI15	COX20	Cytochrome c oxidase assembly protein COX20, mitochondrial	22	High	2	2	2	Human	FALSE	3 v 3	0.548593	0.164086	0.292447	3 v 3	-0.0425303	0.944926	0.975089	0.0439612	0.861179	0.740639	0.267927	0.707519	-1.10304	12.3912	11.4174	12.2681	12.6592	12.1249	11.1651	7.33628	6.84549	6.43129	7.38024	7.70667	7.17193	5372	2735.1	4932.6	6468.3	4466.4	2296.3	161.6	115	86.3	166.6	208.9
A0A0S2Z460, A0A0S2Z4Q6, A0A2R8Y7L2, A0A2R8YD50, A0A2R8YDT8, A0A2R8YF39, A0A2R8YF45, B2R659, B3KSP2, B4DDM5, B4DI68, B4DSD0, E7EPL9, E7ER27, E7ET17, P51659, Q59H27	A0A0S2Z4J1	B2R659	P51659	HSD17B4	Peroxisomal multifunctional enzyme type 2 (MFE-2) (17-beta-hydroxysteroid dehydrogenase 4) (17-beta-HSD 4) (D-bifunctional protein) (DBP) (Multifunctional protein 2) (MFP-2) (Short chain dehydrogenase/reductase family 8C member 1) [Cleaved into: (3R)-hydroxyacyl-CoA dehydrogenase (EC 1.1.1.n12); Enoyl-CoA hydratase 2 (EC 4.2.1.107) (EC 4.2.1.119) (3-alpha,7-alpha,12-alpha-trihydroxy-5-beta-choles…	9	High	7	7	7	Human	FALSE	3 v 3	0.684753	0.164097	0.292447	3 v 3	-0.133776	0.85822	0.923143	0.117475	1.21718	0.719606	0.433644	0.615522	-1.45049	14.0041	14.3138	15.7114	14.4377	14.9293	14.2609	9.11686	8.8802	9.25739	9.23434	10.0974	9.97699	16430.5	20364.7	53652.6	22191.7	31201	19631.3	555.2	471.2	612	602.3	1095.5
A1JUI8, B2R9K8, B4DN39, B4DPJ8, P40227, Q59ET3	A0A024RDL1	B2R9K8	P40227	CCT6A	T-complex protein 1 subunit zeta (TCP-1-zeta) (Acute morphine dependence-related protein 2) (CCT-zeta-1) (HTR3) (Tcp20)	7	High	4	4	4	Human	FALSE	3 v 3	0.218588	0.166619	0.296433	3 v 3	-0.301826	0.510466	0.76264	0.143555	0.421334	0.0908744	0.190292	-0.0459576	-1.04981	12.6672	12.6803	13.5477	12.8575	12.6344	12.4979	7.74214	7.80025	7.82082	7.8857	8.22159	7.91169	6504.5	6563.9	11975	7421.6	6358.1	5784.3	214.1	222.9	226.1	236.5	298.5
A0A024RBA2, A8K492, B4DF61, B4E0E9, H0YHV5, P56192, Q8NAB3	P56192	P56192	P56192	MARS1	Methionine--tRNA ligase, cytoplasmic (EC 6.1.1.10) (Methionyl-tRNA synthetase) (MetRS)	2	High	2	2	2	Human	FALSE	3 v 3	0.372774	0.167915	0.297779	3 v 3	-0.0271473	0.926473	0.967484	0.024602	0.588062	0.505658	0.270861	0.193668	-0.54597	10.2004	10.9336	11.4435	10.4713	11.1273	10.8975	5.34696	5.9542	6.12516	5.37156	6.54226	6.63081	1176.6	1955.9	2785.1	1419.6	2236.9	1907.6	40.7	62	69.8	41.4	93.2
A0A087WUM2, A0A3B3IS95, A0A5F9ZHM4, A8MW50, B4DJI1, D6NKH9, F5GXH2, F5GXY2, F5GYU2, F5H155, F5H245, F5H5G7, G3XAP5, G9BCY7, G9BCY8, P00338, P07195, P07864, Q6ZMR3, Q96L19	P00338	B4DJI1	P00338	LDHA	L-lactate dehydrogenase A chain (LDH-A) (EC 1.1.1.27) (Cell proliferation-inducing gene 19 protein) (LDH muscle subunit) (LDH-M) (Renal carcinoma antigen NY-REN-59)	9	High	3	3	3	Human	FALSE	3 v 3	0.370746	0.167948	0.297779	3 v 3	-0.688367	0.393272	0.76264	0.0513469	0.653418	0.407472	-0.678907	0.411432	-1.79763	12.1977	11.6686	12.7727	11.5188	12.0801	10.9751	6.95652	6.2891	6.1639	7.00787	6.94251	6.57137	4697.6	3255.4	6997.8	2934.3	4329.7	2012.9	124.2	78.2	71.7	128.7	123
A0A024R159, B2R923, B4DWC7, B4E136, Q6YN16	Q6YN16	Q6YN16	Q6YN16	HSDL2	Hydroxysteroid dehydrogenase-like protein 2 (EC 1.-.-.-) (Short chain dehydrogenase/reductase family 13C member 1)	28	High	12	13	12	Human	FALSE	3 v 3	0.295024	0.16838	0.298035	3 v 3	-0.974514	0.276767	0.76264	0.0166432	0.424249	0.444181	-1.93095	0.286519	-1.27911	15.5547	14.6264	16.1332	13.6237	14.9129	14.8541	9.79393	9.54959	10.1509	9.81057	9.97384	10.5951	48131.3	25291.6	71875.1	12622.7	30848	29616.2	887.7	749.4	1136.9	898	1005.6
A8MXP9, B3KM87, B4DF66, B4DRS1, D6REM6, P43243, Q5CZA7, Q68D11, Q68E03, Q9H4N1	A0A0R4J2E8	A8MXP9	P43243	MATR3	Matrin-3	1	High	1	1	1	Human	FALSE	3 v 3	0.398537	0.170337	0.299745	3 v 3	-1.19694	0.301732	0.76264	0.321158	0.758754	0.115698	-0.342597	-0.316035	-2.93219	11.5105	11.8346	13.3729	11.1679	11.5186	10.4407	6.22882	6.37156	5.65249	6.54998	7.13031	5.76818	2917.5	3652.3	10607.9	2300.8	2933.8	1389.8	75	82.8	50.3	93.7	140.1
B4DFK9, B4DP00, P55795	P55795	P55795	P55795	HNRNPH2	Heterogeneous nuclear ribonucleoprotein H2 (hnRNP H2) (FTP-3) (Heterogeneous nuclear ribonucleoprotein H') (hnRNP H') [Cleaved into: Heterogeneous nuclear ribonucleoprotein H2, N-terminally processed]	18	High	8	9	1	Human	FALSE	3 v 3	0.218521	0.170342	0.299745	3 v 3	-0.680034	0.425566	0.76264	0.15721	0.42126	0.0770938	-0.725925	0.529059	-1.84324	13.2416	12.7467	13.871	12.5156	13.2758	12.0278	7.71562	7.48623	7.15076	7.87283	7.90749	7.22786	9685.1	6873.1	14983	5855.7	9917.8	4175.7	210.2	179.3	142.1	234.4	240.1
A0A0A0VEB4, A0A1W6S962, A0A494C0Q7, A0A494C1K3, A8K9W7, B4DH52, B4DM07, B4DRA9, C9J6M0, P78347, Q499G6, X5D2J9, X5D7Q9, X5D939, X5DNP5	P78347	X5DNP5	P78347	GTF2I	General transcription factor II-I (GTFII-I) (TFII-I) (Bruton tyrosine kinase-associated protein 135) (BAP-135) (BTK-associated protein 135) (SRF-Phox1-interacting protein) (SPIN) (Williams-Beuren syndrome chromosomal region 6 protein)	3	High	4	4	3	Human	FALSE	3 v 3	0.412757	0.170686	0.299745	3 v 3	-0.282728	0.707114	0.850297	0.0963734	0.773298	0.3686	0.00690029	0.674703	-1.52979	12.0191	11.3618	12.604	12.026	12.0365	11.0742	6.46434	6.4822	6.57743	6.56071	7.2555	6.94603	4150.7	2631.7	6225.6	4170.6	4200.9	2156.1	88.3	89.4	95.5	94.4	152.8
Q5JYA3, Q6UB35	Q6UB35	Q6UB35	Q6UB35	MTHFD1L	Monofunctional C1-tetrahydrofolate synthase, mitochondrial (EC 6.3.4.3) (Formyltetrahydrofolate synthetase)	26	High	24	26	1	Human	FALSE	3 v 3	0.207518	0.170771	0.299745	3 v 3	-0.762724	0.23544	0.76264	0.0542465	0.392441	0.175868	-1.23254	0.146453	-1.20208	16.8086	15.4508	16.6584	15.5761	15.5973	15.4564	11.4447	10.962	11.2263	11.4989	11.3545	11.4022	114790	44788.3	103440	48850.6	49573.7	44960	2787.3	1994.8	2395.8	2894.1	2618.4
B4DH16, B4DHW5, B7ZAW3, E9PG35, E9PHF7, F5GYT8, G5E9X5, Q68D27, Q96RQ3	A0A0S2Z693	Q68D27	Q96RQ3	MCCC1	Methylcrotonoyl-CoA carboxylase subunit alpha, mitochondrial (MCCase subunit alpha) (EC 6.4.1.4) (3-methylcrotonyl-CoA carboxylase 1) (3-methylcrotonyl-CoA carboxylase biotin-containing subunit) (3-methylcrotonyl-CoA:carbon dioxide ligase subunit alpha)	5	High	3	4	3	Human	FALSE	3 v 3	0.308921	0.17084	0.299745	3 v 3	-0.594218	0.172929	0.76264	0.0463432	0.324645	0.555774	-0.509651	-0.147347	-1.12566	11.3742	10.8008	11.9078	10.8646	10.6535	10.7821	6.52199	6.57743	6.54226	6.56834	6.90207	7.09803	2654.5	1783.9	3842.3	1864.5	1610.7	1760.9	91.9	95.5	93.2	94.9	119.6
M0QZC5, M0R1H5, M0R1H6, P62280	P62280	P62280	P62280	RPS11	40S ribosomal protein S11 (Small ribosomal subunit protein uS17)	19	High	4	4	4	Human	FALSE	3 v 3	0.413154	0.171077	0.299745	3 v 3	-0.521911	0.195503	0.76264	0.214814	0.807432	0.217215	0.0223871	-0.81681	-0.77131	14.1717	15.2712	14.9182	14.1941	14.4544	14.1469	8.87344	9.05691	9.22448	9.08826	9.86434	9.4417	18454.4	39546	30962.2	18743	22450.1	18140.3	469	532.6	598.2	544.3	932.1
Q86YZ3	Q86YZ3	Q86YZ3	Q86YZ3	HRNR	Hornerin	22	High	22	43	22	Human	TRUE	3 v 3	0.798485	0.171387	0.299783	3 v 3	-1.04264	0.251821	0.76264	0.670169	1.51394	0.211346	-0.149295	-0.662352	-2.31627	14.366	14.7894	15.9068	14.2167	14.127	13.5906	8.74113	8.55497	8.69314	9.4113	10.0689	8.90448	21115	28316.5	61437	19039.2	17891.7	12335.7	427.9	376.1	413.9	680.9	1074.1
P35580	P35580	P35580	P35580	MYH10	Myosin-10 (Cellular myosin heavy chain, type B) (Myosin heavy chain 10) (Myosin heavy chain, non-muscle IIb) (Non-muscle myosin heavy chain B) (NMMHC-B) (Non-muscle myosin heavy chain IIb) (NMMHC II-b) (NMMHC-IIB)	9	High	22	23	7	Human	FALSE	3 v 3	0.252937	0.172184	0.300671	3 v 3	-0.327414	0.673486	0.833229	0.107945	0.493676	0.157188	-0.00834718	0.640498	-1.61439	12.3729	12.1129	13.9823	12.3645	12.7534	12.3679	7.02237	7.62059	7.62352	7.13031	8.11426	7.7807	5304.1	4429.5	16184.2	5273.5	6905	5285.8	130	196.8	197.2	140.1	277.1
A8K6Q8, B7Z2I6, F8WBE5, G3V0E5, H7C3V5, P02786, Q9UP52	P02786	A8K6Q8	P02786	TFRC	Transferrin receptor protein 1 (TR) (TfR) (TfR1) (Trfr) (T9) (p90) (CD antigen CD71) [Cleaved into: Transferrin receptor protein 1, serum form (sTfR)]	15	High	10	10	10	Human	FALSE	3 v 3	0.285885	0.174004	0.30334	3 v 3	-0.48072	0.320515	0.76264	0.0171463	0.366153	0.474357	0.0693446	-0.334778	-1.17673	13.7093	13.953	14.5025	13.7786	13.6182	13.3257	8.79214	8.96723	9.08215	8.80929	9.33338	9.55651	13393.6	15859	23209.9	14053.1	12574.7	10267	443.3	500.5	542	448.6	645.1
E5RHW4, O94905	O94905	O94905	O94905	ERLIN2	Erlin-2 (Endoplasmic reticulum lipid raft-associated protein 2) (Stomatin-prohibitin-flotillin-HflC/K domain-containing protein 2) (SPFH domain-containing protein 2)	13	High	4	4	2	Human	FALSE	3 v 3	0.447201	0.174427	0.303567	3 v 3	-0.371915	0.526827	0.769304	0.0983517	0.842712	0.400538	0.00200425	0.224934	-1.34268	12.0754	11.8192	13.0079	12.0774	12.0442	11.6652	6.92955	6.77347	7.02237	7.02791	7.61618	7.42291	4315.9	3613.6	8236.9	4321.9	4223.3	3247.7	121.9	109.4	130	130.5	196.2
Q6KB66	Q6KB66	Q6KB66	Q6KB66	KRT80	Keratin, type II cytoskeletal 80 (Cytokeratin-80) (CK-80) (Keratin-80) (K80) (Type-II keratin Kb20)	43	High	20	25	13	Human	FALSE	3 v 3	0.531048	0.174743	0.303609	3 v 3	-1.07243	0.359685	0.76264	0.794621	0.781371	0.0171535	-0.446419	0.0939562	-2.86482	15.6461	16.3407	17.8647	15.1997	16.4346	14.9999	10.3945	10.2476	9.69296	11.1891	11.0289	9.71012	51279.1	82990.9	238682	37631.8	88575.6	32766.1	1346	1215.7	827.7	2334.8	2089.5
F8VQX7, F8VUA7, F8VVD3, F8VVE7, F8VZ43, Q5HYM3, Q641R2, Q96E43, Q96N80, Q9BZF1	Q9BZF1	Q641R2	Q9BZF1	OSBPL8	Oxysterol-binding protein-related protein 8 (ORP-8) (OSBP-related protein 8)	2	High	2	2	2	Human	FALSE	3 v 3	0.507885	0.175264	0.304005	3 v 3	-0.578978	0.279	0.76264	0.126218	0.429147	0.968291	-0.0669117	-0.317536	-1.35249	10.0843	10.5354	11.3926	10.0174	10.2178	10.0402	5.12928	5.34696	5.00899	5.2555	5.7761	5.97728	1085.6	1484.1	2688.6	1036.4	1190.9	1052.9	35	40.7	32.2	38.2	54.8
A0A0U1RRM8, A8K6S3, G3V281, G3V5R2, H0YJ34, Q96AC1	Q96AC1	H0YJ34	Q96AC1	FERMT2	Fermitin family homolog 2 (Kindlin-2) (Mitogen-inducible gene 2 protein) (MIG-2) (Pleckstrin homology domain-containing family C member 1) (PH domain-containing family C member 1)	3	High	2	2	2	Human	FALSE	3 v 3	0.49562	0.1761	0.304947	3 v 3	-0.298299	0.4972	0.76264	0.827819	0.632132	0.0269079	0.122828	0.00248882	-1.02021	11.0674	11.2135	11.8981	11.1902	11.216	10.8779	5.70044	6.0917	6.49665	6.52826	6.72383	6.52356	2145.9	2374.6	3816.7	2336.6	2378.7	1881.8	52	68.2	90.3	92.3	105.7
K7ENW6	K7ENW6	K7ENW6	K7ENW6	KRT16	Keratin, type I cytoskeletal 16 (Fragment)	78	High	18	59	1	Human	FALSE	3 v 3	0.866968	0.176655	0.305202	3 v 3	-0.866254	0.456495	0.76264	1.05372	1.48742	0.0597612	0.06526	0.0941893	-2.75821	12.0425	12.3327	14.3344	12.1077	12.4268	11.5762	6.20555	6.17792	6.73335	7.25927	7.66534	6.79312	4218.4	5158.2	20658	4413.6	5506.2	3053.4	73.8	72.4	106.4	153.2	203
A0A384NL45, B3KM97, B3KSQ1, M0R2N5, M0R3C3, Q9NZ01	Q9NZ01	M0R2N5	Q9NZ01	TECR	Very-long-chain enoyl-CoA reductase (EC 1.3.1.93) (Synaptic glycoprotein SC2) (Trans-2,3-enoyl-CoA reductase) (TER)	3	Medium	1	1	1	Human	FALSE	3 v 3	0.599419	0.176835	0.305202	3 v 3	-0.399209	0.588764	0.79553	0.743445	1.0182	0.0366163	0.0616144	0.377964	-1.6372	11.4991	12.0337	13.4602	11.5608	12.4117	11.823	6.54381	6.78529	7.31741	7.28725	7.80349	7.35403	2894.6	4192.9	11270.1	3020.9	5448.7	3623.1	93.3	110.3	159.5	156.2	223.4
B4DMI6, I3L1D0, I3L3A5, I3L4S6, Q5MNZ6	Q5MNZ6	Q5MNZ6	Q5MNZ6	WDR45B	WD repeat domain phosphoinositide-interacting protein 3 (WIPI-3) (WD repeat-containing protein 45-like) (WDR45-like protein) (WD repeat-containing protein 45B) (WIPI49-like protein)	5	High	2	2	2	Human	FALSE	3 v 3	0.416688	0.177639	0.306082	3 v 3	-0.182742	0.513592	0.76264	0.120336	0.807355	0.322373	-0.634402	-0.0498256	0.136001	12.2899	12.2115	12.0576	11.6555	12.1617	12.1936	7.09592	6.73335	7.02015	7.21626	7.54071	7.34252	5007.7	4742.7	4262.8	3226	4581.7	4684.2	136.8	106.4	129.8	148.7	186.2
P61106, X6RFL8	P61106	P61106	P61106	RAB14	Ras-related protein Rab-14	29	High	6	6	6	Human	FALSE	3 v 3	0.284841	0.178988	0.307895	3 v 3	-0.561218	0.201916	0.76264	0.0651583	0.244173	0.545192	-0.356111	-0.176176	-1.15137	12.9246	12.6591	13.3226	12.5685	12.4829	12.1712	7.6532	7.39318	7.37069	7.71836	7.63735	7.91588	7774.8	6467.8	10244.6	6074.2	5724.3	4612.1	201.3	168.1	165.5	210.6	199.1
J3KT83, J3KTI8, J3KTM6, J3QLE3, J3QQS9, J3QQV2, J3QRA0, J3QRP8, J3QRU2, J3QSC3, O15427, Q53G91	O15427	O15427	O15427	SLC16A3	Monocarboxylate transporter 4 (MCT 4) (Solute carrier family 16 member 3)	8	High	3	3	3	Human	FALSE	3 v 3	0.300703	0.180042	0.309196	3 v 3	-0.214134	0.689904	0.841563	0.0669412	0.576074	0.259093	-0.014127	0.47103	-1.0993	12.9959	12.8408	13.8262	12.9818	13.3118	12.7269	8.05148	8.14057	8.33896	8.11842	8.71665	8.59805	8168.9	7336.2	14524.1	8089.3	10168.7	6779	265.3	282.2	323.8	277.9	420.7
B3KVX6, Q07065, Q6NWZ1, Q8TB01	A0A024RBH2	Q8TB01	Q07065	CKAP4	Cytoskeleton-associated protein 4 (63-kDa cytoskeleton-linking membrane protein) (Climp-63) (p63)	18	High	12	12	12	Human	FALSE	3 v 3	0.578291	0.180886	0.310005	3 v 3	-0.462534	0.498716	0.76264	0.159084	1.12585	0.449939	0.0440211	0.158091	-1.58971	14.8131	14.5501	15.9277	14.8571	14.7082	14.338	9.85284	9.28471	9.73556	10.0119	10.4106	10.1855	28786.4	23989.3	62334.7	29678.3	26767.5	20709.9	924.7	623.7	852.5	1032.5	1361.1
Q96FQ6	Q96FQ6	Q96FQ6	Q96FQ6	S100A16	Protein S100-A16 (Aging-associated gene 13 protein) (Protein S100-F) (S100 calcium-binding protein A16)	12	Medium	1	1	1	Human	FALSE	3 v 3	0.44854	0.18111	0.310005	3 v 3	-0.637391	0.302843	0.76264	0.726204	0.610416	0.009	0.0858308	-0.496856	-1.50115	11.1899	11.7102	12.7679	11.2757	11.2133	11.2667	5.95187	6.36457	6.32012	6.67807	6.97499	6.32912	2336.1	3350.6	6974.5	2479.3	2374.4	2463.9	61.9	82.4	79.9	102.4	125.8
C9J634, F8WF02, P11177, Q59G68	A0A384MDR8	A0A384MDR8	P11177	PDHB	Pyruvate dehydrogenase E1 component subunit beta, mitochondrial (PDHE1-B) (EC 1.2.4.1)	12	High	4	4	4	Human	FALSE	3 v 3	0.648794	0.181758	0.3101	3 v 3	-0.260927	0.589973	0.79553	0.322107	1.29341	0.330867	0.314543	-0.0417664	-1.05556	13.9317	13.5975	14.5449	14.2462	13.5557	13.4894	9.33002	8.8351	9.17792	9.65213	10.1285	9.50879	15626.1	12395.2	23903.2	19432.9	12041.5	11500.1	643.6	456.7	579.2	804.6	1119.4
B4DVG7, E9PKU4, E9PKZ0, E9PP36, G3V1A1, P62917	P62917	P62917	P62917	RPL8	60S ribosomal protein L8 (Large ribosomal subunit protein uL2)	25	High	7	8	7	Human	FALSE	3 v 3	0.779718	0.181762	0.3101	3 v 3	-0.55304	0.161106	0.76264	0.269137	1.53962	0.530396	-0.161971	-0.468518	-1.02863	14.4893	14.9557	15.3339	14.3273	14.4871	14.3053	9.1249	8.71115	9.12799	9.39403	10.2508	9.65839	22998.8	31776.1	41301.6	20556.4	22964.8	20245	558.3	419.1	559.5	672.8	1218.4
A0A3B3ISG8, A8K4V2, Q16795, Q9BTT5	Q16795	A0A3B3ISG8	Q16795	NDUFA9	NADH dehydrogenase [ubiquinone] 1 alpha subcomplex subunit 9, mitochondrial (Complex I-39kD) (CI-39kD) (NADH-ubiquinone oxidoreductase 39 kDa subunit)	6	High	2	2	2	Human	FALSE	3 v 3	0.320582	0.182237	0.310401	3 v 3	-0.256704	0.816441	0.909299	0.0428499	0.59551	0.323387	0.455754	0.953623	-2.17949	12.3802	11.6406	13.5798	12.836	12.5942	11.4003	7.97785	7.73809	7.47492	8.0207	8.3336	7.79831	5331.1	3192.7	12244.4	7311.6	6183.4	2703	252.1	213.5	177.9	259.7	322.6
P02666	P02666	P02666	P02666	CSN2	Beta-casein [Cleaved into: Casoparan; Antioxidant peptide; Casohypotensin]	22	High	5	7	5		TRUE	3 v 3	0.977448	0.182896	0.311013	3 v 3	-0.599023	0.540732	0.769304	0.268569	0.751821	1.91195	-0.373822	0.693908	-2.11716	15.5608	15.6992	16.395	15.187	16.3931	14.2778	9.72366	9.16466	9.41532	9.99223	9.91648	11.3273	48335.1	53202.6	86173.2	37301.9	86063.7	19863	845.5	573.9	682.8	1018.5	966.4
A0A0C4DGC5, A0A6Q8PF59, A0A6Q8PF80, A0A6Q8PFJ0, A0A6Q8PFM1, A0A6Q8PGH0, A0A6Q8PHQ9, B4DFR3, P02545, Q3BDU5, Q5I6Y5, Q5TCI8, Q8N519, W5X314, W8QEH3	A0A384MQX1	A0A6Q8PFJ0	P02545	LMNA	Prelamin-A/C [Cleaved into: Lamin-A/C (70 kDa lamin) (Renal carcinoma antigen NY-REN-32)]	36	High	23	26	23	Human	FALSE	3 v 3	0.586745	0.183368	0.311306	3 v 3	-0.508723	0.637369	0.818798	0.19727	1.16119	0.401776	0.223752	0.595231	-2.34515	16.3702	16.2173	17.7733	16.594	16.8125	15.4282	10.918	10.9926	11.0648	11.1152	12.1538	11.4666	84709.4	76189.7	224027	98920.8	115101	44089.9	1934.8	2037.5	2142.1	2218.3	4556.7
B2R6C4, B7Z2A3, B7Z6B3, Q00765	Q00765	B2R6C4	Q00765	REEP5	Receptor expression-enhancing protein 5 (Polyposis locus protein 1) (Protein TB2)	6	High	2	2	2	Human	FALSE	3 v 3	0.460276	0.184119	0.31195	3 v 3	-0.589202	0.326245	0.76264	0.0836837	0.879319	0.417825	-0.211354	-0.0574851	-1.49877	11.6617	11.5644	12.4132	11.4503	11.5069	10.9144	6.29829	6.18785	6.49985	6.38198	7.06717	6.91767	3239.8	3028.5	5454.2	2798.3	2910.2	1930	78.7	72.9	90.5	83.4	134.1
Q9Y3B4	Q9Y3B4	Q9Y3B4	Q9Y3B4	SF3B6	Splicing factor 3B subunit 6 (Pre-mRNA branch site protein p14) (SF3b 14 kDa subunit) (SF3B14a) (Spliceosome-associated protein, 14-kDa) (Splicing factor 3b, subunit 6, 14kDa)	11	High	1	1	1	Human	FALSE	3 v 3	0.434469	0.184844	0.31195	3 v 3	-0.376762	0.455207	0.76264	0.0276242	0.500676	0.775107	-0.43703	0.361717	-1.05497	11.3184	10.7868	11.5742	10.8813	11.1485	10.5192	5.83036	5.91886	5.4363	5.85798	6.41954	6.2114	2553.7	1766.6	3049.2	1886.3	2270	1467.6	56.9	60.5	43.3	58	85.6
A0A087WTI3, A0A087WXF6, A8K0V6, B7Z1U1, B7Z4P1, F5GXJ1, F5H5N1, O75251, Q6ZQU6, Q6ZS38, Q8NAS7, Q9H3K5	Q7LD69	F5H5N1	O75251	NDUFS7	NADH dehydrogenase [ubiquinone] iron-sulfur protein 7, mitochondrial (EC 7.1.1.2) (Complex I-20kD) (CI-20kD) (NADH-ubiquinone oxidoreductase 20 kDa subunit) (PSST subunit)	11	High	2	2	2	Human	FALSE	3 v 3	0.383175	0.185294	0.31195	3 v 3	-0.62344	0.388675	0.76264	0.109749	0.755472	0.284303	-0.383814	0.223163	-1.70967	12.957	12.3258	13.6811	12.5732	12.5489	11.9715	7.81506	7.51412	7.58421	7.92481	8.26959	7.86851	7951.5	5133.6	13135.1	6094.1	5992.4	4015.8	225.2	182.8	191.9	243	308.6
O76013, P02534, P25690, Q15323, Q9D646	Q15323	Q15323	Q15323	KRT31	Keratin, type I cuticular Ha1 (Hair keratin, type I Ha1) (Keratin-31) (K31)	18	High	6	8	2	Human	TRUE	3 v 3	0.888788	0.185386	0.31195	3 v 3	-1.35615	0.0969049	0.76264	0.0112932	1.47979	1.17527	-1.04178	-0.771927	-2.25473	14.4584	12.0829	13.0711	13.4166	11.311	10.8163	6.66959	5.78136	6.04002	6.68089	7.26115	7.21529	22512.2	4338.2	8605.7	10934.8	2540.6	1803.2	101.8	55	65.8	102.6	153.4
A8K259, B4DN87, E9PIG2, E9PJH8, E9PK86, E9PKH2, E9PLA6, E9PMI5, E9PNX1, E9PPV6, E9PQ34, E9PR70, E9PRS3, P50454, Q9NPA9	P50454	E9PJH8	P50454	SERPINH1	Serpin H1 (47 kDa heat shock protein) (Arsenic-transactivated protein 3) (AsTP3) (Cell proliferation-inducing gene 14 protein) (Collagen-binding protein) (Colligin) (Rheumatoid arthritis-related antigen RA-A47)	33	High	12	15	12	Human	FALSE	3 v 3	0.284065	0.185699	0.31195	3 v 3	-0.596218	0.237855	0.76264	0.115291	0.168111	0.568793	-0.624526	0.0377337	-1.20186	16.3607	16.2121	17.3572	15.7361	16.2498	16.1553	10.8476	11.2048	11.3991	10.9629	11.3729	11.9679	84149.3	75913.1	167895	54582	77924.8	72986.1	1842.7	2360.3	2700.7	1996	2652
A0A024R3R5, A0A494C1L1, B4E0Z3, C9JXK0, Q14739	Q14739	A0A024R3R5	Q14739	LBR	Delta(14)-sterol reductase LBR (Delta-14-SR) (EC 1.3.1.70) (3-beta-hydroxysterol Delta (14)-reductase) (C-14 sterol reductase) (C14SR) (Integral nuclear envelope inner membrane protein) (LMN2R) (Lamin-B receptor) (Sterol C14-reductase)	3	High	2	2	2	Human	FALSE	3 v 3	0.507449	0.185725	0.31195	3 v 3	0.121105	0.878211	0.938808	0.128087	0.99438	0.39988	1.0579	0.548811	-1.24339	10.6933	11.0119	11.8861	11.7512	11.5607	10.6427	5.69209	6.00675	5.90207	5.82018	7.00113	6.30195	1655.8	2064.9	3785	3447.2	3020.7	1598.7	51.7	64.3	59.8	56.5	128.1
B3KMZ9, B4DNL3, Q9P0K7	Q9P0K7	B4DNL3	Q9P0K7	RAI14	Ankycorbin (Ankyrin repeat and coiled-coil structure-containing protein) (Novel retinal pigment epithelial cell protein) (Retinoic acid-induced protein 14)	3	High	3	3	3	Human	FALSE	3 v 3	0.423627	0.185849	0.31195	3 v 3	-0.003307	0.994133	0.996524	0.0672984	0.805989	0.397592	-0.517022	0.78138	-0.274279	12.4817	11.7256	12.5819	11.9647	12.507	12.3076	7.15381	7.0864	7.18587	7.2211	7.89239	7.58346	5719.7	3386.6	6131	3997	5820.8	5069.5	142.4	135.9	145.6	149.2	237.6
C9JNW5, C9JXB8, P83731	V9HW01	V9HW01	P83731	RPL24	60S ribosomal protein L24 (60S ribosomal protein L30) (Large ribosomal subunit protein eL24)	34	High	6	10	6	Human	FALSE	3 v 3	0.390033	0.18641	0.312387	3 v 3	-0.613387	0.156368	0.76264	0.247709	0.779553	0.142837	-0.178367	-0.536501	-1.12529	14.2772	15.3736	15.5748	14.0989	14.8371	14.4495	8.92422	9.48442	9.84627	9.17193	10.264	9.98911	19855.1	42452.8	48806	17546	29268.7	22373.1	485.8	716.3	920.5	576.8	1229.6
A0A024R5G4, A0A024R5M9, A0A087WY61, H0YFY6, K4DIE0, Q14980, Q4LE64, Q59HB8, Q7Z757, Q96HN5, Q9UPG3	Q14980	A0A087WY61	Q14980	NUMA1	Nuclear mitotic apparatus protein 1 (Nuclear matrix protein-22) (NMP-22) (Nuclear mitotic apparatus protein) (NuMA protein) (SP-H antigen)	2	High	4	4	4	Human	FALSE	3 v 3	0.438889	0.187771	0.314162	3 v 3	-0.751649	0.449882	0.76264	0.54005	0.764286	0.0123308	0.128218	-0.020152	-2.36301	9.94163	9.61802	10.4908	10.0699	9.59787	8.12774	4.12102	4.76553	4.54226	4.66107	5.52982	4.55459	983.4	785.8	1438.9	1074.8	774.9	279.7	17.4	27.2	23.3	25.3	46.2
B4DMC6, B4DPU3, B4DRE8, P13639, Q6PK56, Q6W6M8, Q8TA90	P13639	P13639	P13639	EEF2	Elongation factor 2 (EF-2)	13	High	12	13	12	Human	FALSE	3 v 3	0.178541	0.188961	0.315644	3 v 3	-0.599633	0.372399	0.76264	0.292405	0.244705	-0.00148633	0.00047668	-0.151457	-1.64792	14.1239	15.1075	15.815	14.1244	14.956	14.1671	9.03425	9.78872	9.40897	9.32665	10.0334	9.40748	17853.7	35302.3	57650.5	17859.6	31784.1	18396.3	524.3	884.5	679.8	642.1	1048
A0A024R1K5, B4DPS3, Q9UG56	Q9UG56	B4DPS3	Q9UG56	PISD	Phosphatidylserine decarboxylase proenzyme, mitochondrial (EC 4.1.1.65) [Cleaved into: Phosphatidylserine decarboxylase beta chain; Phosphatidylserine decarboxylase alpha chain]	2	Medium	1	1	1	Human	FALSE	3 v 3	0.625855	0.190041	0.316939	3 v 3	-0.72374	0.28768	0.76264	0.55796	1.21171	0.107898	-0.370242	-0.082527	-1.71845	11.7717	11.0318	12.4312	11.4014	10.9492	10.7128	6.2724	5.59694	6.19771	6.83036	6.80864	6.30561	3496.4	2093.6	5523	2705	1977.2	1678.3	77.3	48.4	73.4	113.8	112.1
A0A0A0MT12, A0A0G2JJZ9, A0A140T973, A0A140T996, A0A140T9K1, A0A140T9L4, A0A140T9X3, A0A140T9X9, A0A140TA18, B4DIJ6, B4DIZ8, B4DP52, F6S4E6, F6TRA5, F6UJC5, F6WLT2, Q13838, Q59G92, Q5STU3	Q13838	F6WLT2	Q13838	DDX39B	Spliceosome RNA helicase DDX39B (EC 3.6.4.13) (56 kDa U2AF65-associated protein) (ATP-dependent RNA helicase p47) (DEAD box protein UAP56) (HLA-B-associated transcript 1 protein)	6	High	3	3	1	Human	FALSE	3 v 3	0.482272	0.19164	0.319093	3 v 3	-0.456226	0.540725	0.769304	-0.0113153	0.777089	0.681044	-0.226536	0.491177	-1.63332	12.4106	12.1125	13.3413	12.1841	12.6036	11.708	7.48543	7.11894	6.99209	7.47411	7.89603	7.67313	5444.7	4428.1	10378.6	4653.5	6224.1	3345.5	179.2	139	127.3	177.8	238.2
Q8N5Y8	Q8N5Y8	Q8N5Y8	Q8N5Y8	PARP16	Protein mono-ADP-ribosyltransferase PARP16 (EC 2.4.2.-) (ADP-ribosyltransferase diphtheria toxin-like 15) (Poly [ADP-ribose] polymerase 16) (PARP-16)	3	Medium	1	1	1	Human	FALSE	3 v 3	0.797666	0.192729	0.320203	3 v 3	-0.259825	0.688594	0.841563	0.27151	1.61073	0.510762	0.0360544	0.528886	-1.34442	10.6082	10.1954	11.3582	10.6442	10.7243	10.0137	5.30743	4.69488	5.24413	5.57894	6.30561	5.75489	1560.9	1172.5	2625.1	1600.4	1691.7	1033.8	39.6	25.9	37.9	47.8	79.1
B4DLD4, M0QXL5, M0R0P1, M0R1H0, M0R299, M0R2B0, M0R2Q4, M0R2U2, P22087, Q96BS4	P22087	M0R299	P22087	FBL	rRNA 2'-O-methyltransferase fibrillarin (EC 2.1.1.-) (34 kDa nucleolar scleroderma antigen) (Histone-glutamine methyltransferase) (U6 snRNA 2'-O-methyltransferase fibrillarin)	7	High	2	2	2	Human	FALSE	3 v 3	0.500909	0.192923	0.320203	3 v 3	0.08537	0.924148	0.967369	0.225789	1.01882	0.258114	1.22813	0.467781	-1.4398	11.4903	12.2048	12.8416	12.7184	12.6725	11.4018	6.50621	7.28633	6.75087	6.732	8.30515	7.00899	2876.9	4720.6	7340.1	6739.5	6528.5	2705.7	90.9	156.1	107.7	106.3	316.3
P00491, Q8N7G1, Q9P1G4	P00491	Q9P1G4	P00491	PNP	Purine nucleoside phosphorylase (PNP) (EC 2.4.2.1) (Inosine phosphorylase) (Inosine-guanosine phosphorylase)	10	High	2	2	2	Human	FALSE	3 v 3	0.634316	0.193781	0.321115	3 v 3	-0.75031	0.598665	0.79553	1.19985	0.643306	0.0597887	-0.0920829	0.938832	-3.09768	11.0729	12.2677	13.972	10.9809	13.2065	10.8744	5.90448	6.71425	6.14771	7.10434	7.35755	6.2075	2154.2	4931.1	16069.6	2021	9452.8	1877.2	59.9	105	70.9	137.6	164
A0A087WV22, A6QRI9, F8W7C6, H7C123, H7C2C5, P27635, Q96L21, X1WI28, X5D2T3, X5D2W5, X5D7P1	P27635	P27635	P27635	RPL10	60S ribosomal protein L10 (Laminin receptor homolog) (Large ribosomal subunit protein uL16) (Protein QM) (Ribosomal protein L10) (Tumor suppressor QM)	26	High	6	6	6	Human	FALSE	3 v 3	0.461673	0.194432	0.32168	3 v 3	-0.553216	0.239291	0.76264	0.143617	0.932289	0.309113	-0.166202	-0.275655	-1.21779	14.5682	14.7809	15.2233	14.402	14.5053	14.0055	9.30264	9.22569	9.41574	9.44626	10.158	9.72485	24292.7	28151.2	38253.4	21649.3	23255	16446.7	631.5	598.7	683	697.6	1142.5
H0YDD8, P05387	P05387	P05387	P05387	RPLP2	60S acidic ribosomal protein P2 (Large ribosomal subunit protein P2) (Renal carcinoma antigen NY-REN-44)	38	High	3	3	3	Human	FALSE	3 v 3	0.198228	0.196146	0.324	3 v 3	-0.496597	0.250137	0.76264	0.0580113	0.40073	0.135942	0.11749	-0.732065	-0.875218	12.5009	14.0056	13.3898	12.6184	13.2735	12.5146	6.95768	8.41785	8.24127	7.01569	8.81858	8.37721	5796.4	16447.7	10733.5	6288.2	9902.2	5851.6	124.3	342	302.6	129.4	451.5
B7ZKQ8, O00592, Q96N83	O00592	B7ZKQ8	O00592	PODXL	Podocalyxin (GCTM-2 antigen) (Gp200) (Podocalyxin-like protein 1) (PC) (PCLP-1)	4	High	2	2	2	Human	FALSE	3 v 3	0.15391	0.198278	0.326203	3 v 3	-0.34623	0.4589	0.76264	-0.0043408	0.26412	0.201951	-0.060754	0.121936	-1.09987	12.7517	12.9692	13.7724	12.6909	13.0911	12.6725	7.86419	8.37504	8.00506	7.85985	8.63916	8.20701	6896.7	8018.7	13992.9	6612.3	8725.9	6528.5	233	332	256.9	232.3	398.7
A0A023QRX9, A0A023QZ25, A0A059QI72, A0A059QM31, A0A059QPE7, A0A059QPE9, A0A059QPR4, A0A059QPY9, A0A059QS59, A0A059RHR2, A0A059RHY7, A0A059RI53, A0A059RI85, A0A059RIZ2, A0A059RJF0, A0A059RKP1, A0A059RP05, A0A059RQT0, A0A059RRR2, A0A059RTZ6, A0A059RUP9, A0A059RUZ1, A0A059RVU8, A0A059RZV1, A0A059S2S6, A0A059S8A4, A0A059SAH5, A0A068BP29, A0A068BTX8, A0A068BY99, A0A097PWY7, A0A097PX98, A0A097PYA5, A0A…	A0A023QZ25	A0A345WIR4	A0A023QZ25	COX2	Cytochrome c oxidase subunit 2	7	High	2	2	2	Human	FALSE	3 v 3	0.66226	0.198371	0.326203	3 v 3	0.209836	0.711857	0.850297	0.0574855	1.26726	0.662039	0.379807	0.966145	-0.716445	11.5488	10.6041	11.0209	11.9286	11.5702	10.3045	6.62059	5.89966	5.03562	6.67807	7.16692	5.69766	2996	1556.5	2077.9	3898.3	3040.8	1264.6	98.4	59.7	32.8	102.4	143.7
A0A024R9R8, H3BM38, H3BNE1, H3BNG6, H3BP15, H3BPJ0, H3BQY9, H3BR18, H3BR99, H3BU94, H3BV99, O00161	A8K287	A0A024R9R8	O00161	SNAP23	Synaptosomal-associated protein 23 (SNAP-23) (Vesicle-membrane fusion protein SNAP-23)	22	High	4	5	4	Human	FALSE	3 v 3	0.415892	0.198422	0.326203	3 v 3	-0.360108	0.5937	0.79553	-0.00290508	0.738437	0.512144	-0.248406	0.571181	-1.4031	14.0298	13.2424	14.6921	13.7814	13.8136	13.289	8.80542	8.46271	8.74147	8.80252	9.20114	9.25361	16725.9	9691	26469.9	14080.3	14398.3	10008.7	447.4	352.8	428	446.5	588.6
Q7L3T8	Q7L3T8	Q7L3T8	Q7L3T8	PARS2	Probable proline--tRNA ligase, mitochondrial (EC 6.1.1.15) (Prolyl-tRNA synthetase) (ProRS)	12	High	6	6	6	Human	FALSE	3 v 3	0.296976	0.199352	0.326849	3 v 3	-0.704924	0.259926	0.76264	0.113026	0.609637	0.168267	-1.37793	0.156763	-0.893606	15.0096	14.0062	14.8779	13.6317	14.163	13.9843	9.05012	8.89875	9.13186	9.16315	9.50839	9.30012	32987.4	16454.5	30108.3	12692.6	18343.2	16206.3	530.1	477.3	561	573.3	728.3
A0A494C1G5, B3KNK5, B4DP04, E7EP04, H7C1G0, Q6YPB0, Q86XS7, Q8IXB1, Q8N4C5	Q8IXB1	Q8IXB1	Q8IXB1	DNAJC10	DnaJ homolog subfamily C member 10 (EC 1.8.4.-) (Endoplasmic reticulum DNA J domain-containing protein 5) (ER-resident protein ERdj5) (ERdj5) (Macrothioredoxin) (MTHr)	11	High	9	9	9	Human	FALSE	3 v 3	0.213568	0.199444	0.326849	3 v 3	-0.703661	0.150238	0.76264	0.000683688	0.254084	0.385937	-1.03788	-0.0870383	-0.986068	15.2703	14.9341	15.5461	14.2324	14.8471	14.5601	9.30583	9.93796	9.94442	9.30652	10.192	10.3304	39519	31305	47847.1	19247.5	29472.2	24155.7	632.9	980.9	985.3	633.2	1169.8
E5RFP6, E5RHZ6, E5RJN6, E5RK27, Q9Y277	Q9Y277	Q9Y277	Q9Y277	VDAC3	Voltage-dependent anion-selective channel protein 3 (VDAC-3) (hVDAC3) (Outer mitochondrial membrane protein porin 3)	8	High	2	2	1	Human	FALSE	3 v 3	0.648386	0.199863	0.32685	3 v 3	0.228744	0.762079	0.875027	-0.0205893	0.846008	1.11974	0.478714	1.22678	-1.01926	10.57	9.68124	10.6762	11.0488	10.908	9.65696	5.62644	5.59694	4.70044	5.60585	6.44294	5.82018	1520.2	821	1636.3	2118.4	1921.5	807.3	49.4	48.4	26	48.7	87
A0A024R736, A0A024R772, A0A087WXR5, A0A087X1G1, H7BYD0, Q16718	A0A024R745	A0A024R745	Q16718	NDUFA5	NADH dehydrogenase [ubiquinone] 1 alpha subcomplex subunit 5 (Complex I subunit B13) (Complex I-13kD-B) (CI-13kD-B) (NADH-ubiquinone oxidoreductase 13 kDa-B subunit)	13	High	1	1	1	Human	FALSE	3 v 3	0.490595	0.200134	0.32685	3 v 3	-0.296788	0.636921	0.818798	-0.00615223	0.604071	0.873867	0.318697	0.16099	-1.37005	10.455	10.2949	11.723	10.7737	10.4558	10.3529	6.13955	5.71425	5.44626	6.1334	6.31832	6.32012	1403.7	1256.2	3380.4	1750.7	1404.5	1307.8	70.5	52.5	43.6	70.2	79.8
B7Z9M9, F6RFD5, P60981	P60981	P60981	P60981	DSTN	Destrin (Actin-depolymerizing factor) (ADF)	28	High	5	6	4	Human	FALSE	3 v 3	0.467259	0.200389	0.32685	3 v 3	-0.45892	0.0565296	0.76264	0.960913	0.264527	0.176338	-0.672786	-0.283527	-0.420447	11.0271	11.442	11.7057	10.3544	11.1585	11.2852	4.99095	6.33092	6.36282	5.95187	6.59544	6.53916	2086.9	2782.2	3340.1	1309.1	2285.8	2495.7	31.8	80.5	82.3	61.9	96.7
Q08554, Q9HB00	Q08554	Q9HB00	Q08554	DSC1	Desmocollin-1 (Cadherin family member 1) (Desmosomal glycoprotein 2/3) (DG2/DG3)	17	High	12	15	12	Human	FALSE	3 v 3	0.45213	0.200887	0.327151	3 v 3	-1.15135	0.373238	0.76264	0.599922	0.774673	-0.0182046	-0.0700384	-0.209976	-3.17404	15.0967	15.8923	17.5529	15.0266	15.6824	14.3789	9.88661	9.72945	8.90238	10.4865	10.5041	8.88417	35038.9	60823.2	192290	33378.5	52584.8	21304.7	946.6	848.9	478.5	1434.7	1452.3
A0A0C4DFM8, A0A0U4BW16, A0A2R8Y4C3, A0A494C024, B1AH99, B4E3S1, M0QY43, P35579, Q2PS10, Q5BKV1, Q6ZNL4, Q7Z406, Q7Z7R0, Q86XU5, Q99529, Q9UMJ0	A0A024R1N1	A0A024R1N1	P35579	MYH9	Myosin-9 (Cellular myosin heavy chain, type A) (Myosin heavy chain 9) (Myosin heavy chain, non-muscle IIa) (Non-muscle myosin heavy chain A) (NMMHC-A) (Non-muscle myosin heavy chain IIa) (NMMHC II-a) (NMMHC-IIA)	41	High	81	90	66	Human	FALSE	3 v 3	-0.102233	0.202444	0.32917	3 v 3	-0.143092	0.800668	0.898988	-0.0131747	-0.0918043	-0.20172	-0.15152	0.722637	-1.00039	19.0728	17.9858	19.3594	18.9213	18.7084	18.359	13.5836	13.9999	13.6285	13.5704	13.9081	13.4268	551423	259570	672592	496446	428341	336205	12276.6	16382.4	12664.9	12165	15372.4
A0A3B3ITI4, A0A3B3ITN1, B7Z1V7, B7Z4T3, B7Z4V2, D6RA73, D6RJI2, H0Y8S0, H0YBG6, P38646, Q2F839, Q8N1C8, V9HW84	A0A384P5G6	B7Z4V2	P38646	HSPA9	Stress-70 protein, mitochondrial (75 kDa glucose-regulated protein) (GRP-75) (Heat shock 70 kDa protein 9) (Mortalin) (MOT) (Peptide-binding protein 74) (PBP74)	53	High	36	61	16	Human	FALSE	3 v 3	0.251148	0.203651	0.330614	3 v 3	-0.592468	0.277803	0.76264	0.0720446	0.515398	0.166	-0.478814	0.0386675	-1.33726	17.0234	16.6509	17.8076	16.5446	16.6896	16.4703	13.1517	12.8389	13.2025	13.2238	13.3543	13.3685	133214	102902	229414	95590	105697	90795.8	9100.6	7326.7	9426.5	9566.6	10472.7
A3KMH1, B3KT81	A3KMH1	A3KMH1	A3KMH1	VWA8	von Willebrand factor A domain-containing protein 8 (PEX7-binding protein 2) (P7BP2)	5	High	8	9	8	Human	FALSE	3 v 3	0.325365	0.205136	0.332506	3 v 3	-0.644019	0.282794	0.76264	0.177155	0.675266	0.123674	-0.738484	0.165219	-1.35879	13.8657	12.8653	14.393	13.1272	13.0305	13.0342	8.64494	8.24031	8.60288	8.82209	8.91558	8.72656	14927.7	7461.9	21513.5	8947.2	8367.3	8388.3	400.3	302.4	388.8	452.6	482.9
F5GX19, F5H3Y3, F5H479, H0YFI1, Q6IAA8	Q6IAA8	F5H479	Q6IAA8	LAMTOR1	Ragulator complex protein LAMTOR1 (Late endosomal/lysosomal adaptor and MAPK and MTOR activator 1) (Lipid raft adaptor protein p18) (Protein associated with DRMs and endosomes) (p27Kip1-releasing factor from RhoA) (p27RF-Rho)	8	Medium	1	1	1	Human	FALSE	3 v 3	0.205844	0.206395	0.333541	3 v 3	-0.208281	0.200153	0.76264	0.0198539	0.192003	0.405675	-0.0837094	-0.112443	-0.428691	11.5968	11.4788	11.508	11.5131	11.3664	11.0794	6.4363	6.39746	6.2724	6.45615	6.58946	6.67807	3097.3	2854.1	2912.5	2922.7	2640.1	2163.8	86.6	84.3	77.3	87.8	96.3
E5RJU9, H0YB56, H0YBJ8, Q86UE4	A0A024R9D2	A0A024R9D2	Q86UE4	MTDH	Protein LYRIC (3D3/LYRIC) (Astrocyte elevated gene-1 protein) (AEG-1) (Lysine-rich CEACAM1 co-isolated protein) (Metadherin) (Metastasis adhesion protein)	12	High	6	6	6	Human	FALSE	3 v 3	0.707595	0.206672	0.333541	3 v 3	-0.423559	0.540734	0.769304	0.187584	1.45696	0.478243	0.126861	0.184122	-1.58166	13.8866	14.3034	15.789	14.0135	14.4875	14.2073	8.68124	8.53683	9.33136	8.86882	9.99379	9.80961	15145.4	20218.9	56618	16537.5	22971.2	18915.9	410.5	371.4	644.2	467.5	1019.6
A8K8I8, B3KUM0, M0R1K5, Q96CB9	Q96CB9	Q96CB9	Q96CB9	NSUN4	5-methylcytosine rRNA methyltransferase NSUN4 (EC 2.1.1.-) (5-methylcytosine tRNA methyltransferase NSUN4) (EC 2.1.1.-) (NOL1/NOP2/Sun domain family member 4)	5	High	2	2	2	Human	FALSE	3 v 3	0.420633	0.207074	0.333541	3 v 3	-0.804542	0.303509	0.76264	0.203042	0.877581	0.181277	-0.465045	-0.00262345	-1.94596	11.8863	11.4829	13.0725	11.4212	11.4803	11.1265	6.85549	6.39575	6.75889	7.05853	7.27333	6.94017	3785.5	2862.2	8614	2742.4	2857	2235.7	115.8	84.2	108.3	133.3	154.7
P04259	P04259	P04259	P04259	KRT6B	Keratin, type II cytoskeletal 6B (Cytokeratin-6B) (CK-6B) (Keratin-6B) (K6B) (Type-II keratin Kb10)	63	High	44	151	1	Human	TRUE	3 v 3	0.760086	0.207332	0.333541	3 v 3	-1.07407	0.476681	0.76264	1.57818	0.454303	0.247774	0.278113	0.0434097	-3.54374	13.8572	15.217	16.9509	14.1353	15.2604	13.4071	8.76055	8.47614	8.21043	10.3387	8.93044	8.4582	14840	38086.1	126683	17995.1	39249.5	10862.9	433.7	356.1	296.2	1295	487.9
A0A0A0MSA9, A0A0C4DG49, A8K4I1, B3KSS4, P15151	P15151	B3KSS4	P15151	PVR	Poliovirus receptor (Nectin-like protein 5) (NECL-5) (CD antigen CD155)	3	High	1	1	1	Human	FALSE	3 v 3	0.356025	0.20738	0.333541	3 v 3	-0.238432	0.716064	0.853346	-0.0304073	0.571799	0.526683	0.134831	0.506585	-1.35671	10.8314	10.477	11.9018	10.9662	10.9836	10.5451	6.50938	6.19771	6.29094	6.47897	6.76951	6.81762	1822.1	1425.3	3826.4	2000.6	2024.9	1494.1	91.1	73.4	78.3	89.2	109.1
A0A0D9SFE5, A0A0D9SFY5, B4DZT3, E9PBF6, P20700, Q6DC98	P20700	P20700	P20700	LMNB1	Lamin-B1	15	High	9	10	8	Human	FALSE	3 v 3	0.585604	0.207741	0.333606	3 v 3	0.108892	0.924499	0.967369	0.111427	1.19215	0.453234	1.37098	0.859077	-1.90338	13.373	13.7856	14.8056	14.7439	14.6447	12.9022	8.33896	8.94369	8.43338	8.45039	10.1358	8.88661	10608.7	14121.9	28637.6	27439	25615.4	7655.3	323.8	492.4	345.7	349.8	1125.1
B3KNN9, Q13740	Q13740	Q13740	Q13740	ALCAM	CD166 antigen (Activated leukocyte cell adhesion molecule) (CD antigen CD166)	2	High	1	1	1	Human	FALSE	3 v 3	0.275845	0.208247	0.33374	3 v 3	-0.127315	0.846997	0.921092	0.106754	0.576011	0.144772	0.210679	0.667331	-1.25995	10.6836	10.294	11.4257	10.8943	10.9614	10.1658	5.99548	5.59991	5.75489	6.10224	6.17592	5.89966	1644.7	1255.5	2751	1903.3	1993.9	1148.7	63.8	48.5	54	68.7	72.3
B4YAH7, F8VP50, P05091, Q53FB6, S4R3S4	A0A384NPN7	Q53FB6	P05091	ALDH2	Aldehyde dehydrogenase, mitochondrial (EC 1.2.1.3) (ALDH class 2) (ALDH-E2) (ALDHI)	9	High	4	4	3	Human	FALSE	3 v 3	0.701576	0.208601	0.33374	3 v 3	-0.506595	0.422872	0.76264	0.271596	1.46597	0.367157	-0.218983	0.191479	-1.49228	10.0355	9.92941	10.9194	9.8165	10.1209	9.4271	4.80735	4	4.97269	5.07895	5.46597	5.33985	1049.5	975.1	1936.7	901.7	1113.5	688.4	28	16	31.4	33.8	44.2
A6H8K3, Q14573, Q59ES2	Q14573	Q14573	Q14573	ITPR3	Inositol 1,4,5-trisphosphate receptor type 3 (IP3 receptor isoform 3) (IP3R 3) (InsP3R3) (Type 3 inositol 1,4,5-trisphosphate receptor) (Type 3 InsP3 receptor)	3	High	6	6	4	Human	FALSE	3 v 3	0.381953	0.208788	0.33374	3 v 3	-0.633463	0.369187	0.76264	0.0919225	0.787051	0.266887	-0.397245	0.18056	-1.6837	10.7133	10.4148	11.5023	10.3161	10.5954	9.81858	5.24793	5.20163	5.22497	5.33985	5.98868	5.49185	1678.9	1365.1	2900.9	1274.8	1547.1	903	38	36.8	37.4	40.5	63.5
O14880, Q53GB9, Q5VV89	O14880	O14880	O14880	MGST3	Microsomal glutathione S-transferase 3 (Microsomal GST-3) (Glutathione peroxidase MGST3) (EC 1.11.1.-) (LTC4 synthase MGST3) (EC 4.4.1.20) (Microsomal glutathione S-transferase III) (Microsomal GST-III)	9	High	1	1	1	Human	FALSE	3 v 3	0.666054	0.211234	0.337131	3 v 3	0.00963818	0.989708	0.996524	-0.067889	1.04466	1.02139	0.383567	0.922891	-1.27754	11.7775	11.3025	12.0978	12.1611	12.2254	10.8203	6.84925	6.8392	6.13545	6.78136	7.88387	7.15684	3510.6	2525.7	4383.3	4579.8	4788.5	1808.1	115.3	114.5	70.3	110	236.2
E9PJD9, E9PLL6, E9PLX7, P46776, Q6NZ52, Q9BQQ5	P46776	Q9BQQ5	P46776	RPL27A	60S ribosomal protein L27a (Large ribosomal subunit protein uL15)	20	High	3	3	3	Human	FALSE	3 v 3	0.60261	0.212395	0.337956	3 v 3	-0.537517	0.161508	0.76264	0.259916	1.26925	0.278661	-0.21342	-0.376679	-1.02245	13.7556	14.6275	15.0128	13.5422	14.2508	13.9904	8.47208	8.35755	9.22497	8.732	9.6268	9.50363	13831	25311.2	33060.3	11929.1	19494.9	16274.9	355.1	328	598.4	425.2	790.6
A0A024RAJ8, A0A087WWP1, A0A0J9YXZ5, A2RRC9, A4QPB0, B4DNP4, B4E2M0, B7Z7U6, B7Z881, E7EWC2, E9PDT6, F2Z2E2, F5H7S7, H0YKA5, H0YLE8, P46940, Q05DN7, Q13576, Q59HA3, Q5FWG8, Q6P1N4, Q86VI3	A0A024RC65	A4QPB0	P46940	IQGAP1	Ras GTPase-activating-like protein IQGAP1 (p195)	12	High	19	20	19	Human	FALSE	3 v 3	0.300931	0.212402	0.337956	3 v 3	-0.530319	0.439857	0.76264	0.184694	0.629259	0.0888402	-0.140275	0.17386	-1.62454	15.0379	14.5404	16.0065	14.8977	14.7143	14.382	9.74382	9.78807	9.82225	9.92852	10.4173	9.91109	33641.3	23828.6	65833.1	30524.3	26880.4	21350.5	857.4	884.1	905.3	974.5	1367.5
B4DDC9, B4DY96, B5MD38, C9JE81, C9JEY0, C9K0M0, D6W539, F5GZQ3, P55084	P55084	P55084	P55084	HADHB	Trifunctional enzyme subunit beta, mitochondrial (TP-beta) [Includes: 3-ketoacyl-CoA thiolase (EC 2.3.1.155) (EC 2.3.1.16) (Acetyl-CoA acyltransferase) (Beta-ketothiolase)]	23	High	11	12	11	Human	FALSE	3 v 3	0.418345	0.213461	0.338137	3 v 3	-0.700576	0.241928	0.76264	0.204162	0.882399	0.168475	-0.828562	0.0932095	-1.36638	16.1358	15.3349	16.6905	15.3073	15.4281	15.3242	10.7378	10.2994	10.762	10.942	11.1818	10.9304	72006.4	41330.1	105768	40546.1	44088.5	41023.6	1707.7	1260.2	1736.5	1967.3	2323.1
A0A024QZJ8, A0A024QZP7, A0A087WZZ9, B7Z3D6, E5RIU6, I6L9I5, P06493, Q5H9N4	P06493	P06493	P06493	CDK1	Cyclin-dependent kinase 1 (CDK1) (EC 2.7.11.22) (EC 2.7.11.23) (Cell division control protein 2 homolog) (Cell division protein kinase 1) (p34 protein kinase)	20	High	5	5	3	Human	FALSE	3 v 3	0.624895	0.213524	0.338137	3 v 3	-0.0823018	0.763752	0.875027	-0.0638936	1.0428	0.895779	-0.147495	0.361019	-0.46043	11.1833	11.3014	11.9962	11.0358	11.6624	11.5358	6.37678	6.15785	6.2891	6.31288	7.20065	7.18488	2325.5	2523.8	4085.2	2099.5	3241.4	2969	83.1	71.4	78.2	79.5	147.1
A0A494C0K9, H7C068, H7C0C1, P48047, Q53HH2	P48047	P48047	P48047	ATP5PO	ATP synthase subunit O, mitochondrial (ATP synthase peripheral stalk subunit OSCP) (Oligomycin sensitivity conferral protein) (OSCP)	24	High	4	5	4	Human	FALSE	3 v 3	0.619224	0.213711	0.338137	3 v 3	0.148301	0.846441	0.921092	-0.0593737	0.859682	1.05736	0.673094	0.962706	-1.1909	12.5633	11.764	12.7747	13.2364	12.7267	11.5838	7.96867	7.71699	6.91648	7.90929	8.57667	7.97384	6052.6	3477.8	7007.5	9650.8	6778.1	3069.5	250.5	210.4	120.8	240.4	381.8
A0A0S2Z4T0, A0A1B0GTT5, A0A1B0GVG8, A0A384NPX1, A5Z217, B0YJC4, B0YJC5, B3KRK8, B3KWQ6, B4DUI0, F8W835, H7C5W5, L7RDA5, P08670, P17661, P41219, Q45VM6, Q45VM7, Q45VM8, Q53HU8, Q9H319	V9HWE1	V9HWE1	P08670	VIM	Vimentin	35	High	18	21	14	Human	FALSE	3 v 3	0.54996	0.214268	0.338137	3 v 3	0.34957	0.626118	0.8139	-0.0605529	0.895602	0.814831	0.877247	1.04445	-0.872983	15.9984	15.029	16.2368	16.8756	16.0734	15.3638	11.209	10.9495	10.3929	11.1484	11.8451	11.2077	65462.3	33432.9	77226.2	120246	68957.8	42166.8	2367.2	1977.6	1344.5	2269.9	3679.1
A0AUX1	A0AUX1	A0AUX1	A0AUX1	ZNF33A	ZNF33A protein	1	Medium	1	2	1	Human	FALSE	3 v 3	0.583162	0.214543	0.338137	3 v 3	-1.08814	0.413463	0.76264	1.00081	0.805506	-0.0568312	-0.148934	0.0930035	-3.2085	11.5559	12.6975	14.3924	11.4069	12.7905	11.1839	6.47573	6.28725	5.54226	7.47654	7.09276	5.48543	3010.7	6642.3	21505.9	2715.4	7084.6	2326.5	89	78.1	46.6	178.1	136.5
A0A024R566, A0A024R588, A0A024R5D9, B4DJU4, B4DSE4, B4DX42, C9J792, F8WEV5, H7C561, Q14820, Q15637	A0A024R572	B4DJU4	Q15637	SF1	Splicing factor 1 (Mammalian branch point-binding protein) (BBP) (mBBP) (Transcription factor ZFM1) (Zinc finger gene in MEN1 locus) (Zinc finger protein 162)	6	High	3	3	3	Human	FALSE	3 v 3	0.264521	0.214645	0.338137	3 v 3	-0.630052	0.398188	0.76264	0.161022	0.0771526	0.555389	-0.798517	0.46776	-1.5594	12.5033	11.8781	13.1339	11.7048	12.3458	11.5745	7.22786	6.61912	6.52356	7.38888	6.69627	7.07895	5806	3764.1	8989	3338.1	5205.6	3049.9	149.9	98.3	92	167.6	103.7
A0A0F7KYT8, A0A0F7L0Q8, A0A0F7L1S3, B4DGH9, B4DM21, B4DM78, B4DXZ6, C9IZ22, C9J5B4, C9JY20, C9JZE0, E7EU85, E9PFF5, H7C4S4, P51114	P51114	B4DXZ6	P51114	FXR1	Fragile X mental retardation syndrome-related protein 1 (hFXR1p)	11	High	6	6	6	Human	FALSE	3 v 3	0.178067	0.214793	0.338137	3 v 3	-0.606643	0.0273593	0.76264	0.0838973	0.0737284	0.376576	-0.682555	-0.733521	-0.403852	14.8608	15.3104	14.7556	14.1783	14.5769	14.3518	9.27519	10.0136	9.56491	9.35909	10.0873	9.94149	29754.4	40633.7	27662.3	18538.8	24438.5	20908.2	619.6	1033.7	757.4	656.7	1087.9
I3L1H3, Q99732	Q99732	Q99732	Q99732	LITAF	Lipopolysaccharide-induced tumor necrosis factor-alpha factor (LPS-induced TNF-alpha factor) (Small integral membrane protein of lysosome/late endosome) (p53-induced gene 7 protein)	4	Medium	1	1	1	Human	FALSE	3 v 3	0.366895	0.215861	0.339032	3 v 3	-0.449841	0.339233	0.76264	0.20287	0.774933	0.122882	-0.226534	0.0337114	-1.1567	12.5396	11.7845	12.6582	12.3131	11.8182	11.5015	7.47168	6.62936	6.88387	7.67455	7.40429	7.00675	5954	3527.6	6463.9	5088.8	3611	2899.3	177.5	99	118.1	204.3	169.4
A8K7D9, J3KS65, J3QLL0, P52292, Q7Z726	P52292	P52292	P52292	KPNA2	Importin subunit alpha-1 (Karyopherin subunit alpha-2) (RAG cohort protein 1) (SRP1-alpha)	5	High	2	2	2	Human	FALSE	3 v 3	0.4387	0.216014	0.339032	3 v 3	-0.285014	0.504492	0.76264	0.0170261	0.867816	0.431258	-0.124849	0.230878	-0.96107	12.3313	12.5928	13.7453	12.2064	12.8237	12.7842	7.16189	7.42543	7.48462	7.17891	8.29324	7.91588	5153.2	6177.5	13732.4	4726	7249.6	7054	143.2	171.9	179.1	144.9	313.7
A0A087X2D0, P84103	B2R6F3	B2R6F3	P84103	SRSF3	Serine/arginine-rich splicing factor 3 (Pre-mRNA-splicing factor SRP20) (Splicing factor, arginine/serine-rich 3)	28	High	5	5	4	Human	FALSE	3 v 3	0.495368	0.217888	0.340301	3 v 3	-0.493176	0.450128	0.76264	0.0621199	1.01675	0.407232	-0.00733048	0.0792272	-1.55143	13.6947	13.5333	14.2869	13.6874	13.6126	12.7355	8.27193	7.68299	7.7039	8.33405	8.69975	8.11114	13259.1	11856.1	19989	13191.9	12525.4	6819.7	309.1	205.5	208.5	322.7	415.8
A0A024R9T1, A0A024RAE6, A0A590UJK8, B4DMH5, B4E1U9, B7ZAY4, P60953, Q5JYX0, Q9UJM1	P60953	P60953	P60953	CDC42	Cell division control protein 42 homolog (EC 3.6.5.2) (G25K GTP-binding protein)	21	High	4	4	3	Human	FALSE	3 v 3	0.570872	0.217931	0.340301	3 v 3	-0.737396	0.360969	0.76264	-0.0530599	1.0186	0.74707	-0.300575	0.0633054	-1.97492	13.7036	13.4269	15.2206	13.403	13.4902	13.2456	8.30241	7.96809	8.31606	8.24935	8.9867	9.06313	13341.2	11012.8	38180.8	10832.1	11506.8	9712.6	315.7	250.4	318.7	304.3	507.3
Q9NY12	Q9NY12	Q9NY12	Q9NY12	GAR1	H/ACA ribonucleoprotein complex subunit 1 (Nucleolar protein family A member 1) (snoRNP protein GAR1)	14	High	3	3	2	Human	FALSE	3 v 3	0.25231	0.217959	0.340301	3 v 3	-0.324858	0.679879	0.836155	0.0347654	0.519671	0.202493	0.218257	0.483026	-1.67586	10.0471	9.33204	10.7791	10.2654	9.81506	9.10329	4.84298	4.49825	4.45286	4.87774	5.01792	4.65535	1058	644.5	1757.3	1230.8	900.8	550	28.7	22.6	21.9	29.4	32.4
A0A2R8Y4M7, A0A2R8Y857, A0A3B3IS06, A0A6I8PRA0, B4DLB1, B4DRA2, E7ETY2, H0Y8Y7, H0YA99, Q13428, Q59FZ2	Q13428	E7ETY2	Q13428	TCOF1	Treacle protein (Treacher Collins syndrome protein)	6	High	9	9	9	Human	FALSE	3 v 3	0.469752	0.218133	0.340301	3 v 3	-0.367762	0.622912	0.81229	0.129951	0.991585	0.287719	-0.0743131	0.562205	-1.59118	13.4323	13.6057	14.7712	13.358	14.1679	13.18	8.08534	8.19131	8.60437	8.21529	9.18289	8.89209	11054.5	12466.1	27962	10499.5	18406.5	9280.6	271.6	292.3	389.2	297.2	581.2
B2RBC7, J3QR55, Q8TC04, Q99PS0, Q9C075, Q9UFN7	Q9C075	Q9C075	Q9C075	KRT23	Keratin, type I cytoskeletal 23 (Cytokeratin-23) (CK-23) (Keratin-23) (K23)	19	High	6	7	4	Human	TRUE	3 v 3	0.39577	0.218648	0.340454	3 v 3	-1.11969	0.374936	0.76264	0.380994	0.790105	0.0162102	-0.321535	0.0480412	-3.08559	11.2186	11.9536	13.5817	10.8971	12.0016	10.4962	6.32912	5.93782	5.14568	6.71012	6.72792	5.16189	2383.1	3966.3	12260.6	1907	4100.6	1444.3	80.4	61.3	35.4	104.7	106
P62424, Q5T8U2, Q5T8U3, Q9BY74	P62424	Q5T8U3	P62424	RPL7A	60S ribosomal protein L7a (Large ribosomal subunit protein eL8) (PLA-X polypeptide) (Surfeit locus protein 3)	23	High	6	6	6	Human	FALSE	3 v 3	0.525668	0.218887	0.340454	3 v 3	-0.548289	0.245228	0.76264	0.109654	1.10116	0.366187	-0.258822	-0.165977	-1.22007	14.979	14.6563	15.2399	14.7201	14.4903	14.0198	9.72434	9.11582	9.08852	9.834	10.217	9.45471	32293.7	25821.9	38695.2	26990.1	23015.7	16610.4	845.9	554.8	544.4	912.7	1190.2
B2R4D8, E4W6B6, K7ELC7, K7EQQ9, K7ERY7, P61353	P61353	E4W6B6	P61353	RPL27	60S ribosomal protein L27 (Large ribosomal subunit protein eL27)	23	High	4	4	4	Human	FALSE	3 v 3	0.539461	0.219349	0.340664	3 v 3	-0.368746	0.271322	0.76264	0.0454755	1.09752	0.475389	-0.21251	-0.0445464	-0.84918	12.3554	12.8123	14.0615	12.1428	12.7678	13.2124	7.6872	7.68089	8.44377	7.73268	8.77841	8.91916	5240	7192.8	17098	4522.3	6974.1	9491.1	206.1	205.2	348.2	212.7	439.1
A0A384ME17, H3BNU3, P49411	P49411	A0A384ME17	P49411	TUFM	Elongation factor Tu, mitochondrial (EF-Tu) (P43)	56	High	21	46	21	Human	FALSE	3 v 3	-0.275812	0.221331	0.342804	3 v 3	-0.68204	0.254288	0.76264	-0.484647	0.0320239	-0.374814	-1.03169	0.174932	-1.18937	17.5666	16.8307	18.0502	16.5349	17.0057	16.8608	13.7834	13.237	13.7291	13.2987	13.269	13.3543	194124	116563	271421	94953.6	131589	119017	14099.9	9654.5	13579.4	10076.8	9871.2
B4E3J6, Q9NWB6	Q9NWB6	Q9NWB6	Q9NWB6	ARGLU1	Arginine and glutamate-rich protein 1	8	High	3	3	3	Human	FALSE	3 v 3	0.455226	0.221584	0.342804	3 v 3	-0.758712	0.226499	0.76264	0.226965	0.973191	0.165522	-0.266435	-0.374	-1.6357	12.2713	12.7286	13.2819	12.0049	12.3546	11.6462	6.92481	6.6893	7.07575	7.15178	7.66249	7.24127	4943.4	6787.1	9960.1	4109.8	5237.2	3205.3	121.5	103.2	134.9	142.2	202.6
A0A0C4DGI3, B3KTN4, B4DJV2, F8VP03, F8VR34, F8VTT8, F8VU34, F8VWQ5, F8W031, F8W0J2, F8W4S1, H0YIC4, O75390, Q0QEL2	A0A024RB75	A0A024RB75	O75390	CS	Citrate synthase, mitochondrial (EC 2.3.3.1) (Citrate (Si)-synthase)	7	High	3	3	3	Human	FALSE	3 v 3	0.25077	0.221717	0.342804	3 v 3	-0.39482	0.310421	0.76264	-0.0311161	0.434199	0.349227	-0.499448	0.157184	-0.842196	10.9535	11.4507	11.9591	10.4541	11.6079	11.1169	6.13545	6.63081	6.44128	6.10434	7.06501	6.79051	1983.1	2799.1	3981.4	1402.8	3121.3	2220.8	70.3	99.1	86.9	68.8	133.9
B3KQQ3, H7C2V1, O60568	O60568	H7C2V1	O60568	PLOD3	Multifunctional procollagen lysine hydroxylase and glycosyltransferase LH3 [Includes: Procollagen-lysine,2-oxoglutarate 5-dioxygenase 3 (EC 1.14.11.4) (Lysyl hydroxylase 3) (LH3); Procollagen glycosyltransferase (EC 2.4.1.50) (EC 2.4.1.66) (Galactosylhydroxylysine-glucosyltransferase) (Procollagen galactosyltransferase) (Procollagen glucosyltransferase)]	2	High	1	1	1	Human	FALSE	3 v 3	0.506324	0.222136	0.342942	3 v 3	-0.734868	0.204907	0.76264	0.145361	1.0783	0.295308	-0.729178	-0.0512014	-1.42422	10.3229	10.3529	11.0402	9.59376	10.3017	9.616	4.82273	4.64962	5.17393	4.96809	5.72792	5.46923	1280.9	1307.8	2105.9	772.7	1262.2	784.7	28.3	25.1	36.1	31.3	53
A0A024R5H8, C9J0I2, F5GX61, F5H3K7, P20340, Q53ET8, Q6AZ91, Q6FGX3, Q9NRW1	P20340	Q6AZ91	P20340	RAB6A	Ras-related protein Rab-6A (Rab-6)	5	High	1	1	1	Human	FALSE	3 v 3	0.422925	0.223067	0.343868	3 v 3	0.100978	0.844153	0.921092	-0.0385476	0.781971	0.525353	0.864609	0.13996	-0.701636	11.0925	11.8665	12.158	11.9571	12.0065	11.4564	6.73064	6.74551	6.80735	6.69209	7.52748	7.33271	2183.6	3734	4570.2	3976	4114.4	2810.1	106.2	107.3	112	103.4	184.5
A0A2H4G024	A0A2H4G024	A0A2H4G024	A0A2H4G024	HLA-A	MHC class I antigen (Fragment)	8	High	1	1	1	Human	FALSE	3 v 3	0.486197	0.223582	0.34415	3 v 3	-0.414086	0.375039	0.76264	-0.071769	0.75409	0.776271	-0.0669362	-0.0300489	-1.14527	11.0254	10.9753	11.8786	10.9585	10.9453	10.7334	6.08746	5.91409	5.97728	6.01569	6.66818	6.75355	2084.4	2013.3	3765.5	1989.9	1971.8	1702.4	68	60.3	63	64.7	101.7
A0A0G2JNQ3, A0A0G2JPF8, A8K9A4, B2R5W2, B2R603, B2RXH8, B3KX96, B4DMJ1, B4DQQ2, B4DSU6, B4DY08, B7ZW38, D3DPI2, G3V251, G3V2D6, G3V2Q1, G3V3K6, G3V4C1, G3V4W0, G3V555, G3V575, G3V576, G3V5V7, G3V5X6, O60812, P07910, Q569J8, Q6PKD2	P07910	B4DY08	P07910	HNRNPC	Heterogeneous nuclear ribonucleoproteins C1/C2 (hnRNP C1/C2)	13	High	4	4	4	Human	FALSE	3 v 3	0.228566	0.224241	0.344246	3 v 3	-0.491525	0.668282	0.833092	0.34308	0.376287	-0.0336693	0.119732	0.830968	-2.42527	12.4743	12.6159	14.5857	12.594	13.4469	12.1604	8.02237	8.54882	7.94895	8.36545	8.92511	7.91528	5690.3	6277.1	24588.8	6182.7	11166.2	4577.8	260	374.5	247.1	329.8	486.1
B3KS36, B4DN06, B5MCW2, F8WCR1, G5E9G0, H7C3M2, H7C422, P39023, Q49AJ9, Q8TBW1, Q96QL0, Q9BT63, Q9NY85	P39023	P39023	P39023	RPL3	60S ribosomal protein L3 (HIV-1 TAR RNA-binding protein B) (TARBP-B) (Large ribosomal subunit protein uL3)	17	High	9	11	9	Human	FALSE	3 v 3	0.41579	0.224307	0.344246	3 v 3	-0.41778	0.300942	0.76264	0.16702	0.894075	0.186275	-0.123472	-0.107796	-1.02207	13.7718	13.799	14.0765	13.6484	13.6913	13.0544	8.55305	8.34385	8.44708	8.72007	9.23793	8.63336	13987.3	14253.7	17275.7	12840	13227.5	8506.7	375.6	324.9	349	421.7	603.8
B8ZZG1, C9J4Q3, C9JGI8, Q9NZW5	Q9NZW5	Q9NZW5	Q9NZW5	PALS2	Protein PALS2 (MAGUK p55 subfamily member 6) (Membrane protein, palmitoylated 6) (Veli-associated MAGUK 1) (VAM-1)	7	High	4	4	4	Human	FALSE	3 v 3	0.676082	0.227108	0.347769	3 v 3	-0.64731	0.0545779	0.76264	1.45598	0.208947	0.363322	-0.750802	-0.33744	-0.853688	10.1485	9.27496	10.2755	9.39767	8.93752	9.42185	3.926	4.52982	4.41278	5.38198	4.73877	4.7761	1135	619.5	1239.5	674.5	490.3	685.9	15.2	23.1	21.3	41.7	26.7
A0A087WT44, B3KSE0, I3L159, I3L1F5, I3L1Y2, P30519, Q53HF1, Q6FHB5, Q6IBP2	P30519	Q53HF1	P30519	HMOX2	Heme oxygenase 2 (HO-2) (EC 1.14.14.18)	2	High	1	1	1	Human	FALSE	3 v 3	0.593647	0.227271	0.347769	3 v 3	-0.352701	0.479061	0.76264	0.069307	1.24374	0.467896	-0.172719	0.247743	-1.13313	11.0138	11.0357	11.9715	10.8411	11.2834	10.8384	5.66676	5.66676	6.24222	5.73606	6.91049	6.71012	2067.7	2099.3	4016	1834.4	2492.6	1831	50.8	50.8	75.7	53.3	120.3
A0A024RAM4, A2BDK6, A5D6X1, A5D8X6, B4E2J8, B4E3M1, C9JKF1, D6RA32, D6RA40, E9PGC8, P46821, P78559, Q05BW8, Q32NB7, Q4VBY4, Q5H9P1, Q5K651, Q6PJD3, Q86X89, Q8IVG5	P46821	A0A024RAM4	P46821	MAP1B	Microtubule-associated protein 1B (MAP-1B) [Cleaved into: MAP1B heavy chain; MAP1 light chain LC1]	2	High	5	5	5	Human	FALSE	3 v 3	0.224654	0.228168	0.348627	3 v 3	-0.264109	0.274064	0.76264	-0.00980762	0.442611	0.24116	-0.02071	-0.163361	-0.608256	12.4725	12.8919	13.1363	12.4518	12.7285	12.528	7.20555	7.87344	7.77676	7.19574	8.31606	8.01792	5683.2	7600.6	9003.5	5602.2	6786.9	5906.2	147.6	234.5	219.3	146.6	318.7
Q8WVV4	Q8WVV4	Q8WVV4	Q8WVV4	POF1B	Protein POF1B (Premature ovarian failure protein 1B)	19	High	11	11	11	Human	FALSE	3 v 3	0.542782	0.228803	0.349085	3 v 3	-0.84506	0.559536	0.76995	0.963725	0.742466	-0.0778437	-0.279233	0.923868	-3.17981	12.5887	13.3576	15.3116	12.3095	14.2815	12.1318	7.46923	7.03232	6.65678	8.43296	7.77479	6.57894	6160.1	10496.6	40668.9	5076.1	19914.1	4487.9	177.2	130.9	100.9	345.6	219
P14174	I4AY87	I4AY87	P14174	MIF	Macrophage migration inhibitory factor (MIF) (EC 5.3.2.1) (Glycosylation-inhibiting factor) (GIF) (L-dopachrome isomerase) (L-dopachrome tautomerase) (EC 5.3.3.12) (Phenylpyruvate tautomerase)	18	High	2	2	2	Human	FALSE	3 v 3	0.229109	0.231658	0.352922	3 v 3	-0.353462	0.508535	0.76264	-0.00834734	0.458955	0.23672	-1.1722	-0.236871	0.348687	11.1864	11.4906	11.3911	10.0142	11.2537	11.7398	5.70044	6.36632	6.58346	5.69209	6.82528	6.82018	2330.4	2877.5	2685.8	1034.1	2441.8	3420.1	52	82.5	95.9	51.7	113.4
P29966	P29966	P29966	P29966	MARCKS	Myristoylated alanine-rich C-kinase substrate (MARCKS) (Protein kinase C substrate, 80 kDa protein, light chain) (80K-L protein) (PKCSL)	3	High	1	1	1	Human	FALSE	3 v 3	0.457383	0.232537	0.35318	3 v 3	-0.0319308	0.958604	0.982893	0.22311	0.996188	0.152851	0.0448954	0.871198	-1.01189	10.4463	10.4479	13.1942	10.4912	11.3191	12.1824	5.84298	6.24413	7.25739	6.06609	7.24031	7.41024	1395.2	1396.8	9372.7	1439.3	2555	4647.9	57.4	75.8	153	67	151.2
A0A0G2JLD8, B7Z268, C9K0U8, E7EUY5, Q04837, Q567R6	A4D1U3	A4D1U3	Q04837	SSBP1	Single-stranded DNA-binding protein, mitochondrial (Mt-SSB) (MtSSB) (PWP1-interacting protein 17)	11	High	2	2	2	Human	FALSE	3 v 3	0.529503	0.232584	0.35318	3 v 3	-0.341436	0.59735	0.79553	-0.0907655	0.910363	0.768912	0.336418	0.0673693	-1.42809	10.9435	10.9505	11.9868	11.28	11.0179	10.5587	6.20555	5.63807	5.71973	6.11478	6.54844	6.48864	1969.4	1978.9	4058.7	2486.6	2073.5	1508.3	73.8	49.8	52.7	69.3	93.6
P61026, Q53SX4, Q53T70, Q9UL28	P61026	P61026	P61026	RAB10	Ras-related protein Rab-10 (EC 3.6.5.2)	49	High	12	13	11	Human	FALSE	3 v 3	0.370138	0.232847	0.35318	3 v 3	-0.703415	0.30474	0.76264	-0.0524644	0.680113	0.482766	-0.380299	-0.0194533	-1.71049	16.0699	16.2834	17.5668	15.6896	16.264	15.8563	10.7984	11.0189	11.1444	10.7459	11.699	11.6272	68788.5	79762.5	194151	52848.7	78694.2	59323.8	1780.9	2075	2263.6	1717.3	3324.7
P00761	P00761	P00761	P00761		Trypsin (EC 3.4.21.4)	25	High	4	32	4		TRUE	3 v 3	0.512817	0.235132	0.355563	3 v 3	-0.647146	0.235399	0.76264	0.00130738	1.05767	0.479469	-0.180882	-0.348019	-1.41254	14.6604	13.9134	14.6926	14.4796	13.5654	13.28	9.37025	8.10119	8.58796	9.37156	9.15886	9.06743	25896	15429.4	26479.4	22844.5	12122.3	9947	661.8	274.6	384.8	662.4	571.6
D6R9I9, D6RGF4, H0Y990, P61221	P61221	P61221	P61221	ABCE1	ATP-binding cassette sub-family E member 1 (2'-5'-oligoadenylate-binding protein) (HuHP68) (RNase L inhibitor) (Ribonuclease 4 inhibitor) (RNS4I)	6	High	4	4	4	Human	FALSE	3 v 3	0.343991	0.235301	0.355563	3 v 3	-0.616568	0.0101047	0.76264	-0.0430687	0.654465	0.420576	-0.726877	-0.510669	-0.612158	10.4864	11.1532	11.0096	9.75956	10.6425	10.3975	4.93546	5.45615	5.50779	4.89239	6.11061	5.92837	1434.6	2277.4	2061.7	866.8	1598.5	1348.8	30.6	43.9	45.5	29.7	69.1
A8K1M2, B2RDW0, E7EMB3, F8WBR5, G3V479, M0QZ52, P0DP25, Q9BRL5	P0DP25	B2RDW0	P0DP25	CALM3	Calmodulin-3	16	High	2	2	1	Human	FALSE	3 v 3	0.42964	0.235445	0.355563	3 v 3	-0.28786	0.696248	0.842849	0.514079	-0.0501235	0.824966	-0.619095	0.94573	-1.19021	11.1189	9.89497	10.9408	10.4998	10.8407	9.75054	4.8679	5.94251	5.46597	5.38198	5.89239	6.29094	2224	952.1	1965.6	1448	1833.9	861.4	29.2	61.5	44.2	41.7	59.4
B2R5I8, B2R7I9, O14966, P57729, Q13637, Q53EX5, Q7Z4W7	Q13637	Q13637	Q13637	RAB32	Ras-related protein Rab-32	17	High	3	3	3	Human	FALSE	3 v 3	0.427188	0.238046	0.358969	3 v 3	-0.616265	0.233784	0.76264	0.0480432	0.916663	0.316857	-0.132736	-0.383355	-1.33271	12.238	12.0066	12.7648	12.1052	11.6233	11.4321	7.11686	6.44791	6.68089	7.16491	7.36457	6.99774	4830.5	4114.9	6959.8	4405.9	3154.7	2763.2	138.8	87.3	102.6	143.5	164.8
C9J365, C9JA28, Q9UNL2	Q9UNL2	C9JA28	Q9UNL2	SSR3	Translocon-associated protein subunit gamma (TRAP-gamma) (Signal sequence receptor subunit gamma) (SSR-gamma)	16	High	4	4	4	Human	FALSE	3 v 3	0.674559	0.239859	0.360804	3 v 3	-0.485114	0.464985	0.76264	0.469485	1.46059	0.0935994	-0.180472	0.262914	-1.53778	10.0459	9.9629	11.4391	9.86542	10.2258	9.90132	4.70044	4.49825	5.7866	5.16993	5.95884	5.8802	1057.1	998	2776.6	932.8	1197.5	956.3	26	22.6	55.2	36	62.2
E2JL21, P51398, V9GY11, V9GYA7, V9GYC9, V9GYF7, V9GYJ3, V9GYJ9, V9GYL4, V9GYL9, V9GYW1, V9GZ03, V9GZ61	P51398	P51398	P51398	DAP3	28S ribosomal protein S29, mitochondrial (MRP-S29) (S29mt) (Death-associated protein 3) (DAP-3) (Ionizing radiation resistance conferring protein) (Mitochondrial small ribosomal subunit protein mS29)	18	High	6	6	6	Human	FALSE	3 v 3	0.377133	0.240466	0.360804	3 v 3	-0.364422	0.484104	0.76264	0.11139	0.83173	0.188279	-0.302551	0.343829	-1.13454	13.7683	13.2159	14.6832	13.4658	13.5598	13.5487	9.21796	8.78463	9.27729	9.32935	9.61637	9.46557	13953.2	9514.7	26307.9	11313.5	12075.3	11982.7	595.5	441	620.5	643.3	784.9
J3KTE4, J3QR09, P84098, Q53G49, Q8IWR8	P84098	P84098	P84098	RPL19	60S ribosomal protein L19 (Large ribosomal subunit protein eL19)	26	High	6	9	6	Human	FALSE	3 v 3	0.35521	0.241004	0.360804	3 v 3	-0.822543	0.129966	0.76264	0.090011	0.781964	0.193655	-0.347686	-0.664077	-1.45587	14.8172	15.2187	15.7495	14.4695	14.5546	14.2936	9.50263	9.43962	9.71218	9.59264	10.2216	9.90584	28868.6	38130.4	55089.2	22686.2	24063.8	20082	725.4	694.4	838.8	772.1	1194
A0A0S2Z511, A0A0U1RQF8, A0A0U1RQL1, A0A2R8Y5P6, A0A2R8Y6E6, A0A2R8Y6Y7, A0A2R8YDQ9, B4DRV2, B4DY87, B7Z9S6, B7ZAF6, E5KS55, Q5T9Q5, Q6N0B1, Q7Z503, Q9P2R7, Q9Y4T0	Q9P2R7	B7ZAF6	Q9P2R7	SUCLA2	Succinate--CoA ligase [ADP-forming] subunit beta, mitochondrial (EC 6.2.1.5) (ATP-specific succinyl-CoA synthetase subunit beta) (A-SCS) (Succinyl-CoA synthetase beta-A chain) (SCS-betaA)	8	High	4	4	4	Human	FALSE	3 v 3	0.159789	0.241109	0.360804	3 v 3	-0.326469	0.500317	0.76264	0.263838	0.249476	-0.0339473	0.00279999	0.140653	-1.12286	10.2708	10.1494	11.333	10.2736	10.29	10.2102	5.90207	5.87774	5.91169	6.16591	6.12722	5.87774	1235.4	1135.7	2579.8	1237.8	1252	1184.6	59.8	58.8	60.2	71.8	69.9
Q92665	Q92665	Q92665	Q92665	MRPS31	28S ribosomal protein S31, mitochondrial (MRP-S31) (S31mt) (Imogen 38) (Mitochondrial small ribosomal subunit protein mS31)	9	High	3	3	3	Human	FALSE	3 v 3	0.334282	0.241259	0.360804	3 v 3	-0.383392	0.444192	0.76264	0.252537	0.719438	0.0308715	-0.199944	0.208987	-1.15922	12.3739	11.8213	13.0608	12.1739	12.0303	11.9015	7.8157	7.31288	7.76354	8.06824	8.03232	7.79442	5307.7	3618.9	8544.4	4620.8	4183	3825.8	225.3	159	217.3	268.4	261.8
A0A1B0GU39, A0A1B0GVR8	A0A1B0GU39	A0A1B0GVR8	A0A1B0GU39	CLN6	Ceroid-lipofuscinosis neuronal protein 6	10	Medium	1	1	1	Human	FALSE	3 v 3	0.464948	0.241774	0.360804	3 v 3	-0.369051	0.549926	0.769304	0.0798048	1.01601	0.29903	0.080562	0.214002	-1.40172	11.9949	12.4026	13.7386	12.0754	12.6166	12.3368	7.32193	7.55612	7.99605	7.40173	8.57213	8.29508	4081.5	5414.6	13668.4	4315.9	6280.4	5173.2	160	188.2	255.3	169.1	380.6
F5H157, Q15286	Q15286	F5H157	Q15286	RAB35	Ras-related protein Rab-35 (GTP-binding protein RAY) (Ras-related protein Rab-1C)	11	High	2	3	1	Human	FALSE	3 v 3	0.359759	0.241939	0.360804	3 v 3	-0.677338	0.567531	0.775128	-0.0578809	0.455094	0.682064	0.498458	0.132791	-2.66326	11.95	11.982	14.0634	12.4485	12.1148	11.4001	6.96116	6.88387	6.87406	6.90328	7.33896	7.55612	3956.6	4045.1	17120	5589.5	4435.1	2702.6	124.6	118.1	117.3	119.7	161.9
A8K088, A8K7F6, B4DJX6, B4DKP9, B4DNH2, B4E047, B4E102, E7EMV8, E7EQG2, I3L3H2, J3KS25, J3KS93, J3KSN7, J3KSZ0, J3KT04, J3KT12, J3KTB5, J3KTN0, J3QKZ9, J3QL43, J3QL52, J3QLN6, J3QR64, J3QS69, P38919, P60842, Q14240, Q59F68, Q86WD0, Q96B07, Q9NZE6	P60842	Q59F68	P60842	EIF4A1	Eukaryotic initiation factor 4A-I (eIF-4A-I) (eIF4A-I) (EC 3.6.4.13) (ATP-dependent RNA helicase eIF4A-1)	12	High	4	4	4	Human	FALSE	3 v 3	0.226946	0.242313	0.360804	3 v 3	0.154407	0.825304	0.914825	0.0116481	0.484765	0.184425	0.829296	0.708283	-1.07436	12.1039	12.6918	13.6249	12.9332	13.4001	12.5505	7.43212	8.28309	7.78136	7.44377	8.76785	7.96578	4401.8	6616.3	12632.6	7821.2	10810.1	5999	172.7	311.5	220	174.1	435.9
A0A0S2Z4A1, A0A2R8Y891, B1APP6, B1APP8, B3KNQ7, B4E162, H0Y3Y3, H0Y757, O14943, P08237, P17858, Q01813, Q49A78, Q59GI2, Q5VSR5, Q6MZK4, Q7L2M7, Q7Z3R9, Q8WTZ9, Q9BSP4, V9GY25	Q01813	Q01813	Q01813	PFKP	ATP-dependent 6-phosphofructokinase, platelet type (ATP-PFK) (PFK-P) (EC 2.7.1.11) (6-phosphofructokinase type C) (Phosphofructo-1-kinase isozyme C) (PFK-C) (Phosphohexokinase)	16	High	11	11	11	Human	FALSE	3 v 3	0.189686	0.242388	0.360804	3 v 3	-0.107496	0.355281	0.76264	0.320174	0.289634	-0.0407513	-0.253046	0.057356	-0.126798	13.8706	13.9566	13.9901	13.6176	14.014	13.8633	8.50064	9.00843	9.23649	8.82082	9.29806	9.19574	14978.5	15898.6	16272.1	12568.8	16543.4	14903	362.2	515	603.2	452.2	629.5
A0A0B4J2A4, B2RB23, B3KNP8, K7EME0, P42765	P42765	P42765	P42765	ACAA2	3-ketoacyl-CoA thiolase, mitochondrial (EC 2.3.1.16) (Acetyl-CoA acetyltransferase) (EC 2.3.1.9) (Acetyl-CoA acyltransferase) (Acyl-CoA hydrolase, mitochondrial) (EC 3.1.2.-) (EC 3.1.2.1) (EC 3.1.2.2) (Beta-ketothiolase) (Mitochondrial 3-oxoacyl-CoA thiolase) (T1)	9	High	3	3	3	Human	FALSE	3 v 3	0.292858	0.243258	0.361581	3 v 3	-0.663067	0.311343	0.76264	-0.0648909	0.467868	0.475595	-1.10089	0.322224	-1.21053	13.3708	12.3873	13.5567	12.2699	12.7095	12.3462	7.96636	7.80219	7.9431	7.90147	8.27006	8.4187	10593.1	5357.3	12049.5	4938.8	6698	5206.7	250.1	223.2	246.1	239.1	308.7
A0A087WWH0, A0A087WXM6, A0A087WY81, A0A0A0MRF8, A0A0A6YYL6, J3KRB3, J3KRX5, J3KSJ0, J3QLC8, J3QQT2, J3QS96, P18621	A0A024R261	J3KRX5	P18621	RPL17	60S ribosomal protein L17 (60S ribosomal protein L23) (Large ribosomal subunit protein uL22) (PD-1)	27	High	5	6	4	Human	FALSE	3 v 3	0.255816	0.244024	0.362202	3 v 3	-0.889558	0.144115	0.76264	0.297784	0.50368	-0.0340174	-0.250373	-0.852834	-1.56547	15.4504	16.466	16.8008	15.2001	15.6132	15.2353	9.84471	10.5605	10.8259	10.1425	11.0642	10.7919	44775.6	90524.4	114168	37641.9	50123	38573.9	919.5	1510.2	1815.2	1130.3	2141.2
B2RA03, F8VZY9, I6L965, P05783	P05783	P05783	P05783	KRT18	Keratin, type I cytoskeletal 18 (Cell proliferation-inducing gene 46 protein) (Cytokeratin-18) (CK-18) (Keratin-18) (K18)	15	High	8	11	6	Human	FALSE	3 v 3	0.617844	0.246097	0.364757	3 v 3	0.0441488	0.938473	0.974135	-0.142875	1.02685	0.969563	0.519018	0.581482	-0.968054	14.0792	13.2919	14.2062	14.5982	13.8734	13.2381	9.18289	9.04193	8.40982	9.04002	10.0688	9.37938	17308.9	10029.1	18900.8	24803.3	15007.4	9662	581.2	527.1	340.1	526.4	1074
P13010, Q53T09, Q53TC2	P13010	P13010	P13010	XRCC5	X-ray repair cross-complementing protein 5 (EC 3.6.4.-) (86 kDa subunit of Ku antigen) (ATP-dependent DNA helicase 2 subunit 2) (ATP-dependent DNA helicase II 80 kDa subunit) (CTC box-binding factor 85 kDa subunit) (CTC85) (CTCBF) (DNA repair protein XRCC5) (Ku80) (Ku86) (Lupus Ku autoantigen protein p86) (Nuclear factor IV) (Thyroid-lupus autoantigen) (TLAA) (X-ray repair complementing defective…	4	High	3	3	3	Human	FALSE	3 v 3	0.278721	0.248305	0.367435	3 v 3	-0.253845	0.689769	0.841563	-0.0670241	0.444897	0.458291	0.186119	0.39936	-1.34701	13.453	13.3888	13.6641	13.6391	13.7882	12.317	8.57403	8.62388	8.33092	8.507	9.06878	8.78921	11213.6	10726.1	12980.5	12757.7	14146.9	5102.7	381.1	394.5	322	363.8	537
A0A024R5Z9, A0A024R609, A0A4D6DDG8, B4DNK4, B4DPM0, B4DRT3, H3BN34, H3BQ34, H3BQZ3, H3BR70, H3BT25, H3BTJ2, H3BTN5, H3BU13, H3BUW1, P14618, P30613, Q16715, Q16716, Q504U3, Q8WUW7	V9HWB8	A0A024R5Z9	P14618	PKM	Pyruvate kinase PKM (EC 2.7.1.40) (Cytosolic thyroid hormone-binding protein) (CTHBP) (Opa-interacting protein 3) (OIP-3) (Pyruvate kinase 2/3) (Pyruvate kinase muscle isozyme) (Thyroid hormone-binding protein 1) (THBP1) (Tumor M2-PK) (p58)	17	High	10	10	9	Human	FALSE	3 v 3	0.385259	0.248759	0.367435	3 v 3	-0.37117	0.676724	0.836155	0.743365	0.481297	-0.0688857	0.208202	0.571611	-1.89332	14.3284	15.3723	16.6763	14.5366	15.944	14.7829	9.22473	10.0893	9.83889	9.96809	10.5706	9.77	20571.7	42416.8	104726	23765.4	63039.1	28190.9	598.3	1089.4	915.8	1001.6	1520.8
P59665, P59666	P59665	P59665	P59665	DEFA1; DEFA1B	Neutrophil defensin 1 (Defensin, alpha 1) (HNP-1) (HP-1) (HP1) [Cleaved into: HP 1-56; Neutrophil defensin 2 (HNP-2) (HP-2) (HP2)]	16	Medium	2	3	2	Human	FALSE	3 v 3	0.598886	0.248965	0.367435	3 v 3	0.0592832	0.910711	0.959723	-0.0470851	1.24257	0.601173	0.299348	0.72203	-0.843529	9.93487	9.95463	10.553	10.2342	10.6767	9.70943	5.44626	4.41278	3.56071	5.39917	5.65535	4.16189	978.8	992.3	1502.3	1204.5	1636.8	837.2	43.6	21.3	11.8	42.2	50.4
B4E364, C9J6B1, C9JQB3, P11234	P11234	P11234	P11234	RALB	Ras-related protein Ral-B (EC 3.6.5.2)	19	High	4	4	2	Human	FALSE	3 v 3	0.186049	0.250409	0.368887	3 v 3	-1.34649	0.328615	0.76264	0.044992	0.416457	0.0966992	-0.117825	-0.483826	-3.43781	12.1953	10.9388	13.8601	12.0775	10.455	10.4223	7.1179	5.66676	5.8505	7.16289	6.08321	5.9472	4689.9	1963	14869.7	4322.1	1403.7	1372.2	138.9	50.8	57.7	143.3	67.8
A0A024R814, A8MUD9, O95036, P18124	P18124	P18124	P18124	RPL7	60S ribosomal protein L7 (Large ribosomal subunit protein uL30)	19	High	4	4	4	Human	FALSE	3 v 3	0.3037	0.250658	0.368887	3 v 3	-0.474061	0.2551	0.76264	-0.0386158	0.616819	0.332896	0.0307885	-0.444938	-1.00803	13.0291	13.4214	13.2869	13.0599	12.9765	12.2789	8.2427	7.99605	7.89785	8.20408	8.61287	8.23074	8358.7	10970.9	9994.5	8539	8059.4	4969.5	302.9	255.3	238.5	294.9	391.5
Q8TCJ2	Q8TCJ2	Q8TCJ2	Q8TCJ2	STT3B	Dolichyl-diphosphooligosaccharide--protein glycosyltransferase subunit STT3B (Oligosaccharyl transferase subunit STT3B) (STT3-B) (EC 2.4.99.18) (Source of immunodominant MHC-associated peptides homolog)	4	High	4	4	2	Human	FALSE	3 v 3	0.52968	0.252383	0.370118	3 v 3	-0.403641	0.560933	0.77017	0.290935	1.18696	0.111141	0.304753	0.0464972	-1.56217	10.4764	10.5644	11.5089	10.7812	10.6109	9.94676	5.19771	4.99095	5.60585	5.48864	6.17792	5.71699	1424.7	1514.3	2914.3	1759.8	1563.9	986.9	36.7	31.8	48.7	44.9	72.4
B2RDU4, B4DF73, B8ZZQ4, Q96EY7	Q96EY7	Q96EY7	Q96EY7	PTCD3	Pentatricopeptide repeat domain-containing protein 3, mitochondrial (28S ribosomal protein S39, mitochondrial) (MRP-S39) (Mitochondrial small ribosomal subunit protein mS39) (Transformation-related gene 15 protein) (TRG-15)	3	High	2	2	2	Human	FALSE	3 v 3	0.384026	0.252516	0.370118	3 v 3	-0.564564	0.433346	0.76264	0.401729	0.792874	-0.0425246	-0.173764	0.186775	-1.7067	11.1823	10.4165	11.8397	11.0086	10.6033	10.133	6.39917	6.04002	6.59096	6.8009	6.83289	6.54844	2323.9	1366.7	3665.3	2060.2	1555.6	1122.9	84.4	65.8	96.4	111.5	114
C9JAK5, C9JPM4, P18085, U3KQF2	P18085	P18085	P18085	ARF4	ADP-ribosylation factor 4	34	High	6	7	5	Human	FALSE	3 v 3	0.381004	0.252567	0.370118	3 v 3	-0.00158926	0.995564	0.996524	-0.0957231	0.658987	0.579747	-0.507954	0.237815	0.265371	15.0634	14.9858	15.0202	14.5554	15.2236	15.2856	9.69471	9.95158	10.2409	9.59898	10.6106	10.8207	34239.4	32447.7	33230.3	24077.8	38262.5	39941	828.7	990.2	1210.1	775.5	1563.5
B4DKI9, B4DT94, D6RH20, D6RJC7, E5RJ73, G5EA06, Q6PKB3, Q8N6F2, Q92552	A0A024RAJ1	B4DT94	Q92552	MRPS27	28S ribosomal protein S27, mitochondrial (MRP-S27) (S27mt) (Mitochondrial ribosomal protein S27) (Mitochondrial small ribosomal subunit protein mS27)	13	High	4	5	4	Human	FALSE	3 v 3	0.301712	0.253111	0.370118	3 v 3	-0.394891	0.416433	0.76264	0.0244701	0.665236	0.215431	-0.268345	0.205865	-1.12219	13.4854	12.8916	14.1473	13.2171	13.0974	13.0251	8.95681	8.50819	8.83605	8.98128	9.17343	9.05148	11468.9	7598.9	18145.4	9522.3	8764.4	8335.9	496.9	364.1	457	505.4	577.4
P16401	P16401	P16401	P16401	H1-5	Histone H1.5 (Histone H1a) (Histone H1b) (Histone H1s-3)	21	High	6	7	5	Human	FALSE	3 v 3	0.9305	0.253289	0.370118	3 v 3	0.240836	0.730253	0.859414	0.0650989	2.04791	0.678488	0.812176	0.884616	-0.974283	13.9822	13.5825	14.9483	14.7944	14.4671	13.974	9.08693	8.55497	8.75989	9.15203	10.6029	9.43838	16183.2	12267.2	31614.2	28415.4	22648.6	16091.4	543.8	376.1	433.5	568.9	1555.2
B2R643, B3KQI2, B4DTV4, C9JUP5, C9JYW1, E7EQD9, E9PDF6, G3V342, H7C2Y7, O43795, Q05CR5, Q14777, Q9UBC5	B0I1S9	E9PDF6	O43795	MYO1B	Unconventional myosin-Ib (MYH-1c) (Myosin I alpha) (MMI-alpha) (MMIa)	7	High	8	8	8	Human	FALSE	3 v 3	0.180476	0.253633	0.370118	3 v 3	-0.124893	0.85252	0.921787	0.0995874	0.40515	0.036691	-0.0683539	0.8715	-1.17783	12.9905	12.0377	13.2868	12.9222	12.9092	12.1089	7.53993	7.59991	7.44874	7.63952	8.00506	7.48543	8138.4	4204.5	9993.5	7761.8	7692.4	4417.3	186.1	194	174.7	199.4	256.9
A0A024R7F2, A6NIW5, B4DF70, P32119	P32119	B4DF70	P32119	PRDX2	Peroxiredoxin-2 (EC 1.11.1.24) (Natural killer cell-enhancing factor B) (NKEF-B) (PRP) (Thiol-specific antioxidant protein) (TSA) (Thioredoxin peroxidase 1) (Thioredoxin-dependent peroxide reductase 1) (Thioredoxin-dependent peroxiredoxin 2)	40	High	8	9	7	Human	FALSE	3 v 3	0.327832	0.254615	0.371031	3 v 3	-0.699978	0.225275	0.76264	-0.0468924	0.668922	0.361466	-0.516978	-0.109975	-1.47298	15.0049	15.1277	16.2539	14.4879	15.0178	14.7809	10.4228	10.0142	10.1999	10.3759	10.6831	10.5614	32879.9	35801.8	78145.7	22977.6	33174.1	28151	1372.7	1034.1	1176.2	1328.8	1644.1
Q59GH4	Q59GH4	Q59GH4	Q59GH4		Mastermind-like 1 variant (Fragment)	1	Medium	1	1	1	Human	FALSE	3 v 3	0.499243	0.25533	0.371551	3 v 3	-0.65721	0.337786	0.76264	0.640319	0.962938	-0.105529	-0.322288	0.0386937	-1.68804	11.7348	11.9759	13.1517	11.4125	12.0146	11.4637	6.29278	6.10852	6.80735	6.9331	7.07146	6.70183	3408.1	4028.2	9100.4	2725.8	4137.7	2824.3	78.4	69	112	122.2	134.5
A0A024RB67, A8KA19, O43592	O43592	A8KA19	O43592	XPOT	Exportin-T (Exportin(tRNA)) (tRNA exportin)	2	High	2	2	2	Human	FALSE	3 v 3	0.297544	0.256509	0.372745	3 v 3	-0.217937	0.283927	0.76264	0.0093987	0.654146	0.229087	-0.430367	0.0722722	-0.295715	9.19623	9.54593	9.91079	8.76587	9.6182	9.61508	3.93546	4.24793	4.42626	3.94486	4.90207	4.65535	586.6	747.5	962.6	435.3	785.9	784.2	15.3	19	21.5	15.4	29.9
B1AH87, P30536, Q13850, Q8N730	P30536	Q8N730	P30536	TSPO	Translocator protein (Mitochondrial benzodiazepine receptor) (PKBS) (Peripheral-type benzodiazepine receptor) (PBR)	5	Medium	1	1	1	Human	FALSE	3 v 3	0.590393	0.25843	0.375012	3 v 3	0.24275	0.760476	0.875027	-0.141977	0.796467	1.11669	0.632638	1.20465	-1.10903	12.5551	12.0543	13.116	13.1878	13.259	12.0069	7.90087	7.69418	7.09908	7.75889	8.49065	8.21578	6018.2	4253.2	8877.6	9330.6	9802.8	4115.7	239	207.1	137.1	216.6	359.7
Q53GD1, Q9UBI6	Q9UBI6	Q9UBI6	Q9UBI6	GNG12	Guanine nucleotide-binding protein G(I)/G(S)/G(O) subunit gamma-12	38	High	2	3	2	Human	FALSE	3 v 3	0.285103	0.259571	0.376143	3 v 3	-0.420694	0.501706	0.76264	0.650002	0.127304	0.0780025	0.140481	0.052057	-1.45462	10.4413	9.60437	10.9967	10.5818	9.65642	9.54206	4.66107	4.76022	4.75489	5.31107	4.88753	4.83289	1390.4	778.4	2043.3	1532.6	807	745.5	25.3	27.1	27	39.7	29.6
F8WBI5, O75323	O75323	O75323	O75323	NIPSNAP2	Protein NipSnap homolog 2 (NipSnap2) (Glioblastoma-amplified sequence)	10	High	3	3	3	Human	FALSE	3 v 3	0.371792	0.260008	0.376155	3 v 3	-0.475373	0.549839	0.769304	0.0739623	0.8444	0.197012	0.440797	-0.0942739	-1.77264	12.3198	12.5101	14.0568	12.7606	12.4158	12.2841	7.55612	7.47978	7.9507	7.63009	8.32418	8.14771	5112.3	5833.4	17041.6	6939.2	5464.4	4987.6	188.2	178.5	247.4	198.1	320.5
B4DJB4, B4DSY4, B7Z9J8, H0YKD0, H0YL72, H0YLI6, H0YM64, H0YMU3, P50213, Q53GF8	P50213	B4DJB4	P50213	IDH3A	Isocitrate dehydrogenase [NAD] subunit alpha, mitochondrial (EC 1.1.1.41) (Isocitric dehydrogenase subunit alpha) (NAD(+)-specific ICDH subunit alpha)	11	High	5	5	5	Human	FALSE	3 v 3	0.492132	0.260395	0.376155	3 v 3	-0.345377	0.593688	0.79553	-0.140104	0.840655	0.775844	-0.247976	0.553435	-1.34159	13.1901	12.8258	14.3697	12.9421	13.3792	13.0281	8.64313	8.20701	8.74752	8.50303	9.04767	9.52337	9345.7	7260	21168.8	7869.8	10654.6	8352.9	399.8	295.5	429.8	362.8	529.2
P08574, Q8TBT6	P08574	Q8TBT6	P08574	CYC1	Cytochrome c1, heme protein, mitochondrial (EC 7.1.1.8) (Complex III subunit 4) (Complex III subunit IV) (Cytochrome b-c1 complex subunit 4) (Ubiquinol-cytochrome-c reductase complex cytochrome c1 subunit) (Cytochrome c-1)	10	High	3	4	3	Human	FALSE	3 v 3	0.440508	0.260666	0.376155	3 v 3	-0.409597	0.722443	0.857024	-0.110512	0.833104	0.598933	0.409854	0.765403	-2.40405	14.1577	13.1019	15.1742	14.5675	13.8673	12.7702	9.30675	8.77182	8.20261	9.19623	9.60492	8.80155	18276	8791.8	36973.8	24280.6	14944.7	6985.6	633.3	437.1	294.6	586.6	778.7
J3QKW2, J3QLS3, Q9Y2R9	A0A024R8L0	J3QKW2	Q9Y2R9	MRPS7	28S ribosomal protein S7, mitochondrial (MRP-S7) (S7mt) (Mitochondrial small ribosomal subunit protein uS7m) (bMRP-27a) (bMRP27a)	5	High	1	1	1	Human	FALSE	3 v 3	0.374182	0.263794	0.379515	3 v 3	-0.308082	0.475634	0.76264	0.050472	0.850486	0.221587	-0.0587129	0.140629	-1.00616	12.3951	11.8863	13.0521	12.3363	12.027	12.046	8.01346	7.27053	7.67807	8.06393	8.12102	7.89966	5386.2	3785.7	8493.4	5171.4	4173.3	4228.6	258.4	154.4	204.8	267.6	278.4
A0A087WW46, A0A087X117, A0A0G2JN29, A0A0G2JP90, J3KN36, P69849, Q15155, Q1LZN2, Q5JPE7	Q15155	Q5JPE7	Q15155	NOMO1	Nodal modulator 1 (pM5 protein)	2	High	2	2	2	Human	FALSE	3 v 3	0.373765	0.263988	0.379515	3 v 3	-0.341855	0.554062	0.76995	0.170657	0.857863	0.0927766	0.165129	0.121196	-1.31189	10.6651	10.5534	11.8542	10.8302	10.6746	10.5424	5.45286	5.39575	5.76022	5.62352	6.25361	5.853	1623.7	1502.8	3702.4	1820.6	1634.5	1491.3	43.8	42.1	54.2	49.3	76.3
A0A024RCW3, P62906, Q1JQ76	P62906	P62906	P62906	RPL10A	60S ribosomal protein L10a (CSA-19) (Large ribosomal subunit protein uL1) (Neural precursor cell expressed developmentally down-regulated protein 6) (NEDD-6)	9	High	2	2	2	Human	FALSE	3 v 3	0.277583	0.26409	0.379515	3 v 3	-0.355198	0.43332	0.76264	0.0384741	0.631568	0.162706	0.133932	-0.130037	-1.06949	12.1372	12.4847	12.5968	12.2711	12.3546	11.5273	6.88753	7.1918	7.3443	6.926	7.82337	7.507	4504.5	5731.4	6194.5	4942.7	5237.4	2951.6	118.4	146.2	162.5	121.6	226.5
A0A3B3ITC2, Q13884	Q13884	Q13884	Q13884	SNTB1	Beta-1-syntrophin (59 kDa dystrophin-associated protein A1 basic component 1) (DAPA1B) (BSYN2) (Syntrophin-2) (Tax interaction protein 43) (TIP-43)	4	High	1	1	1	Human	FALSE	3 v 3	0.614006	0.265094	0.380432	3 v 3	-0.224124	0.744766	0.869179	-0.0563992	1.32931	0.569109	0.486072	0.259223	-1.41767	8.90388	8.76785	10.7787	9.38995	9.02708	9.36107	4.96809	3.54844	4.60881	4.91169	4.87774	5.17792	479	435.9	1756.8	670.9	521.7	657.6	31.3	11.7	24.4	30.1	29.4
K7EJ57, O96008	O96008	K7EJ57	O96008	TOMM40	Mitochondrial import receptor subunit TOM40 homolog (Protein Haymaker) (Translocase of outer membrane 40 kDa subunit homolog) (p38.5)	3	High	1	1	1	Human	FALSE	3 v 3	0.516168	0.265666	0.380432	3 v 3	-0.0330653	0.963707	0.983607	-0.158552	0.847505	0.859551	0.445282	0.763042	-1.30752	12.735	12.3079	13.2773	13.1803	13.0709	11.9698	7.98128	7.83479	7.24793	7.82273	8.68229	8.10748	6817.3	5070.4	9928.1	9282.3	8604.8	4011.1	252.7	228.3	152	226.4	410.8
A0A494C128, A0PJ92, A8K9K6, H0Y653, H0YDU4, O00567, Q9BSN3	O00567	A8K9K6	O00567	NOP56	Nucleolar protein 56 (Nucleolar protein 5A)	5	High	2	2	2	Human	FALSE	3 v 3	0.505018	0.265826	0.380432	3 v 3	-0.0995635	0.916893	0.962321	0.109501	1.16088	0.244668	0.800778	0.687217	-1.78669	12.5981	12.4917	13.735	13.3989	13.1789	11.9483	7.41954	7.70113	7.43129	7.52904	8.86202	7.67596	6200.2	5759.5	13634.9	10801	9273.8	3951.9	171.2	208.1	172.6	184.7	465.3
A8MUS3, B9EJE3, H7BY10, K7EJV9, K7EMA7, K7ERT8, O95014, P62750, Q53RC5	P62750	P62750	P62750	RPL23A	60S ribosomal protein L23a (Large ribosomal subunit protein uL23)	31	High	7	8	7	Human	FALSE	3 v 3	0.72126	0.2686	0.383202	3 v 3	-0.361356	0.326312	0.76264	0.192589	1.67025	0.300941	0.169803	-0.4717	-0.782171	15.1522	16.9356	17.0892	15.322	16.4639	16.307	9.92154	10.4125	11.4137	10.1141	12.0827	11.7147	36414.1	125348	139434	40962.4	90390	81079.5	969.8	1362.9	2728.2	1108.3	4337.7
A0A286YEX5, B7Z1X9, C9JRZ6, F8WAR4, Q9NX63	Q9NX63	C9JRZ6	Q9NX63	CHCHD3	MICOS complex subunit MIC19 (Coiled-coil-helix-coiled-coil-helix domain-containing protein 3)	21	High	4	4	4	Human	FALSE	3 v 3	0.533627	0.269085	0.383202	3 v 3	0.00442421	0.995442	0.996524	-0.165737	0.808765	0.957854	0.579502	0.796443	-1.36267	13.33	12.8275	13.9056	13.9095	13.6239	12.543	8.49665	8.32823	7.70321	8.33092	9.13699	8.66107	10297.5	7268.6	15346.6	15387.9	12624.2	5967.7	361.2	321.4	208.4	322	563
A8K8A4, B2RD40, B3KWK1, B7Z370, E7ENV7, O75131, O95741, Q4G168, Q86YQ8, Q8IYJ1, Q96A23, Q96FN4, Q9HCH3, Q9UBL6	Q9UBL6	B3KWK1	Q9UBL6	CPNE7	Copine-7 (Copine VII)	1	High	1	1	1	Human	FALSE	3 v 3	0.331753	0.269144	0.383202	3 v 3	-0.412193	0.452495	0.76264	-0.103556	0.506279	0.592536	0.158467	-0.104989	-1.29006	10.4859	10.6021	11.3683	10.6444	10.4972	10.0783	5.52982	5.55766	5.24793	5.42626	6.06393	5.84046	1434.1	1554.4	2643.7	1600.6	1445.3	1081.1	46.2	47.1	38	43	66.9
A0PJ79, H0Y8N7, Q9BYD6	Q9BYD6	Q9BYD6	Q9BYD6	MRPL1	39S ribosomal protein L1, mitochondrial (L1mt) (MRP-L1) (Mitochondrial large ribosomal subunit protein uL1m)	2	Medium	1	1	1	Human	FALSE	3 v 3	0.284069	0.269237	0.383202	3 v 3	-0.373177	0.467023	0.76264	0.0711488	0.658151	0.122906	0.218837	-0.155751	-1.18262	10.5706	10.3654	11.2928	10.7895	10.2097	10.1102	5.98413	5.56682	5.89724	6.05528	6.22497	6.02015	1520.8	1319.2	2508.9	1769.9	1184.2	1105.3	63.3	47.4	59.6	66.5	74.8
Q53GB0, Q9NS69	Q9NS69	Q9NS69	Q9NS69	TOMM22	Mitochondrial import receptor subunit TOM22 homolog (hTom22) (1C9-2) (Translocase of outer membrane 22 kDa subunit homolog)	25	High	2	2	2	Human	FALSE	3 v 3	0.416753	0.270008	0.383774	3 v 3	0.0678493	0.911943	0.960038	-0.128786	0.617706	0.761339	0.344025	0.838846	-0.979323	12.3703	11.7617	12.4718	12.7143	12.6006	11.4925	7.50383	7.45697	6.6907	7.37504	8.07468	7.45204	5294.6	3472.4	5680.6	6720.4	6210.8	2881.3	181.5	175.7	103.3	166	269.6
P0C7P0	P0C7P0	P0C7P0	P0C7P0	CISD3	CDGSH iron-sulfur domain-containing protein 3, mitochondrial (MitoNEET-related protein 2) (Miner2) (Mitochondrial inner NEET protein) (MiNT)	10	High	1	1	1	Human	FALSE	3 v 3	0.117133	0.270888	0.384498	3 v 3	-0.366283	0.694079	0.842849	0.0532652	0.271843	0.0262913	0.725026	0.115621	-1.9395	10.2505	10.2654	11.6517	10.9756	10.381	9.71218	5.49825	5.25172	5.44294	5.55152	5.52356	5.46923	1218.2	1230.8	3217.4	2013.6	1333.5	838.8	45.2	38.1	43.5	46.9	46
A0A024RAV5, A0A221ZRZ1, A0A221ZRZ5, A0A3G1LBH1, G3V4K2, G3V5T7, I1SRC5, P01111, P01112, P01116, P78460, Q14014, Q14015, Q71SP6, Q7KZ06, Q92468, Q96T27	P01116	P01116	P01116	KRAS	GTPase KRas (EC 3.6.5.2) (K-Ras 2) (Ki-Ras) (c-K-ras) (c-Ki-ras) [Cleaved into: GTPase KRas, N-terminally processed]	20	High	3	3	3	Human	FALSE	3 v 3	0.293362	0.271783	0.385078	3 v 3	-1.05804	0.37865	0.76264	-0.0116397	0.65698	0.234746	-0.266847	0.0298293	-2.93709	14.7171	13.935	16.445	14.4503	13.9648	13.508	9.44481	8.73877	9.00366	9.43317	9.39575	9.2384	26933.2	15662	89218	22385.1	15989.2	11649.3	696.9	427.2	513.3	691.3	673.6
P35754	A0A024RAM2	A0A024RAM2	P35754	GLRX	Glutaredoxin-1 (Thioltransferase-1) (TTase-1)	10	High	1	1	1	Human	FALSE	3 v 3	0.470419	0.272589	0.385078	3 v 3	-0.979297	0.404941	0.76264	0.357133	1.06164	-0.00751405	-0.109992	0.0203644	-2.84826	12.6318	13.0529	14.8128	12.5218	13.0732	11.9646	8.07039	6.82528	6.85175	8.42752	7.88692	6.84423	6346.8	8497.7	28780.8	5880.9	8618.5	3996.6	268.8	113.4	115.5	344.3	236.7
B2R853	B2R853	B2R853	B2R853		cDNA, FLJ93744, highly similar to Homo sapiens keratin 6E (KRT6E), mRNA	61	High	42	140	2	Human	TRUE	3 v 3	0.819481	0.272765	0.385078	3 v 3	-1.02049	0.496591	0.76264	1.80881	0.728872	-0.0792405	-0.0425314	0.461486	-3.48042	12.8522	14.4502	16.3393	12.8096	14.9116	12.8589	7.7286	7.42291	7.39575	9.53741	8.15178	7.31651	7394.1	22383.6	82913.1	7179.3	30821.3	7428.7	212.1	171.6	168.4	743.1	284.4
E5RFV2, E5RID6, E5RJD2, E5RJG7, H0YAW3, Q16698, Q7LDK6	Q16698	Q16698	Q16698	DECR1	2,4-dienoyl-CoA reductase [(3E)-enoyl-CoA-producing], mitochondrial (EC 1.3.1.124) (2,4-dienoyl-CoA reductase [NADPH]) (4-enoyl-CoA reductase [NADPH]) (Short chain dehydrogenase/reductase family 18C member 1)	31	High	9	9	9	Human	FALSE	3 v 3	0.624174	0.272779	0.385078	3 v 3	-0.16624	0.306723	0.76264	0.458104	1.41428	0.000141005	0.0709093	-0.233684	-0.335947	14.999	14.984	15.4162	15.0699	14.7503	15.0802	9.87483	9.65464	9.99873	10.3329	11.0689	9.99887	32746.1	32406.2	43725.2	34395.8	27560.2	34641.9	938.9	806	1023.1	1289.8	2148.2
H0Y3V9, H0Y5B4, H7BY91, H7BZ11, J3KQN4, P83881	P83881	J3KQN4	P83881	RPL36A	60S ribosomal protein L36a (60S ribosomal protein L44) (Cell growth-inhibiting gene 15 protein) (Cell migration-inducing gene 6 protein) (Large ribosomal subunit protein eL42)	25	High	3	3	1	Human	FALSE	3 v 3	0.590283	0.274336	0.385888	3 v 3	-0.594705	0.24754	0.76264	0.832206	1.12199	-0.183348	-0.00252799	-0.512036	-1.26955	11.6939	13.0135	13.5631	11.6914	12.5015	12.2936	5.88753	7.17493	8.09803	6.71973	8.29692	7.91468	3312.9	8269.3	12103.5	3307.1	5798.7	5020.4	59.2	144.5	274	105.4	314.5
F8WAM2, Q53HV2, Q6IBT3, Q99832	Q99832	F8WAM2	Q99832	CCT7	T-complex protein 1 subunit eta (TCP-1-eta) (CCT-eta) (HIV-1 Nef-interacting protein) [Cleaved into: T-complex protein 1 subunit eta, N-terminally processed]	2	High	1	1	1	Human	FALSE	3 v 3	0.137811	0.274631	0.385888	3 v 3	-0.495894	0.477551	0.76264	0.280548	0.168298	-0.0354134	-1.36869	0.58175	-0.700743	13.8022	12.6999	13.125	12.4335	13.2817	12.4242	7.26866	7.94544	7.79896	7.54921	8.11374	7.76354	14285.1	6653.6	8933.2	5531.8	9958.2	5496.2	154.2	246.5	222.7	187.3	277
B4DKD0, E9PCY5, Q02880, Q59H80, Q71UH4	Q02880	Q02880	Q02880	TOP2B	DNA topoisomerase 2-beta (EC 5.6.2.2) (DNA topoisomerase II, beta isozyme)	1	Medium	1	1	1	Human	FALSE	3 v 3	0.829435	0.274634	0.385888	3 v 3	0.205701	0.728264	0.859414	-0.280628	1.45634	1.31259	0.821831	0.612732	-0.817461	10.287	10.6128	10.3324	11.1089	11.2255	9.51491	5.89239	5.08746	4.43962	5.61176	6.54381	5.75221	1249.4	1565.9	1289.3	2208.5	2394.5	731.6	59.4	34	21.7	48.9	93.3
A4FU11, B7Z1M6, C9JEH7, P22090, P62701, Q496E4, Q53HI6, Q53HV1, Q8TD47, Q96IR1	B2R491	B2R491	P62701	RPS4X	40S ribosomal protein S4, X isoform (SCR10) (Single copy abundant mRNA protein) (Small ribosomal subunit protein eS4)	40	High	10	10	10	Human	FALSE	3 v 3	0.200549	0.274839	0.385888	3 v 3	-0.281292	0.678734	0.836155	0.302258	0.365654	-0.0662637	0.832065	-1.15669	-0.519246	14.822	16.0526	15.079	15.6541	14.8959	14.5598	9.60973	9.99124	9.7139	9.91199	10.3569	9.64764	28965.5	67968	34613.5	51565.3	30486.3	24151.1	781.3	1017.8	839.8	963.4	1311.4
D3DS95, P30050, Q59FI9, Q76P68	P30050	P30050	P30050	RPL12	60S ribosomal protein L12 (Large ribosomal subunit protein uL11)	22	High	4	4	4	Human	FALSE	3 v 3	0.407267	0.276126	0.387172	3 v 3	-0.429935	0.381181	0.76264	-0.0400834	0.906484	0.355402	0.116845	-0.231562	-1.17509	13.5869	14.017	14.7616	13.7037	13.7855	13.5865	8.40684	8.81154	9.0954	8.36676	9.71802	9.4508	12304.3	16578.6	27777.4	13342.3	14120.2	12301.4	339.4	449.3	547	330.1	842.2
B4DWK8, P04040, Q8TAK2	P04040	P04040	P04040	CAT	Catalase (EC 1.11.1.6)	17	High	7	7	7	Human	TRUE	3 v 3	0.483329	0.277788	0.388578	3 v 3	-1.15944	0.27309	0.76264	0.583721	0.993349	-0.127083	-0.804753	-0.0308899	-2.64266	15.5498	15.5561	17.1133	14.745	15.5252	14.4706	10.0316	9.70908	9.36501	10.6154	10.7024	9.23793	47968.4	48178.7	141782	27460	47158.1	22703.8	1046.7	837	659.4	1568.7	1666.3
Q96B49	Q96B49	Q96B49	Q96B49	TOMM6	Mitochondrial import receptor subunit TOM6 homolog (Overexpressed breast tumor protein) (Translocase of outer membrane 6 kDa subunit homolog)	19	High	1	1	1	Human	FALSE	3 v 3	0.587178	0.277876	0.388578	3 v 3	0.334693	0.622072	0.81229	-0.0308198	0.462409	1.32995	0.660405	1.1356	-0.791922	10.9875	9.91214	10.7773	11.648	11.0477	9.98542	6.24222	6.1375	5.01346	6.2114	6.59991	6.34341	2030.4	963.5	1755.1	3209.1	2116.9	1013.7	75.7	70.4	32.3	74.1	97
A8K7H3, H3BN98, H3BT37, H3BV27, I3L246, I3L303, I3L3P7, P62244	P62244	P62244	P62244	RPS15A	40S ribosomal protein S15a (Small ribosomal subunit protein uS8)	39	High	6	9	6	Human	FALSE	3 v 3	0.307325	0.278694	0.389024	3 v 3	-0.0441897	0.948729	0.975222	0.553035	0.476613	-0.107673	1.13716	-0.889153	-0.380577	14.1043	15.0939	14.573	15.2415	14.2047	14.1925	9.01625	9.43942	9.08295	9.56929	9.91603	8.97527	17612.5	34971.5	24373.6	38738.3	18882.2	18722.1	517.8	694.3	542.3	759.7	966.1
A0A0S2Z3L4, A0A1B0GU03, A0A1B0GU92, A0A1B0GV23, A0A1B0GVD5, A0A1B0GVF1, A0A1B0GVP3, A0A1B0GW44, A0A1B0GWE8, C9JH19, F8W787, F8W787, F8WD96, H7C469, P07339	V9HWI3	A0A1B0GVD5	P07339	CTSD	Cathepsin D (EC 3.4.23.5) [Cleaved into: Cathepsin D light chain; Cathepsin D heavy chain]	19	High	7	7	7	Human	TRUE	3 v 3	0.309416	0.278944	0.389024	3 v 3	-0.893992	0.338244	0.76264	0.0941379	0.729854	0.104255	-0.324174	-0.0408324	-2.31697	14.3104	14.8256	16.215	13.9862	14.7848	13.898	9.17592	8.93103	8.81282	9.27006	9.66089	8.91707	20316.6	29036.7	76067.2	16228	28226.4	15265.8	578.4	488.1	449.7	617.4	809.5
P01966	P01966	P01966	P01966	HBA	Hemoglobin subunit alpha (Alpha-globin) (Hemoglobin alpha chain)	12	High	2	2	1		TRUE	3 v 3	0.434977	0.280932	0.391205	3 v 3	-0.264952	0.779643	0.889307	-0.0537132	0.972525	0.38612	0.516634	0.61118	-1.92267	12.5793	12.4305	13.1839	13.096	13.0417	11.2612	7.56071	7.84925	6.9331	7.507	8.82177	7.31922	6120.1	5520.1	9305.6	8755.5	8432	2454.5	188.8	230.6	122.2	181.9	452.5
A0A087WW65, A0A0S2Z2W5, A0A0S2Z2Z3, A0A2R8Y473, A0A2R8YF35, A0A5F9ZA98, B3KM98, B4DGL8, O75027	O75027	A0A087WW65	O75027	ABCB7	Iron-sulfur clusters transporter ABCB7, mitochondrial (ATP-binding cassette sub-family B member 7, mitochondrial) (ATP-binding cassette transporter 7) (ABC transporter 7 protein)	3	High	1	1	1	Human	FALSE	3 v 3	0.643584	0.281261	0.391205	3 v 3	-0.353824	0.414504	0.76264	0.36104	1.50703	0.0626853	-0.445833	0.286873	-0.902511	10.4544	9.76868	10.8663	10.0086	10.0556	9.96376	5.71149	5.29646	5.926	6.07253	6.80349	5.98868	1403.1	872.3	1866.7	1030.1	1064.2	998.6	52.4	39.3	60.8	67.3	111.7
C9IZ01, D3DNL3, E5KND7, F8WAU4, Q96RP9, Q9H9M0	Q96RP9	Q96RP9	Q96RP9	GFM1	Elongation factor G, mitochondrial (EF-Gmt) (Elongation factor G 1, mitochondrial) (mEF-G 1) (Elongation factor G1) (hEFG1)	7	High	5	5	5	Human	FALSE	3 v 3	0.39052	0.281677	0.39126	3 v 3	-0.730579	0.209698	0.76264	-0.0679041	0.858414	0.381052	-0.563576	-0.13561	-1.49255	12.8154	12.3842	13.4609	12.2519	12.2486	11.9684	7.92837	7.33092	7.64962	7.86047	8.18933	8.03067	7208.3	5345.8	11275.7	4877.3	4866.2	4007.2	243.6	161	200.8	232.4	291.9
A0A0C4DG89, A8K6X3, D3DQA6, D6RJA6, Q7L014	Q7L014	D3DQA6	Q7L014	DDX46	Probable ATP-dependent RNA helicase DDX46 (EC 3.6.4.13) (DEAD box protein 46) (PRP5 homolog)	2	High	3	3	3	Human	FALSE	3 v 3	0.634041	0.283698	0.392318	3 v 3	-0.17366	0.75889	0.874281	-0.14746	1.36271	0.686873	-0.030935	0.602108	-1.09215	11.7506	11.3497	12.2905	11.7197	11.9518	11.1984	6.51728	5.83794	6.15987	6.36982	7.20065	6.84674	3445.8	2609.8	5009.8	3372.7	3961.5	2349.9	91.6	57.2	71.5	82.7	147.1
A0A590UJA4, A0A590UJI3, A0A590UJM2, A0A590UK15, A0A590UK29, A0A590UKC7, B4DMN9, B4DS88, D6RAI5, D6RCR6, D6RHU2, E9PCX7, Q13423, Q2TB59, Q8N5H5	Q13423	Q13423	Q13423	NNT	NAD(P) transhydrogenase, mitochondrial (EC 7.1.1.1) (Nicotinamide nucleotide transhydrogenase) (Pyridine nucleotide transhydrogenase)	19	High	17	17	17	Human	FALSE	3 v 3	0.524856	0.283877	0.392318	3 v 3	-0.0280773	0.973441	0.988747	-0.192618	0.963931	0.803255	0.309207	1.06421	-1.45765	15.5412	14.5945	15.8308	15.8504	15.6587	14.3732	10.5986	10.0179	9.6893	10.406	10.9819	10.4926	47684.6	24739.1	58283.7	59082.5	51730	21220.3	1550.6	1036.8	825.6	1356.8	2022.4
B3KRY5, B4DNU9, B4DPZ5, Q6NZI2	Q6NZI2	B3KRY5	Q6NZI2	CAVIN1	Caveolae-associated protein 1 (Cavin-1) (Polymerase I and transcript release factor)	11	High	5	5	5	Human	FALSE	3 v 3	0.441941	0.284087	0.392318	3 v 3	-0.720196	0.448379	0.76264	0.28589	1.03024	0.00969426	0.266171	-0.189089	-2.23767	14.3834	13.8221	15.5514	14.6495	13.633	13.3137	9.24413	8.36851	8.5345	9.53002	9.39874	8.54419	21370.9	14483	48021.4	25700.9	12703.9	10181.9	606.4	330.5	370.8	739.3	675
A0A087WWT3, A0A0C4DGB6, A8K9P0, B2RBS8, B4DPP6, B4DPR2, B7WNR0, C9JKR2, D6RHD5, F6KPG5, H0YA55, H7C013, P02768, Q56G89	P02768	B2RBS8	P02768	ALB	Albumin	39	High	26	30	21	Human	TRUE	3 v 3	0.83085	0.284263	0.392318	3 v 3	-0.559564	0.604132	0.797823	0.899442	1.78767	-0.194556	1.11071	-0.735159	-2.05424	16.0933	16.2703	17.5864	17.204	15.5351	15.5322	10.3281	11.0139	10.3859	11.2276	12.8015	10.1913	69912.1	79040.6	196805	150976	47483.8	47385.8	1285.5	2067.8	1338	2397.9	7139.2
F5H608, O75947	O75947	O75947	O75947	ATP5PD	ATP synthase subunit d, mitochondrial (ATPase subunit d) (ATP synthase peripheral stalk subunit d)	27	High	3	3	3	Human	FALSE	3 v 3	0.508532	0.284327	0.392318	3 v 3	-0.0972078	0.907584	0.95934	-0.191787	0.818559	0.898823	0.519584	0.760621	-1.57183	12.6774	12.0524	13.1512	13.197	12.813	11.5794	7.90809	7.89603	7.07788	7.71631	8.71459	7.97671	6550.7	4247.5	9097.4	9390.7	7196.2	3060.2	240.2	238.2	135.1	210.3	420.1
P35908	P35908	P35908	P35908	KRT2	Keratin, type II cytoskeletal 2 epidermal (Cytokeratin-2e) (CK-2e) (Epithelial keratin-2e) (Keratin-2 epidermis) (Keratin-2e) (K2e) (Type-II keratin Kb2)	70	High	46	145	29	Human	TRUE	3 v 3	0.278568	0.284963	0.392674	3 v 3	-1.19007	0.361995	0.76264	-0.0821714	0.575835	0.34204	-0.332914	-0.0237907	-3.21351	18.5246	18.9213	20.5212	18.1917	18.8975	17.3077	14.2638	12.9963	12.1491	14.1816	13.5722	12.4912	377098	496452	1.5049e+06	299390	488333	162236	19671.2	8171.2	4542	18582.1	12179.5
A0A087WVZ4, H3BP04, H3BRG4, H3BSJ9, H3BUE4, H3BUI9, P22695	P22695	H3BRG4	P22695	UQCRC2	Cytochrome b-c1 complex subunit 2, mitochondrial (Complex III subunit 2) (Core protein II) (Ubiquinol-cytochrome-c reductase complex core protein 2)	21	High	8	8	8	Human	FALSE	3 v 3	0.497598	0.287016	0.394332	3 v 3	-0.126832	0.855856	0.923143	-0.193619	0.872773	0.81364	0.232406	0.713552	-1.32645	14.2685	13.4998	14.5821	14.5009	14.2134	13.2557	9.35777	8.92926	8.54303	9.16415	9.80203	9.35667	19736	11583.9	24527.8	23185.7	18995.7	9780.4	656.1	487.5	373	573.7	892.7
A0A2R8Y811, A4D1M5, E5RH77, P62263	P62263	A0A2R8Y811	P62263	RPS14	40S ribosomal protein S14 (Small ribosomal subunit protein uS11)	33	High	4	5	4	Human	FALSE	3 v 3	0.259738	0.287272	0.394332	3 v 3	-0.291961	0.671617	0.833229	0.61966	0.109071	0.0504836	0.782957	-1.26676	-0.392079	13.5473	15.1589	14.185	14.3302	13.8922	13.7929	8.24793	9.39575	9.12619	8.86759	9.50482	9.17667	11971.2	36584	18625.5	20598.3	15204	14193.2	304	673.6	558.8	467.1	726.5
B2RDX5, B3KTN2, B4DKZ9, P26639, Q53GX7, Q5M7Z9	P26639	B4DKZ9	P26639	TARS1	Threonine--tRNA ligase 1, cytoplasmic (EC 6.1.1.3) (Threonyl-tRNA synthetase) (ThrRS) (Threonyl-tRNA synthetase 1)	2	High	2	2	2	Human	FALSE	3 v 3	0.488095	0.287347	0.394332	3 v 3	-0.709933	0.487969	0.76264	1.03622	0.561799	-0.133735	-0.268356	0.47688	-2.33832	10.7361	11.1181	12.6295	10.4677	11.595	10.2912	5.14568	5.87283	5.63517	6.1819	6.43463	5.50144	1705.6	2222.7	6336.6	1416.1	3093.4	1253	35.4	58.6	49.7	72.6	86.5
P63218	P63218	P63218	P63218	GNG5	Guanine nucleotide-binding protein G(I)/G(S)/G(O) subunit gamma-5	13	High	1	1	1	Human	FALSE	3 v 3	0.491614	0.287684	0.394332	3 v 3	-0.3815	0.489595	0.76264	-0.183563	0.929512	0.728892	-0.227731	0.317479	-1.23425	11.272	11.3177	12.4659	11.0443	11.6352	11.2317	6.38716	6.19771	6.48543	6.20359	7.12722	7.21432	2472.9	2552.5	5657.5	2111.8	3180.8	2404.8	83.7	73.4	89.6	73.7	139.8
A0A3B3IS58, B4DJM5, B4E2P9, F5GWP8, K7EPJ9, K7ESE1, Q04695, Q14666	Q04695	Q04695	Q04695	KRT17	Keratin, type I cytoskeletal 17 (39.1) (Cytokeratin-17) (CK-17) (Keratin-17) (K17)	67	High	38	105	19	Human	TRUE	3 v 3	0.360342	0.291093	0.398479	3 v 3	-0.936024	0.476912	0.76264	0.84966	0.230658	0.000707955	0.442752	-0.18908	-3.06174	16.0945	17.5198	18.2958	16.5373	17.3307	15.234	10.9049	11.3267	10.2555	11.7546	11.5574	10.2562	69972.4	187928	321792	95106.1	164844	38538.8	1917.4	2568.5	1222.4	3455.3	3013.8
A0A2R8Y4F5, A0A2R8Y688, A0A2R8YG21, B4DDZ5, B4DRH6, H0YFD6, P40939, V9GZL3	P40939	B4DRH6	P40939	HADHA	Trifunctional enzyme subunit alpha, mitochondrial (78 kDa gastrin-binding protein) (Monolysocardiolipin acyltransferase) (EC 2.3.1.-) (TP-alpha) [Includes: Long-chain enoyl-CoA hydratase (EC 4.2.1.17); Long chain 3-hydroxyacyl-CoA dehydrogenase (EC 1.1.1.211)]	28	High	19	19	19	Human	FALSE	3 v 3	0.253543	0.293084	0.400677	3 v 3	-0.523558	0.356053	0.76264	0.00266556	0.601076	0.156888	-0.674477	0.302443	-1.19864	16.4771	15.5761	16.9645	15.8027	15.8786	15.7659	11.8443	11.3343	11.6272	11.847	11.9353	11.7841	91224.4	48852.5	127886	57157.5	60246.4	55717.9	3677	2582	3163.3	3683.8	3916.5
[truncated: 854 more rows]
[truncated: 37 more columns]

## Sheet: MitoCOP Analysis
MitoCOP	Protein Accession	Mitochondrial/Other	Total Mito	Total Other	Proportion Mito (%)	Proportion Other (%)
Q8N5Z0	P55265	mitochondrial	55	203	0.213178	0.786822
Q5JTZ9	P63151	other
Q9UDR5	Q9BT17	mitochondrial
P80404	O00469	other
Q9NRK6	Q96P16	other
Q9NP58	Q9NZM1	other
[truncated: 1,297 more rows]

## Sheet: Protein Sequences
Protein	Sequence
[truncated: 15 more rows]
