# Supplementary material for: Rescue of mitochondrial import failure by intercellular organellar transfer
Source: Nat Commun. 2024 Feb 2;15:988. doi: 10.1038/s41467-024-45283-2 (PMC10837123; doi:10.1038/s41467-024-45283-2)
Supplement: Supplementary file 7 — Source Data [file 41467_2024_45283_MOESM7_ESM.xlsx]

## Sheet: Western Blot Transparency
Western blot transparency. Uncropped representative Western blots from Fig. 2f (a), Supplementary Fig. 3 (b), and Supplementary Fig. 10 (c). The box shows the area cropped in the main figure. Antibodies are described in the methods.

## Sheet: Fig. 2b-e
Fig. 2b-e. Quantification of mitochondrial morphology in terms of branching, width, and circularity
(b) Average number of branches
NT +MTX			+MTS -MTX			+MTS +MTX
4.41595	16.3585	6.82716	6.68085	16.4359	4.31507	2.60526	2.35928	2.86111
7.38679	5.59524	2.96	6.07234	2.86547	5.41964	3.39259	3.34375	3.7027
3.56361	9.70833	9.70833	4.32258	5.02715	6.65789	3.71171	2.6383	3.17647
3.43243	11.7683	8.90789	10.3036	11.4878	3.93333	2.8006	1.93548	2.61062
	6.4375		6.02073	6.82927	6.96591	2.25246	3.59701	3.1194
			3.77064	4.5534	4.92398	3.124	3.56618	2.00733
			4.37313	2.28671	4.67925	6.272	4.69022	1.36957
			5.54464	3.77914	3.02484	2.98276	2.49079	2.18325
			12.7143	5.38938	4.08661	2.72593	2.81818	2.8172
			12.7143	16.4359	6.96591	5.53571	1.69534	3.9148
(c) Max number of branches
NT +MTX			+MTS -MTX			+MTS +MTX
152	104	120	190	49	86	37	103	66
164	117	21	277	145	61	99	52	41
314	154	117	41	315	74	60	150	85
114	66	160	226	79	104	83	113	29
			114	87	73	33	45	27
			40	20	182	80	60	30
			79	114	68	26	23
			231	70	119	28	25
						75	31
						14
(d) Average width of mitochondrion
NT +MTX			+MTS -MTX			+MTS +MTX
0.341	0.4	0.564	0.525	0.482	0.453	0.613	1.283	0.784
0.3	0.393	0.528	0.43	0.487	0.531	0.481	0.867	0.512
0.283	0.573	0.42	0.295	0.557	0.394	0.557	1.798	0.605
0.412	0.341	1.078	0.487	0.447	0.758	0.693	0.55	0.363
0.381	0.405	0.385	0.57	0.369	0.827	0.614	0.671	0.48
0.326	0.381	0.322	0.582	0.566	0.563	0.481	1.147	0.758
0.4	0.316	0.344	0.534	0.379	0.561	0.924	0.886	0.565
0.34	0.494	0.594	0.454	0.36	0.481	0.534	0.619	0.506
0.4	0.5	0.481	0.616	0.33	0.44	0.788	0.587	0.337
0.333	0.424	0.539	0.507	0.6	0.453	0.705	1.205	0.561
0.374	0.431	0.583	0.533	0.4	0.8	0.49	0.751	0.692
0.424	0.393	0.408	0.453	0.442	0.734	0.66	0.966	0.787
0.341	0.5	0.583	0.628	0.466	0.322	0.646	0.755	0.573
0.374	0.385	0.456	0.414	0.312	0.288	0.396	0.675	0.741
0.362	0.522	0.504	0.596	0.305	0.503	0.7		0.814
0.335	0.341	0.48	0.563	0.447	0.55	0.718	0.412	0.533
0.316	0.361	0.474	0.48	0.425	0.408	0.608	0.349	0.534
0.228	0.522	0.453	0.54	0.442	0.66	0.883	0.291	0.592
0.26	0.5	0.82	0.363	0.425	0.934	0.667	0.322	0.563
0.356	0.616	0.456	0.481	0.483	0.667	0.749	0.4	0.684
0.416	0.4	0.333	0.55	0.322	0.747	0.434	0.284	0.363
0.402	0.382	0.513	0.396	0.456	0.649	0.533	0.369	0.533
0.474	0.416	0.506	0.549	0.442	0.694	0.483	0.4	0.466
0.376	0.412	0.583	0.401	0.573	0.267		0.385	0.533
0.42	0.38	0.754	0.539	0.483	0.32	0.417	0.3	0.667
0.382	0.341	0.509	0.547	0.681	0.334	0.466	0.305	0.456
0.368	0.51	0.66	0.528	0.566	0.77	0.43	0.283	0.599
0.326	0.526	0.44	0.431	0.32	0.628	0.472	0.453
0.341	0.42	0.6	0.498	0.482	0.229	0.363	0.439
0.323	0.339	0.5	0.473	0.32		0.382	0.412
0.342	0.439	0.26	0.4		0.539	0.382	0.394
0.372	0.261	0.323	0.454		0.382	0.311	0.408	0.475
0.36	0.502	0.474	0.513	0.415	0.398	0.33	0.46	0.44
0.312	0.453	0.394	0.481	0.341	0.46	0.481	0.396	0.412
0.272	0.402	0.267	0.48	0.295	0.46	0.483	0.288	0.482
0.341	0.36	0.747	0.57	0.507	0.342	0.441	0.34	0.751
0.342	0.506	0.495		0.596	0.408	0.374	0.32	0.553
0.33	0.384	0.456	0.427	0.374	0.582	0.473	0.362	0.456
0.328	0.418	0.864	0.507	0.481	0.54	0.507	0.333	0.734
0.284	0.34	0.531	0.537	0.447	0.665	0.417	0.361	0.72
0.326	0.32		0.348	0.377	0.41	0.427	0.385	0.398
0.283	0.546	0.595	0.312	0.417	0.487	0.466	0.44	0.665
0.333	0.447	0.573	0.561	0.382	0.443	0.422	0.365	0.54
0.322	0.382	0.481	0.408	0.408	0.519	0.506	0.365	0.566
0.36	0.3	0.546	0.33	0.509	0.328	0.43	0.439	0.464
0.326	0.381	0.502	0.348	0.427	0.394	0.337	0.38	0.471
0.4	0.494	0.557	0.48	0.46	0.44	0.422	0.388	0.42
0.386	0.301	0.62	0.295	0.351	0.425	0.526	0.412	0.408
0.356	0.361	0.52	0.422	0.48	0.385	0.427	0.46	0.44
0.405	0.44	0.528	0.431	0.704	0.424	0.427	0.341	0.573
0.412	0.46	0.484	0.56	0.427	0.546	0.321	0.356	0.621
	0.42	0.394	0.507	0.57	0.418	0.66	0.358	0.651
0.528	0.546	0.376	0.48	0.507	0.456	0.571	0.46	0.453
0.55	0.62	0.694	0.298	0.453	0.369	0.57	0.46	0.3
0.492	0.439	0.46	0.483	0.712	0.418	0.373	0.335	0.44
0.459	0.694	0.46	0.481	0.539	0.372	0.348		0.727
0.326	0.36	0.471	0.537	0.473	0.48	0.453	0.518	0.69
0.501	0.828	0.412	0.371	0.509	0.379	0.431	0.483	0.549
0.651	0.451	0.505	0.507	0.55	0.361	0.32	0.525	0.694
0.394	0.523	0.53	0.48	0.453	0.556	0.453	0.774	0.86
0.555	0.377	0.54	0.668	0.574	0.447	0.293	0.417	0.592
0.377	0.38	0.56	0.512	0.447	0.514		0.513	1.369
0.929	0.341	0.402	0.321	0.466	0.443	0.475	1.302	0.871
1.018	0.377	0.465	0.534	0.43	0.457	0.422	0.427	0.5
0.688	0.379	0.7	0.447	0.487	0.608	0.501	0.518	0.494
0.592	0.288	0.566	0.533	0.456	0.684	0.415	0.518	0.447
0.585	0.4	0.594	0.334	0.524	0.394	0.388	0.466	1.16
0.62	0.51	0.92	0.481	0.33	0.382	0.513	0.324	2.485
0.585	0.649	0.583	0.475	0.278	0.412	0.692	0.388	0.802
0.596	0.386	0.694	0.561	0.347	0.588	0.408	0.373	0.5
1.058	0.563	0.605	0.427		0.717	0.816	0.382	0.52
1.075	0.494	0.549	0.417	0.623	0.386	0.755	0.326	0.531
0.656	0.685	0.5	0.434	0.385	0.42	0.738	0.444	0.556
0.55	0.46	0.625		0.444	0.449	0.547	0.4	0.594
0.466		0.519	0.744	0.59	0.31	0.585	0.347	0.465
0.642	0.525	0.549	0.454	0.574	0.475	0.625	0.347	0.422
0.871	0.298	0.628	0.561	0.341	0.412	0.547	0.828	0.394
1.002	0.506	0.528	0.608	0.515	0.501	0.529	0.534	0.44
0.693	0.483	0.632	0.555	0.777	0.431	0.623	0.585	0.412
0.837	0.373	0.457	0.466	0.518	0.484	0.534	0.88	0.42
0.763	0.533	0.369	0.388	0.406	0.416	0.747		0.541
0.693	0.456	0.492	0.434	0.385	0.379	0.454		0.531
0.347	0.48	0.444	0.509	0.374	0.502	0.718		0.46
0.641	0.404	0.402	0.427	0.347		0.739		0.44
0.744	0.507	0.779	0.434	0.507	0.286	0.673
0.837	0.456	0.602	0.454	0.408	0.268	0.566		0.475
0.518	0.563	0.543	0.459	0.298	0.431	0.886		0.379
	0.587	0.5	0.373	0.417	0.398	0.539		0.433
0.42	0.602	0.705	0.483	0.459	0.412	0.669		0.453
0.44	0.324	0.439	0.373	0.4	0.412	0.751		0.316
0.451	0.422	0.444	0.351	0.431	0.437	0.753		0.5
0.362	0.622	0.412	0.614	0.401	0.297	0.902		0.569
0.322	0.573	0.412	0.55	0.533	0.312	0.747		0.418
0.372	0.592	0.597	0.596	0.788	0.339	0.656		0.616
0.457	0.534	0.4	0.396	0.379	0.382	0.339		0.56
0.566	0.56	0.502	0.427	0.444	0.35	0.616		0.488
0.393	0.481	0.577	0.444	0.422	0.241	0.567		0.428
0.662	0.641	0.471	0.401	0.447	0.368	0.646		0.425
0.718	0.608	0.51	0.431	0.596	0.316	0.645		0.74
0.531	0.434	0.457	0.459	0.72	0.272	0.533		0.582
0.628	0.509	0.464	0.414	0.492	0.502	0.667		0.566
0.556	0.507	0.651	0.48	0.481	0.356	0.533		0.684
0.561	0.422	0.64	0.434	0.515	0.312	0.577		0.933
0.781	0.704	0.618	0.563	0.574	0.342	0.563		0.581
0.51	0.589	0.602	0.492	0.473	0.349	0.712		0.512
0.5	0.587	0.546	0.456	0.371	0.312	1.041		0.853
0.34	0.466		0.453	0.481	0.33	0.816		0.68
0.372	0.466	0.472	0.582	0.492	0.412	0.741		0.494
0.405	0.498	0.312	0.533	0.337	0.394	0.718		0.747
0.44	0.56	0.339	0.466	0.374	0.609	0.56		1.163
0.349	0.747	0.484	0.492	0.447	0.381	0.827		0.821
0.7	0.475	0.281		0.422	0.402	0.669		0.786
0.88	0.509	0.326		0.427	0.431			0.506
0.44	0.477	0.38		0.533	0.456			0.462
0.428	0.531	0.398		0.812	0.464			0.36
0.404	0.608	0.475		0.649	0.382
0.54	0.56	0.569		0.741	0.341
	0.659	0.573		0.609	0.397
	0.537	0.437			0.404
	0.596	0.408			0.306
	0.667	0.511			0.51
	0.427	0.522			0.344
	0.347	0.526			0.377
	0.4	0.56			0.418
	0.587	0.377			0.34
	0.453	0.533			0.361
	0.483	0.512			0.382
		0.408			0.36
	0.502	0.46			0.361
	0.305	0.388			0.34
	0.511	0.4			0.321
	0.475	0.385			0.422
	0.297	0.444			0.316
	0.396	0.5			0.32
	0.283	0.44			0.331
	0.41	0.449
	0.311	0.523
	0.44	0.342
	0.472	0.51
	0.397	0.864
	0.482	0.46
	0.32	0.544
	0.268	0.46
	0.388	0.519
	0.342	0.462
	0.377	0.5
	0.28	0.36
	0.374	0.52
	0.431	0.539
	0.349	0.449
	0.251	0.449
	0.422	0.6
	0.341	0.385
	0.377	0.466
	0.278	0.474
	0.31	0.456
	0.354	0.539
	0.33	0.382
	0.316	0.321
	0.495	0.597
	0.497	0.672
	0.386	0.422
	0.32	0.558
	0.372	0.447
	0.41	0.525
	0.4
	0.439
	0.437
	0.541
	0.516
	0.397
	0.505
	0.738
	0.482
	0.42
	0.367
	0.457
	0.456
	0.469
	0.495
	0.424
	0.422
	0.342
	0.342
	0.384
	0.412
(e) Circularity
NT +MTX			+MTS -MTX			+MTS +MTX
0.492621	0.511407	0.376146	0.928556	0.534671	0.395727	0.912863	0.904915	0.622688
0.274019	0.698479	0.517633	0.352431	0.329246	0.627621	0.114519	0.632292	0.888405
0.465018	0.189147	0.836578	0.618156	0.628854	0.446273	0.501726	0.647272	0.746606
0.269784	0.379159	0.45277	0.842234	0.322064	0.737667	0.807928	0.454647	0.197099
0.315287	0.459015	0.278005	0.77563	0.39295	0.893615	0.768941	0.565464	0.388829
0.578487	0.443663	0.630668	0.496874	0.709481	0.676764	0.83567	0.154562	0.330748
0.630122	0.247211	0.252852	0.294928	0.278441	0.386898	0.74869	0.510172	0.880277
0.61429	0.493754	0.340998	0.121089	0.929909	0.849659	0.471036	0.918458	0.598076
0.540735	0.844845	0.278959	0.521034	0.316804	0.32699	0.777455	0.786519	0.3566
0.561013	0.167339	0.581791	0.902931	0.915112	0.43324	0.819748	0.903434	0.427242
0.611	0.30744	0.648872	0.807529	0.405172	0.354615	0.681415	0.619585	0.7309
0.90554	0.609188	0.156077	0.574025	0.799805	0.501947	0.667422	0.366273	0.236436
0.273344	0.573779	0.708654	0.19863	0.179528	0.195753	0.196822	0.062828	0.873623
0.254034	0.608085	0.249099	0.797382	0.191231	0.509919	0.793685	0.899059	0.669884
0.24094	0.457451	0.541501	0.561228	0.961503	0.836607	0.589131	0.887207	0.373032
0.252547	0.442882	0.430155	0.324268	0.405168	0.594756	0.163694	0.159561	0.290625
0.210321	0.29556	0.109385	0.613815	0.72408	0.427081	0.146381	0.569782	0.825533
0.164956	0.762219	0.586176	0.558305	0.368587	0.460016	0.614189	0.673209	0.507352
0.491525	0.871876	0.509107	0.827595	0.639819	0.321205	0.705461	0.828966	0.861568
0.373431	0.633515	0.809	0.559167	0.926689	0.451406	0.198908	0.519876	0.404144
0.801864	0.70076	0.513736	0.469908	0.647818	0.47393	0.420874	0.65208	0.801961
0.818095	0.629445	0.838439	0.847148	0.935941	0.526849	0.488677	0.400309	0.47628
0.429944	0.3732	0.658657	0.748304	0.448702	0.680185	0.727231	0.903737	0.853733
0.352579	0.607662	0.176844	0.296605	0.346954	0.624946	0.644051	0.163562	0.315468
0.712405	0.675438	0.463297	0.536478	0.439892	0.732253	0.762201	0.643597	0.927101
0.32752	0.578498	0.468524	0.721247	0.802792	0.476858	0.700784	0.325956	0.800873
0.623559	0.399255	0.780392	0.537654	0.809059	0.452586	0.393205	0.355755	0.744885
0.85072	0.182753	0.740854	0.849849	0.756696	0.917853	0.116635	0.312133	0.738553
0.570906	0.362087	0.302934	0.165213	0.493735	0.516913	0.615384	0.517887	0.340103
0.354869	0.920968	0.601377	0.615637	0.873805	0.482669	0.591417	0.480593	0.254072
0.125014	0.882046	0.776229	0.901566	0.616134	0.933428	0.40238	0.433926	0.663742
0.616783	0.817581	0.372088	0.618709	0.795726	0.209622	0.605094	0.437251	0.352725
0.640924	0.451683	0.549827	0.201409	0.729599	0.28413	0.406365	0.441477	0.821242
0.284909	0.749227	0.282846	0.685514	0.298935	0.885646	0.605439	0.462562	0.247464
0.164588	0.17809	0.392116	0.647628	0.199928	0.815189	0.542533	0.835245	0.959069
0.150291	0.549916	0.260068	0.746211	0.615979	0.521684	0.319902	0.865313	0.579438
0.851006	0.630766	0.38028	0.847634	0.850067	0.880735	0.834825	0.63804	0.913487
0.264086	0.482316	0.441487	0.269841	0.779548	0.454703	0.856257	0.295196	0.919386
0.604845	0.596615	0.322408	0.535202	0.230307	0.251046	0.220481	0.863773	0.190477
0.202606	0.898372	0.376211	0.364977	0.567794	0.362737	0.707697	0.386098	0.875895
0.282547	0.900302	0.393797	0.872779	0.384021	0.392523	0.81506	0.565781	0.784229
0.903398	0.558457	0.581552	0.810437	0.905008	0.474328	0.746008	0.642114	0.776177
0.296296	0.205522	0.480639	0.661376	0.168816	0.89911	0.784437	0.265084	0.525399
0.358236	0.576218	0.656513	0.482233	0.366525	0.90191	0.217864	0.52113	0.563381
0.321254	0.710972	0.087785	0.588099	0.381234	0.821324	0.894697	0.59287	0.837456
0.236934	0.744541	0.196209	0.414009	0.558541	0.758956	0.855678	0.636978	0.518966
0.655248	0.324199	0.625011	0.386042	0.730077	0.233736	0.507797	0.427462	0.849693
0.481008	0.380527	0.34605	0.670696	0.844845	0.348335	0.915364	0.846383	0.246343
0.110505	0.601119	0.623366	0.850723	0.416799	0.76365	0.586424	0.902611	0.527679
0.366944	0.94385	0.811929	0.240565	0.872686	0.950294	0.788484	0.284726	0.302769
0.621917	0.495732	0.210549	0.899417	0.851772	0.184733	0.676752	0.496676	0.491871
0.301019	0.330723	0.4813	0.676607	0.17235	0.682252	0.365683	0.539693	0.692981
0.885668	0.249422	0.194108	0.707685	0.135859	0.496235	0.446948	0.795711	0.549302
0.473126	0.562855	0.722457	0.725185	0.285077	0.84492	0.434915	0.92683	0.638811
0.616318	0.77099	0.926689	0.300903	0.567283	0.849285	0.861658	0.542716	0.812947
0.697278	0.692475	0.93137	0.895295	0.520062	0.243409	0.835203	0.350758	0.288454
0.716702	0.757262	0.31758	0.514691	0.330409	0.723588	0.653049	0.839285	0.796258
0.528423	0.125583	0.415892	0.932348	0.447243	0.27681	0.564615	0.451719	0.912863
0.859313	0.22241	0.496889	0.44052	0.449754	0.911275	0.889865	0.609999	0.67884
0.588843	0.077974	0.478321	0.371388	0.245864	0.219948	0.92043	0.634419	0.767261
0.852325		0.795298	0.762514	0.230701	0.522735	0.931054	0.755265	0.308702
0.684018		0.604942	0.905925	0.422394	0.37713	0.679444	0.730719	0.835901
0.607595		0.771331	0.440843	0.631134	0.84046	0.574009	0.313877	0.919779
0.5186		0.639586	0.891536	0.569731	0.80311	0.877483	0.292287	0.613916
0.257501		0.685303	0.939401	0.457863	0.210299	0.8464	0.670088	0.325116
		0.596833	0.709641	0.208266	0.601706	0.79154	0.594663	0.752531
		0.28577	0.910535	0.548837	0.351779	0.859983	0.447691	0.621018
		0.904247	0.239865	0.270126	0.780201	0.700931	0.215344	0.473578
		0.781451	0.298071	0.728411	0.702546	0.623793	0.8768	0.277036
		0.901514	0.207746	0.710692	0.863097	0.609745	0.04423	0.43905
		0.318231	0.644513	0.684942	0.617557	0.687135	0.648167	0.573967
		0.612833	0.269465	0.765528	0.267585	0.881084	0.663901	0.919965
		0.812903	0.888356	0.214058	0.902605	0.981137	0.713353	0.728766
		0.525979	0.228575	0.372553	0.651877	0.438715	0.529392	0.445835
			0.426369	0.485608	0.626663	0.802462	0.476552	0.280179
			0.772266	0.595233	0.738765	0.895365	0.878541	0.307423
			0.883568	0.211833	0.32158	0.831413	0.917085	0.22575
			0.77634	0.741206	0.307822	0.475782	0.620351	0.365963
			0.096492	0.39069	0.322361	0.631174	0.860538	0.163674
			0.561933	0.565733	0.300137	0.892849	0.764977	0.487938
			0.177158	0.381264	0.792731	0.687598	0.85239	0.469922
			0.684432	0.830541	0.624108	0.878114	0.460238	0.705377
			0.14869	0.594832	0.888282	0.914078	0.875206	0.885768
			0.345443	0.872686	0.525692	0.346609	0.355519	0.538267
			0.218626	0.946762	0.308685	0.853413	0.837495	0.888884
			0.141279	0.390373	0.513715	0.648563	0.910626	0.380789
			0.670318	0.358213	0.461635	0.580773	0.506894	0.51359
			0.206483	0.774632	0.36962	0.550922	0.600008	0.622481
			0.350868	0.326321	0.116888	0.854738	0.16824	0.751172
			0.261639	0.340816	0.774757	0.750163	0.569825	0.478168
			0.523868	0.417163	0.67238	0.91683	0.655135	0.223473
			0.648004	0.642328	0.201618	0.916319	0.88428	0.378325
			0.856116	0.330044	0.831022	0.744552	0.951659	0.437716
			0.315086	0.330563	0.57811	0.677737	0.331205	0.234831
			0.373604	0.88837	0.791068	0.899059	0.600989	0.279753
			0.502563	0.9174	0.288085	0.947441	0.334211	0.813658
			0.928602	0.760026	0.239761	0.744703	0.768246	0.816706
			0.57644	0.752176	0.267236	0.890867	0.784602	0.241199
			0.343746	0.422093	0.613059	0.452708	0.243584	0.584617
			0.375584	0.901934	0.414127	0.78803	0.782522	0.466548
			0.505645	0.175057	0.406089	0.786275	0.35388	0.826756
			0.71879	0.391605	0.847019	0.396234	0.691582	0.715823
			0.273965	0.516345	0.353516	0.864958	0.881093	0.483231
			0.564866	0.2843	0.905845	0.355044	0.7608	0.617063
			0.172283	0.924769	0.47505	0.506753	0.476463	0.411176
			0.49189	0.355293	0.522345	0.640822	0.409716	0.885361
			0.226069	0.759855		0.813986	0.338897	0.511501
			0.084107	0.474788		0.857152	0.75937	0.91554
			0.326305	0.518563		0.827181	0.26825	0.203092
			0.651229	0.385787		0.84948	0.386448	0.446718
			0.769587	0.824719		0.314866	0.613721	0.17903
			0.487147	0.391107		0.899032	0.611624	0.446893
			0.288347	0.547109		0.573975	0.955818	0.570906
			0.562467	0.56464		0.201329	0.689704	0.6518
			0.450053	0.229769		0.657719	0.512043	0.410128
			0.583011	0.250583		0.397622	0.878256	0.266392
			0.394677	0.31887		0.671579	0.19297	0.793632
			0.28279	0.582697		0.567418	0.902472	0.21979
			0.181537	0.64357		0.288424	0.395409	0.539373
			0.130154	0.932068		0.180172	0.576227	0.928231
				0.537107		0.649937	0.747322	0.71865
				0.847907		0.542063	0.341544	0.723862
				0.501872		0.538144	0.655339	0.237686
				0.513167		0.450456	0.692169	0.648499
				0.912913		0.770825	0.277653	0.854696
				0.953472		0.313311	0.23654	0.588731
				0.63129		0.669206	0.839852	0.703262
				0.628688		0.280391		0.723572
				0.553307		0.773266		0.430728
				0.567106		0.69103		0.93
				0.421248		0.545396		0.882739
				0.409336		0.966265		0.646811
				0.343702		0.616403		0.783674
						0.879902		0.18609
						0.511092		0.665572
						0.621012		0.434555
						0.734701		0.914457
						0.958837		0.898372
						0.358972		0.956647
						0.774314		0.796471
						0.930512		0.720554
						0.916872		0.868136
						0.64954		0.725257
						0.956599		0.480751
						0.441929		0.271373
						0.805168		0.420845
						0.351154		0.847732
						0.831413		0.600329
						0.29474		0.789252
						0.169847		0.783185
								0.6864
								0.897433
								0.67113
								0.456038
								0.594751
								0.505758
								0.63364

## Sheet: Fig. 2g
Fig. 2g. Quantification of Western blots showing the phosphorylation status of DRP1 at S616 (p-DRP1 S616)
-MTS -MTX	-MTS +MTX	+MTS -MTX	+MTS +MTX
1	4.58256	1	4.30565
1	2.88195	1	7.8012
1	2.42521	1	4.12164
1	3.36715	1	2.51501
1	1.52847	1	2.63069

## Sheet: Fig. 3a
Fig. 3a. MitoLuc import traces after chronic precursor trapping.
Time (seconds)	+MTS -MTX			+MTS +MTX
0	0	0	0	0	0	0
1	0.00202906	0.00345034	0.0069929	0.00886252	0.00961085	0.0102857
8	0.0130516	0.0120876	0.0138963	0.011936	0.0177067	0.0313511
15	0.0136194	0.0193817	0.0551418	0.0275138	0.0263915	0.0370833
22	0.0252896	0.0258425	0.0405532	0.0323893	0.0343233	0.0512238
29	0.0330592	0.0338602	0.0841999	0.0382984	0.042025	0.0654837
36	0.0372215	0.0386557	0.0590231	0.051731	0.0525057	0.0741089
43	0.0431589	0.0483598	0.0886176	0.060122	0.0614287	0.0902544
50	0.0516286	0.0521494	0.107767	0.0661904	0.0678947	0.0965804
57	0.0541061	0.0561557	0.131216	0.0743236	0.0725802	0.114089
64	0.0628767	0.064253	0.111796	0.0814419	0.0831081	0.125511
71	0.0694543	0.0705732	0.113036	0.0873891	0.0896981	0.125646
78	0.0769265	0.0776715	0.144959	0.0961588	0.0968158	0.140015
85	0.080076	0.0839218	0.14935	0.0992218	0.104192	0.150879
92	0.0857758	0.0924013	0.160872	0.110688	0.110107	0.154023
99	0.091878	0.0932809	0.182845	0.114779	0.118596	0.153372
106	0.097413	0.0997239	0.172892	0.11969	0.124573	0.183018
113	0.102971	0.102994	0.174378	0.13015	0.131606	0.175084
120	0.107516	0.110365	0.195943	0.135983	0.136107	0.191713
127	0.116186	0.115398	0.200817	0.137458	0.141885	0.181328
134	0.120219	0.116919	0.205821	0.143036	0.14947	0.195606
159	0.125559	0.124638	0.20249	0.147456	0.156806	0.221192
166	0.129074	0.129911	0.218242	0.150924	0.165322	0.225577
173	0.137457	0.132729	0.221743	0.157702	0.170579	0.237419
180	0.139505	0.136164	0.248569	0.161157	0.179491	0.230728
187	0.146433	0.139319	0.229741	0.165469	0.184829	0.245193
194	0.148689	0.147614	0.235909	0.175357	0.188206	0.231463
201	0.150086	0.148855	0.264311	0.181543	0.19583	0.251111
208	0.161198	0.15773	0.243245	0.184468	0.204432	0.266317
215	0.163811	0.165225	0.256307	0.191854	0.209601	0.276504
222	0.168254	0.169654	0.289141	0.196259	0.21771	0.267097
229	0.168173	0.171797	0.283821	0.202032	0.225011	0.278237
236	0.176139	0.176475	0.269264	0.207955	0.229845	0.280427
243	0.17864	0.183752	0.292594	0.208846	0.235626	0.287786
250	0.184568	0.188278	0.293454	0.21553	0.24327	0.291531
257	0.189029	0.193266	0.297636	0.225507	0.25024	0.309075
264	0.195273	0.197345	0.30276	0.227877	0.257015	0.306717
271	0.200829	0.200236	0.291928	0.233448	0.261516	0.322065
278	0.203173	0.207246	0.322886	0.241542	0.269822	0.330299
285	0.206901	0.213215	0.331715	0.241592	0.274175	0.319649
292	0.214481	0.214583	0.325178	0.248367	0.281236	0.335652
299	0.212555	0.223533	0.347418	0.253525	0.288076	0.347795
306	0.222563	0.229884	0.353098	0.258063	0.29362	0.339363
313	0.220286	0.231936	0.356324	0.259859	0.299358	0.331602
320	0.227715	0.238922	0.353553	0.274491	0.30699	0.371318
327	0.230257	0.24343	0.357416	0.276385	0.312807	0.37078
334	0.2348	0.251943	0.353877	0.27761	0.319107	0.365342
341	0.246734	0.253677	0.366851	0.284359	0.324504	0.359529
348	0.246252	0.259651	0.381426	0.287781	0.331937	0.38302
355	0.248953	0.265515	0.40198	0.299555	0.335892	0.383764
362	0.251983	0.268315	0.387945	0.299397	0.345737	0.380105
369	0.259023	0.279753	0.394036	0.312296	0.351313	0.403656
376	0.264303	0.285157	0.392566	0.314452	0.360905	0.397114
383	0.26861	0.285997	0.408226	0.31888	0.364177	0.405413
390	0.27326	0.295377	0.397144	0.319649	0.371283	0.392698
397	0.276199	0.30142	0.425567	0.324457	0.377965	0.411536
404	0.278953	0.309102	0.405999	0.333352	0.380384	0.427841
411	0.283378	0.310095	0.439627	0.342762	0.38241	0.430988
418	0.295357	0.315845	0.423619	0.345066	0.400992	0.450313
425	0.292559	0.321858	0.436453	0.349108	0.402579	0.436552
432	0.298684	0.33487	0.433429	0.352333	0.408346	0.441906
439	0.303963	0.332344	0.430542	0.357345	0.421203	0.446591
446	0.31012	0.339246	0.454227	0.3629	0.418193	0.431857
453	0.311903	0.349691	0.454617	0.373306	0.425424	0.44559
460	0.314793	0.35605	0.448101	0.376645	0.435779	0.463609
467	0.322161	0.361887	0.47392	0.385166	0.446659	0.454862
474	0.325437	0.371642	0.487401	0.385385	0.452486	0.463616
481	0.334911	0.376606	0.465828	0.391903	0.453415	0.488627
488	0.334672	0.377688	0.477138	0.39905	0.456312	0.461072
495	0.338304	0.385751	0.481522	0.405601	0.465478	0.480723
502	0.341809	0.39495	0.467319	0.404171	0.469863	0.48925
509	0.348775	0.397928	0.502055	0.411691	0.47723	0.489793
516	0.356547	0.406887	0.473732	0.416565	0.494076	0.518905
523	0.356635	0.413457	0.482178	0.426884	0.493665	0.491604
530	0.35897	0.417163	0.501355	0.431081	0.498452	0.498226
537	0.365011	0.426289	0.513622	0.435042	0.511389	0.483646
544	0.371966	0.435181	0.519435	0.441316	0.515222	0.500094
551	0.37551	0.441213	0.502278	0.443685	0.52592	0.496758
558	0.383689	0.447632	0.532137	0.457067	0.529535	0.524938
565	0.385707	0.454893	0.511776	0.464229	0.537783	0.505293
572	0.397551	0.461747	0.532822	0.464595	0.542588	0.521852
579	0.396963	0.469781	0.546066	0.468815	0.551573	0.528722
586	0.402094	0.475418	0.532855	0.473726	0.556286	0.523133
593	0.408009	0.486065	0.528551	0.480282	0.561428	0.532796
600	0.415726	0.483775	0.532244	0.490511	0.560404	0.545972
607	0.424108	0.498988	0.528886	0.490759	0.586856	0.548381
614	0.425421	0.50396	0.531409	0.498092	0.586888	0.516628
621	0.431077	0.505354	0.573353	0.503441	0.592517	0.549527
628	0.436992	0.516694	0.543302	0.515318	0.596434	0.543304
635	0.436765	0.521958	0.545934	0.514987	0.600429	0.574544
642	0.449412	0.533456	0.550551	0.524151	0.614156	0.549532
649	0.447486	0.539406	0.560478	0.52391	0.621677	0.559093
656	0.452116	0.54772	0.577686	0.534671	0.607084	0.58921
663	0.455108	0.552295	0.584444	0.536259	0.622841	0.581878
670	0.460938	0.557576	0.57486	0.53666	0.632884	0.565028
677	0.471345	0.566221	0.588832	0.549742	0.62825	0.570462
684	0.47649	0.572182	0.568498	0.556354	0.652715	0.580805
691	0.473659	0.584048	0.571616	0.559767	0.653814	0.582468
698	0.48588	0.586542	0.599057	0.562824	0.659734	0.581086
705	0.490564	0.598016	0.582395	0.565497	0.662111	0.587532
712	0.496737	0.602848	0.592772	0.575884	0.667646	0.599537
719	0.503326	0.609687	0.594647	0.585314	0.681057	0.573996
726	0.505991	0.619981	0.6122	0.589576	0.693072	0.616822
733	0.507806	0.626005	0.595302	0.596426	0.685853	0.6
740	0.512712	0.630143	0.60031	0.601523	0.699534	0.600097
747	0.522869	0.636705	0.591979	0.607663	0.71605	0.56924
754	0.528588	0.643572	0.623997	0.615141	0.705011	0.606257
761	0.532672	0.654057	0.627565	0.615111	0.715515	0.607439
768	0.5356	0.663921	0.603804	0.624517	0.717653	0.599014
775	0.542948	0.667975	0.624032	0.636718	0.723762	0.631274
782	0.545944	0.676217	0.628869	0.640189	0.730939	0.609045
789	0.551269	0.688376	0.620629	0.642092	0.745131	0.616418
796	0.561572	0.689036	0.630921	0.643652	0.751845	0.63
803	0.561901	0.698118	0.61265	0.656268	0.764378	0.61549
810	0.569493	0.698966	0.636344	0.658854	0.760481	0.615419
817	0.579854	0.705899	0.645324	0.664302	0.755311	0.629158
824	0.583436	0.71705	0.641716	0.66952	0.768907	0.636396
831	0.586687	0.721926	0.628817	0.678603	0.771036	0.607422
838	0.590388	0.727639	0.62873	0.679783	0.780282	0.62753
845	0.597435	0.737712	0.63869	0.687239	0.779643	0.597488
852	0.605048	0.743392	0.640755	0.695121	0.788154	0.640677
859	0.610773	0.749984	0.640614	0.698604	0.799323	0.620442
866	0.615769	0.756427	0.676784	0.706829	0.805568	0.615812
873	0.622071	0.765464	0.63338	0.707558	0.799629	0.642876
880	0.626198	0.76733	0.64168	0.718941	0.825546	0.645089
887	0.627673	0.7706	0.662616	0.726795	0.831723	0.652901
894	0.643054	0.781274	0.64652	0.72721	0.826836	0.671508
901	0.638227	0.791824	0.630845	0.731439	0.838702	0.638457
908	0.649096	0.80013	0.682946	0.739012	0.829709	0.644145
915	0.65612	0.79674	0.666068	0.744074	0.840625	0.653587
922	0.657454	0.813589	0.659914	0.747632	0.843802	0.672594
929	0.654623	0.802722	0.65179	0.753787	0.85794	0.679453
936	0.663012	0.812346	0.6796	0.763211	0.867712	0.626553
943	0.66772	0.812444	0.660042	0.770677	0.868497	0.650873
950	0.677831	0.831398	0.654915	0.778672	0.86217	0.640142
957	0.68215	0.839357	0.667598	0.769689	0.881626	0.664586
964	0.687166	0.84245	0.695862	0.788417	0.881428	0.677665
971	0.687745	0.841452	0.663989	0.787797	0.883483	0.67172
978	0.697186	0.855668	0.7042	0.791225	0.88893	0.653303
985	0.707082	0.863368	0.686799	0.803442	0.892034	0.680085
992	0.70285	0.874462	0.698927	0.802438	0.886087	0.657325
999	0.706355	0.861395	0.713671	0.807135	0.885323	0.682008
1006	0.723492	0.878946	0.716286	0.807511	0.902687	0.674644
1013	0.7328	0.880071	0.699146	0.82427	0.911096	0.667616
1020	0.719767	0.888954	0.682647	0.825141	0.928001	0.670197
1027	0.726991	0.888324	0.721901	0.829517	0.910709	0.67561
1034	0.732359	0.905052	0.694613	0.819994	0.924394	0.681024
1041	0.739116	0.895188	0.69131	0.837424	0.922411	0.690446
1048	0.745275	0.90985	0.704428	0.847643	0.919358	0.701614
1055	0.748018	0.904889	0.699159	0.845991	0.940458	0.679308
1062	0.739873	0.915774	0.691223	0.847074	0.951371	0.688185
1069	0.75096	0.92371	0.692504	0.849888	0.956165	0.693445
1076	0.756393	0.939678	0.713849	0.842627	0.936965	0.695611
1083	0.757745	0.920298	0.698942	0.854762	0.942179	0.68606
1090	0.771956	0.929885	0.670481	0.848552	0.949823	0.691534
1097	0.763336	0.946721	0.702907	0.864256	0.969466	0.697393
1104	0.785568	0.949767	0.689605	0.87061	0.960681	0.680058
1111	0.798676	0.963459	0.712444	0.877187	0.973457	0.680517
1118	0.792941	0.962684	0.707236	0.886698	0.968078	0.687735
1125	0.802395	0.966285	0.715824	0.878844	0.973245	0.670694
1132	0.798488	0.960093	0.698716	0.900633	0.976981	0.71669
1139	0.802921	0.982108	0.706173	0.886476	0.974235	0.703373
1146	0.804991	0.98358	0.689772	0.897877	0.984873	0.697367
1153	0.811069	0.977687	0.678969	0.896985	0.971829	0.710087
1160	0.825277	0.986865	0.688956	0.916811	0.991637	0.722006
1167	0.827979	0.989638	0.715565	0.907444	0.997704	0.701773
1174	0.823689	1.00814	0.703711	0.922133	1.00086	0.699612
1181	0.828225	1.00991	0.720204	0.920902	1.00195	0.725591
1188	0.834416	0.999555	0.70049	0.919004	1.0018	0.72955
1195	0.837018	1.01615	0.718205	0.926377	1.00677	0.691202
1202	0.845989	1.03608	0.726951	0.941222	1.00053	0.704827
1209	0.841791	1.00338	0.724122	0.930297	1.00019	0.704141
1216	0.841319	1.00174	0.729426	0.940335	0.996003	0.702395
1223	0.853306	1.02773	0.722856	0.94446	1.02524	0.704514
1230	0.858723	1.02963	0.725107	0.962509	1.03556	0.704089
1237	0.87104	1.03846	0.718567	0.948883	1.03178	0.705527
1244	0.853598	1.04562	0.701122	0.955623	1.041	0.717407
1251	0.868787	1.05311	0.716207	0.952981	1.03021	0.726797
1258	0.863225	1.04416	0.736687	0.965802	1.02317	0.694146
1265	0.86006	1.03094	0.731996	0.970906	1.038	0.734736
1272	0.875005	1.06831	0.745792	0.964841	1.02845	0.737681
1279	0.869283	1.06028	0.741053	0.982646	1.03415	0.705723
1286	0.888742	1.08442	0.732951	0.978295	1.03534	0.719291
1293	0.899723	1.05142	0.730889	0.985452	1.05028	0.708346
1300	0.888689	1.04884	0.725857	0.988297	1.02981	0.716762
1307	0.899963	1.06365	0.74571	0.995362	1.04133	0.721739
1314	0.901046	1.08578	0.724197	0.969179	1.05083	0.723842
1321	0.898674	1.07181	0.736677	1.00182	1.03553	0.714528
1328	0.912293	1.07843	0.747923	1.00223	1.04411	0.7139
1335	0.90163	1.08714	0.732721	0.978408	1.05941	0.711202
1342	0.908242	1.10371	0.731003	1.01019	1.04325	0.723759
1349	0.888993	1.05903	0.743759	1.00944	1.05085	0.732464
1356	0.916952	1.09631	0.741193	1.01836	1.05502	0.740057
1363	0.921355	1.09036	0.735177	1.02015	1.06026	0.719013
1370	0.938941	1.10254	0.748169	1.01057	1.05667	0.722534
1377	0.915325	1.0927	0.746216	1.01841	1.05848	0.72896
1384	0.92594	1.09481	0.747587	1.03442	1.07852	0.731286
1391	0.930314	1.09151	0.742416	1.02082	1.06353	0.726145
1398	0.948664	1.10556	0.74035	1.04529	1.06752	0.727076
1405	0.943156	1.09472	0.745089	1.04875	1.06498	0.698409
1412	0.924921	1.11669	0.712807	1.03599	1.05986	0.749322
1419	0.939388	1.11903	0.761968	1.03703	1.06612	0.731149
1426	0.939809	1.1292	0.751629	1.04692	1.08557	0.740676
1433	0.952325	1.11637	0.751447	1.05836	1.05564	0.758427
1440	0.947421	1.13761	0.740104	1.04044	1.07158	0.730608
1447	0.965182	1.11959	0.753403	1.05845	1.05056	0.726463
1454	0.987676	1.11857	0.75451	1.03537	1.07385	0.748249
1461	0.962316	1.09876	0.748252	1.05038	1.08446	0.730116
1468	0.958402	1.12718	0.732656	1.05382	1.07771	0.742567
1475	0.959777	1.13046	0.755879	1.06694	1.07214	0.727645
1482	0.961629	1.12422	0.765891	1.0568	1.07114	0.717562
1489	0.982986	1.12904	0.720566	1.06603	1.08365	0.726892
1496	0.972987	1.12982	0.761785	1.06634	1.08194	0.718699
1503	0.981919	1.11385	0.794957	1.06223	1.07516	0.741499
1510	0.984069	1.12364	0.76405	1.05936	1.07557	0.718118
1517	0.995636	1.12699	0.737013	1.08338	1.09283	0.715787
1524	0.980757	1.1512	0.748142	1.08723	1.09378	0.733758
1531	0.997663	1.14864	0.779168	1.06694	1.08377	0.716543
1538	0.989969	1.14343	0.763208	1.08929	1.08623	0.71203
1545	0.988854	1.15174	0.754015	1.09268	1.07619	0.755271
1552	1.00225	1.15286	0.751092	1.06553	1.07399	0.722793
1559	0.995598	1.1479	0.7444	1.0612	1.08366	0.731021
1566	1.00106	1.14299	0.735463	1.07618	1.07834	0.718162
1573	1.0031	1.16902	0.741103	1.10158	1.07923	0.720298
1580	1.01128	1.13709	0.75487	1.09359	1.08766	0.72741
1587	0.992731	1.16741	0.732752	1.08762	1.09906	0.736676
1594	1.01632	1.16124	0.732666	1.09668	1.07609	0.759328
1601	1.0089	1.16988	0.740757	1.08534	1.08692	0.720998
1608	0.98601	1.1364	0.753412	1.10183	1.08566	0.748052
1615	1.00941	1.14208	0.784489	1.08061	1.0914	0.720644
1622	1.0248	1.17006	0.75146	1.09272	1.10534	0.728661
1629	1.01934	1.15928	0.764188	1.10683	1.07978	0.730672
1636	1.01924	1.15492	0.765406	1.10283	1.07343	0.748544
1643	0.997085	1.1758	0.727765	1.10773	1.07474	0.720986
1650	1.01527	1.15268	0.746894	1.09026	1.09225	0.730114
1657	1.03167	1.16675	0.755301	1.10336	1.08602	0.714393
1664	1.03387	1.16607	0.733114	1.09552	1.0823	0.720826
1671	1.0266	1.16683	0.758932	1.09837	1.10044	0.749047
1678	1.02927	1.16587	0.745525	1.09631	1.08913	0.737275
1685	1.03124	1.181	0.746264	1.11705	1.08385	0.729637
1692	1.02046	1.16374	0.77095	1.10806	1.07471	0.735748
1699	1.02956	1.15732	0.754189	1.11055	1.09177	0.740146
1706	1.03269	1.18858	0.753112	1.12029	1.1019	0.715591
1713	1.02902	1.16918	0.76829	1.10854	1.09221	0.731135
1720	1.03662	1.18345	0.733827	1.12012	1.08365	0.71758
1727	1.01873	1.16806	0.755505	1.10682	1.08071	0.720559
1734	1.02842	1.16231	0.758828	1.1206	1.09001	0.733142
1741	1.04929	1.18394	0.750889	1.14048	1.06952	0.74003
1748	1.04953	1.17032	0.755837	1.12415	1.07589	0.736336
1755	1.04099	1.19122	0.742928	1.12006	1.08101	0.740448
1762	1.04814	1.16428	0.751855	1.123	1.08169	0.732496
1769	1.03117	1.16548	0.761087	1.12046	1.0572	0.735284
1776	1.03599	1.17288	0.745573	1.12173	1.0686	0.724868
1783	1.05992	1.17997	0.73189	1.12554	1.07612	0.715815
1790	1.03971	1.19645	0.763836	1.11504	1.07386	0.752934
1797	1.04417	1.16749	0.742162	1.11368	1.07396	0.734008
1804	1.03273	1.16503	0.76769	1.11208	1.07677	0.731211
1811	1.03439	1.1808	0.75102	1.12528	1.06537	0.737763
1818	0.99225	1.04498	0.936716	1.05844	0.933346	0.81691

## Sheet: Fig. 3b
Fig 3b. Import amplitude from MitoLuc import traces after chronic vs. acute precursor trapping
	No trap (+MTS -MTX)	Acute trap (+substrate +MTX 10 min)	Chronic trap (+MTS +MTX 48h)
	1	0.65717	1.14048
	1	0.684485	1.10534
	1	0.554011	0.759328
AVERAGE	1	0.631888	1.00172
STDEV	0	0.0688127	0.210649

## Sheet: Fig. 3c
Fig. S3c. MitoLuc import traces after acute precursor trapping
Time (seconds)	+MTS +MTX			+MTS -MTX
0	0	0	0	0	0	0
7	0.00547382	0.00062176	0.00319173	0.0077101	0.00348721	0.00330054
15	0.00933395	0.00191407	0.00419668	0.0143231	0.00523248	0.00650687
23	0.0137948	0.00284918	0.00613832	0.0218648	0.00926031	0.00937881
31	0.0190626	0.00468207	0.00759136	0.0295067	0.0115445	0.0137346
39	0.0242955	0.00739976	0.00964828	0.037404	0.0148613	0.0170919
47	0.0297926	0.00854918	0.0116614	0.0452389	0.0176601	0.0203226
55	0.0351126	0.0114114	0.0129699	0.0539154	0.0212513	0.0248829
63	0.0411277	0.013202	0.0154668	0.0623961	0.0242092	0.0294449
71	0.0467481	0.0153337	0.0179507	0.0711176	0.0275909	0.0314174
79	0.0516414	0.0169864	0.0197803	0.0806039	0.0307469	0.0363901
87	0.0577799	0.0191943	0.0219185	0.088211	0.0337763	0.0401517
95	0.0644161	0.0214298	0.0237043	0.097156	0.0399325	0.0433386
103	0.0694169	0.0245891	0.0259723	0.107696	0.0419391	0.0490792
111	0.075445	0.0269269	0.0287517	0.115519	0.045691	0.0528911
119	0.0815443	0.0297193	0.0308492	0.12475	0.0493259	0.0562874
127	0.0888234	0.0319304	0.0327048	0.133856	0.053836	0.0607633
135	0.0967613	0.0345946	0.0351124	0.143358	0.0569725	0.0659795
143	0.102473	0.0364794	0.0376678	0.152972	0.0616838	0.0702752
151	0.11099	0.0397442	0.0390623	0.164218	0.065197	0.0747463
159	0.117243	0.0412134	0.0426096	0.172695	0.0702882	0.0784137
167	0.124085	0.0456715	0.0442412	0.182729	0.0742154	0.0842874
175	0.132443	0.0466456	0.0465352	0.192758	0.0774899	0.0884824
183	0.136692	0.050386	0.0482723	0.202378	0.082513	0.0919437
191	0.145493	0.0541768	0.0510062	0.212318	0.0872162	0.0973173
199	0.152356	0.0551639	0.0539755	0.220736	0.0912343	0.104094
207	0.162245	0.0589726	0.0560341	0.232388	0.0965105	0.106357
215	0.166629	0.0619874	0.0590684	0.24254	0.101293	0.111231
223	0.175241	0.0637975	0.0609451	0.252355	0.104699	0.115245
231	0.181294	0.0670802	0.0634761	0.262691	0.110471	0.12034
239	0.190806	0.0711973	0.0662441	0.27372	0.115973	0.125824
247	0.199927	0.0737802	0.068155	0.282453	0.118439	0.130459
255	0.205923	0.0764768	0.0715382	0.293828	0.123608	0.136363
263	0.214451	0.0797092	0.0742966	0.305639	0.128681	0.140891
271	0.218901	0.0836266	0.0762983	0.312038	0.132657	0.146513
279	0.227281	0.0861755	0.0801638	0.323739	0.138565	0.149027
287	0.236274	0.0899987	0.0810973	0.333551	0.143348	0.155183
295	0.243952	0.0925395	0.0837646	0.346231	0.147926	0.161285
303	0.254528	0.0957263	0.0871658	0.352282	0.151121	0.16461
311	0.261857	0.0996779	0.0899793	0.363925	0.160061	0.168653
319	0.26664	0.102313	0.092533	0.372947	0.163094	0.175281
327	0.274999	0.10472	0.0952345	0.384937	0.169078	0.177786
335	0.282864	0.108747	0.0998581	0.393545	0.172278	0.184834
343	0.291261	0.111179	0.100059	0.404464	0.177855	0.189795
351	0.298741	0.116153	0.102819	0.415481	0.183009	0.194813
359	0.306943	0.11834	0.105063	0.426629	0.188146	0.198885
367	0.314257	0.121868	0.107784	0.435153	0.194696	0.205168
375	0.322336	0.125907	0.111985	0.443924	0.197828	0.209223
383	0.330566	0.127129	0.113357	0.455645	0.202426	0.21312
391	0.335902	0.13225	0.11814	0.465886	0.208205	0.220459
399	0.344095	0.135144	0.119936	0.4732	0.213362	0.222763
407	0.351146	0.13936	0.123165	0.482592	0.217401	0.22771
415	0.356235	0.140648	0.126451	0.491824	0.221742	0.234398
423	0.363706	0.144614	0.127983	0.502567	0.226179	0.239418
431	0.370855	0.145117	0.13092	0.51192	0.233023	0.241124
439	0.378047	0.149645	0.132808	0.519868	0.236217	0.247881
447	0.382708	0.153871	0.136748	0.530693	0.242368	0.253088
455	0.390261	0.155749	0.140159	0.539665	0.245972	0.257008
463	0.396638	0.158693	0.140805	0.550175	0.249494	0.259587
471	0.405121	0.161964	0.144747	0.555148	0.255499	0.263283
479	0.408402	0.165334	0.147025	0.565251	0.260506	0.270772
487	0.416276	0.169942	0.148489	0.576833	0.26577	0.27451
495	0.420309	0.172327	0.152879	0.583755	0.268098	0.280065
503	0.426445	0.174538	0.156219	0.593044	0.275709	0.283591
511	0.430695	0.178773	0.158915	0.600118	0.277304	0.286794
519	0.437118	0.179582	0.161196	0.60915	0.283359	0.291269
527	0.442387	0.182652	0.163125	0.616004	0.287762	0.294469
535	0.447648	0.185801	0.166922	0.622279	0.2912	0.300139
543	0.451421	0.188527	0.168208	0.629417	0.294482	0.303719
551	0.45524	0.191467	0.170664	0.637878	0.299285	0.310013
559	0.460454	0.193157	0.173275	0.643108	0.303122	0.310934
567	0.46632	0.197073	0.17632	0.646953	0.308969	0.317345
575	0.470351	0.200156	0.180239	0.654689	0.312294	0.316919
583	0.476456	0.200908	0.181079	0.659454	0.318121	0.325435
591	0.482611	0.204065	0.185444	0.66919	0.321488	0.330472
599	0.48045	0.205937	0.185832	0.671588	0.325625	0.333466
607	0.485503	0.210431	0.187526	0.677043	0.328074	0.336424
615	0.488649	0.213345	0.191738	0.684414	0.33358	0.338997
623	0.494822	0.215303	0.195313	0.687815	0.3384	0.343656
631	0.498871	0.216828	0.197576	0.696247	0.343226	0.348244
639	0.501244	0.219928	0.199038	0.698213	0.346921	0.353289
647	0.507318	0.222721	0.199942	0.703281	0.347858	0.355897
655	0.511367	0.22625	0.202354	0.708332	0.353655	0.360023
663	0.515336	0.229466	0.206608	0.716501	0.357906	0.36319
671	0.518266	0.231398	0.2081	0.721033	0.363713	0.369538
679	0.518465	0.234184	0.211223	0.720203	0.365215	0.370557
687	0.525972	0.235395	0.214566	0.726785	0.36896	0.371674
695	0.528928	0.236569	0.213551	0.731681	0.373872	0.379058
703	0.530411	0.238405	0.217691	0.735736	0.378533	0.382621
711	0.536056	0.243743	0.219419	0.740464	0.381815	0.384328
719	0.538837	0.244699	0.221269	0.744548	0.3828	0.387034
727	0.543752	0.249469	0.224128	0.745916	0.389133	0.39382
735	0.547503	0.252361	0.225981	0.753585	0.393585	0.395897
743	0.549732	0.252547	0.227995	0.757547	0.39483	0.401871
751	0.552327	0.252692	0.229911	0.759136	0.402192	0.404114
759	0.556281	0.258611	0.230504	0.763065	0.403793	0.409853
767	0.561746	0.259442	0.232473	0.77	0.406569	0.409626
775	0.561163	0.261406	0.234251	0.774384	0.410884	0.412915
783	0.565291	0.26365	0.23615	0.778004	0.413935	0.418055
791	0.569166	0.26483	0.240123	0.780238	0.421369	0.422543
799	0.572499	0.268061	0.240712	0.784273	0.4232	0.426431
807	0.570424	0.273412	0.24398	0.789122	0.426194	0.429751
815	0.57416	0.272949	0.244842	0.793876	0.432157	0.433054
823	0.57893	0.27637	0.24782	0.795391	0.435287	0.437009
831	0.582724	0.278083	0.24807	0.799464	0.437964	0.441414
839	0.5839	0.278404	0.251408	0.808451	0.443851	0.442758
847	0.586091	0.281594	0.250474	0.807939	0.44525	0.44419
855	0.58825	0.283416	0.254502	0.812132	0.449382	0.450926
863	0.591317	0.28754	0.253404	0.813725	0.452775	0.454918
871	0.594176	0.29059	0.259129	0.816378	0.45489	0.456525
879	0.594	0.290806	0.258181	0.823628	0.462035	0.463222
887	0.598049	0.294788	0.259966	0.826118	0.463568	0.463006
895	0.598703	0.295413	0.262051	0.830387	0.466052	0.468561
903	0.601308	0.299513	0.264366	0.833867	0.47137	0.470052
911	0.605606	0.298292	0.264808	0.835797	0.475966	0.475208
919	0.602794	0.301225	0.267055	0.841347	0.477192	0.476874
927	0.606724	0.305778	0.270603	0.842721	0.480431	0.481455
935	0.608139	0.30819	0.270837	0.846574	0.485114	0.488089
943	0.611539	0.309953	0.272996	0.85057	0.489007	0.489563
951	0.60898	0.309086	0.274992	0.849308	0.491702	0.493854
959	0.6116	0.313687	0.276552	0.854142	0.497857	0.494886
967	0.615689	0.315202	0.276493	0.857957	0.499347	0.500867
975	0.613887	0.317489	0.28014	0.858264	0.504611	0.502336
983	0.615413	0.321165	0.279693	0.863656	0.508802	0.509182
991	0.617261	0.321803	0.282882	0.865242	0.511413	0.509397
999	0.615284	0.324061	0.282987	0.868208	0.513653	0.513681
1007	0.619902	0.325824	0.285035	0.871785	0.51649	0.521857
1015	0.618863	0.328798	0.288803	0.876815	0.520834	0.519282
1023	0.619822	0.331566	0.289156	0.879407	0.522886	0.525812
1031	0.621288	0.334526	0.290439	0.879086	0.526984	0.52982
1039	0.624631	0.335998	0.292071	0.882635	0.530575	0.532179
1047	0.623794	0.336727	0.294303	0.884245	0.53452	0.533905
1055	0.625827	0.337978	0.296701	0.889579	0.538088	0.538492
1063	0.628576	0.338921	0.2993	0.888314	0.539532	0.544884
1071	0.626135	0.340367	0.300376	0.894496	0.547391	0.546068
1079	0.628891	0.345587	0.300149	0.895954	0.550594	0.550307
1087	0.630896	0.348803	0.30242	0.899037	0.552271	0.553833
1095	0.628187	0.348778	0.304326	0.901071	0.55531	0.556101
1103	0.634261	0.352097	0.303323	0.906127	0.556257	0.561482
1111	0.63125	0.355104	0.306131	0.906539	0.561937	0.563773
1119	0.634279	0.356	0.308843	0.907899	0.564739	0.566225
1127	0.632362	0.357919	0.311044	0.910411	0.564916	0.572319
1135	0.637905	0.361265	0.311909	0.9122	0.572082	0.575136
1143	0.637111	0.362344	0.312114	0.913235	0.57667	0.577547
1151	0.636894	0.365622	0.314664	0.915377	0.578677	0.582802
1159	0.638837	0.367343	0.317301	0.917761	0.5817	0.585977
1167	0.639451	0.370062	0.316863	0.920431	0.586119	0.58888
1175	0.641355	0.371168	0.319093	0.924902	0.591815	0.59066
1183	0.639652	0.379133	0.320434	0.929624	0.591845	0.595265
1191	0.642939	0.376803	0.319834	0.928131	0.595868	0.598063
1199	0.642079	0.378908	0.324371	0.92785	0.596145	0.601624
1207	0.641443	0.381003	0.325491	0.93235	0.599667	0.605331
1215	0.641344	0.381951	0.326363	0.938022	0.604103	0.605826
1223	0.642941	0.385454	0.327688	0.936679	0.608339	0.614799
1231	0.64443	0.387589	0.328334	0.94146	0.614562	0.615833
1239	0.645102	0.38812	0.330972	0.941073	0.615396	0.618867
1247	0.646358	0.392309	0.33356	0.944846	0.61695	0.620205
1255	0.646146	0.39182	0.333756	0.945	0.621655	0.620731
1263	0.646762	0.396294	0.335737	0.948445	0.622371	0.626511
1271	0.647206	0.398359	0.337877	0.951222	0.62655	0.631798
1279	0.644537	0.399178	0.339046	0.951034	0.630777	0.632608
1287	0.649303	0.39959	0.340744	0.952517	0.63386	0.637297
1295	0.649129	0.404405	0.342173	0.94987	0.636933	0.643301
1303	0.647818	0.406329	0.342882	0.956581	0.640515	0.645052
1311	0.649301	0.408696	0.343708	0.955217	0.639227	0.646556
1319	0.649853	0.412751	0.347725	0.957469	0.646885	0.650186
1327	0.6526	0.411342	0.349071	0.962916	0.650798	0.653835
1335	0.652939	0.415239	0.348433	0.966275	0.651366	0.655949
1343	0.65191	0.418003	0.35211	0.967364	0.654671	0.65949
1351	0.649821	0.419005	0.352529	0.963583	0.656821	0.659951
1359	0.65389	0.418724	0.353279	0.967863	0.661477	0.669255
1367	0.64976	0.422783	0.356816	0.968733	0.662048	0.66839
1375	0.654039	0.423617	0.357389	0.971822	0.665683	0.674275
1383	0.652951	0.424429	0.361135	0.971029	0.670059	0.675337
1391	0.653845	0.426143	0.362901	0.972778	0.672291	0.677757
1399	0.653196	0.431533	0.362732	0.976519	0.677166	0.682548
1407	0.655723	0.433029	0.363352	0.974663	0.678398	0.685724
1415	0.655457	0.436855	0.365805	0.973798	0.683459	0.688185
1423	0.654794	0.436316	0.366815	0.975007	0.6821	0.687342
1431	0.651865	0.437727	0.367492	0.981305	0.688008	0.693206
1439	0.653399	0.439209	0.36814	0.981179	0.688883	0.696231
1447	0.656039	0.445409	0.371949	0.984483	0.694148	0.700362
1455	0.653774	0.445899	0.37354	0.980388	0.695586	0.701851
1463	0.650813	0.445932	0.37422	0.984843	0.700945	0.706996
1471	0.654012	0.450586	0.375278	0.986407	0.702846	0.708892
1479	0.649722	0.451002	0.37778	0.987323	0.70608	0.713537
1487	0.654878	0.456056	0.383206	0.986967	0.708824	0.718923
1495	0.653835	0.45733	0.381983	0.99044	0.710873	0.721922
1503	0.653154	0.456952	0.379839	0.991028	0.714694	0.719247
1511	0.654335	0.45989	0.380876	0.996178	0.715323	0.725099
1519	0.652819	0.461363	0.382704	0.992859	0.717568	0.727674
1527	0.654595	0.464378	0.387101	0.992258	0.722317	0.732517
1535	0.65717	0.465178	0.38931	0.996303	0.725935	0.735329
1543	0.65489	0.467904	0.388521	0.995513	0.729327	0.73965
1551	0.652492	0.463912	0.390536	0.995952	0.731666	0.739376
1559	0.654446	0.472433	0.392348	0.995824	0.733288	0.743815
1567	0.655306	0.47055	0.393262	0.992496	0.735848	0.743305
1575	0.653309	0.474196	0.394249	0.997793	0.738819	0.750448
1583	0.654366	0.475265	0.398863	0.999829	0.742857	0.750558
1591	0.655546	0.479861	0.398327	0.996314	0.741948	0.754767
1599	0.655705	0.481764	0.397587	0.99936	0.744789	0.755859
1607	0.651746	0.482074	0.400773	1.00191	0.749039	0.758492
1615	0.652999	0.482514	0.400804	1.00152	0.753682	0.761616
1623	0.653378	0.48796	0.4056	1.00047	0.75612	0.76702
1631	0.65251	0.488272	0.403319	1.00444	0.758299	0.767858
1639	0.651921	0.48968	0.408202	1.00287	0.759036	0.770569
1647	0.649915	0.490391	0.408391	1.00594	0.762053	0.773456
1655	0.651942	0.493131	0.40885	1.00488	0.764793	0.774432
1663	0.652267	0.49598	0.409815	1.00755	0.766644	0.778253
1671	0.651437	0.498188	0.412302	1.00808	0.768948	0.782107
1679	0.655219	0.498467	0.411967	1.00782	0.771987	0.783132
1687	0.651514	0.49957	0.414826	1.0052	0.776425	0.788329
1695	0.649882	0.504406	0.417097	1.00562	0.777838	0.792084
1703	0.650249	0.506421	0.416151	1.01115	0.778713	0.794835
1711	0.648195	0.5039	0.418893	1.01151	0.780643	0.794663
1719	0.649664	0.505359	0.419602	1.00935	0.781645	0.795822
1727	0.650216	0.511606	0.421208	1.01186	0.785617	0.805049
1735	0.649889	0.50978	0.426083	1.01152	0.789777	0.804847
1743	0.649856	0.51435	0.424846	1.01073	0.791681	0.807852
1751	0.647484	0.516098	0.428283	1.01058	0.793239	0.807755
1759	0.64868	0.517873	0.427054	1.0121	0.79461	0.813125
1767	0.647882	0.520428	0.428182	1.01352	0.799084	0.816549
1775	0.646831	0.521103	0.428911	1.01313	0.798852	0.81946
1783	0.645506	0.522464	0.431579	1.01248	0.802039	0.815994
1791	0.64759	0.524449	0.433524	1.0157	0.80186	0.817204
1799	0.644797	0.524443	0.433009	1.01828	0.80494	0.825235
1807	0.64897	0.527157	0.435771	1.01199	0.811291	0.824711
1815	0.64695	0.532128	0.434347	1.01533	0.810062	0.830052
1823	0.646226	0.533716	0.438175	1.01479	0.815449	0.833961
1831	0.646231	0.530404	0.439375	1.01414	0.816721	0.833995
1839	0.648351	0.537195	0.441615	1.0167	0.820012	0.837413
1847	0.642815	0.535591	0.438433	1.01354	0.820309	0.839143
1855	0.641397	0.538962	0.441297	1.01645	0.825472	0.844152
1863	0.643753	0.539142	0.443385	1.01551	0.825875	0.846124
1871	0.640297	0.54447	0.443756	1.01687	0.823464	0.84508
1879	0.639898	0.546745	0.443297	1.01776	0.827354	0.848566
1887	0.643106	0.54668	0.446461	1.01668	0.83013	0.853444
1895	0.641433	0.545157	0.447302	1.016	0.832172	0.853308
1903	0.642029	0.550641	0.448589	1.01738	0.837456	0.857946
1911	0.640863	0.549501	0.450638	1.01884	0.838573	0.858734
1919	0.639648	0.552061	0.451913	1.01899	0.836013	0.861477
1927	0.640269	0.552644	0.454051	1.01457	0.841838	0.865466
1935	0.63866	0.554641	0.452812	1.01895	0.843376	0.867517
1943	0.639973	0.5567	0.455556	1.01798	0.844746	0.866443
1951	0.638085	0.559534	0.457837	1.01704	0.848048	0.87332
1959	0.636657	0.559072	0.458877	1.01605	0.851947	0.875963
1967	0.637734	0.560651	0.458165	1.01554	0.851158	0.876166
1975	0.639204	0.562426	0.457496	1.01872	0.852728	0.877705
1983	0.63379	0.566462	0.460413	1.0185	0.855246	0.878988
1991	0.637021	0.562968	0.461267	1.0181	0.855764	0.879767
1999	0.634331	0.569472	0.46679	1.01775	0.859344	0.885602
2007	0.636181	0.570223	0.466688	1.01671	0.860601	0.890024
2015	0.634524	0.571832	0.468596	1.01817	0.861049	0.890068
2023	0.635975	0.574811	0.46838	1.01393	0.864289	0.892554
2031	0.631855	0.576728	0.46936	1.01882	0.865695	0.894398
2039	0.633809	0.576616	0.469904	1.01411	0.866531	0.897856
2047	0.634089	0.577526	0.471448	1.01665	0.870095	0.897218
2055	0.633768	0.579102	0.473378	1.0149	0.871059	0.899827
2063	0.63131	0.581844	0.473179	1.01945	0.873502	0.904197
2071	0.627412	0.583984	0.473305	1.01487	0.874252	0.904936
2079	0.629381	0.584237	0.474529	1.01606	0.876751	0.907246
2087	0.627888	0.586599	0.47764	1.0166	0.874668	0.910511
2095	0.628576	0.585778	0.478746	1.01267	0.878074	0.910751
2103	0.628846	0.588406	0.479176	1.01328	0.881452	0.912313
2111	0.627049	0.591528	0.478305	1.0154	0.885824	0.914222
2119	0.627182	0.589697	0.480431	1.0123	0.88106	0.916373
2127	0.625739	0.592755	0.481048	1.01552	0.888175	0.91605
2135	0.626538	0.591288	0.483387	1.01524	0.888331	0.92076
2143	0.625216	0.595973	0.48379	1.00739	0.895353	0.92557
2151	0.623933	0.595913	0.484824	1.0125	0.888825	0.922593
2159	0.621716	0.597079	0.484403	1.01209	0.892922	0.924749
2167	0.618844	0.597824	0.487324	1.01149	0.892807	0.929723
2175	0.621236	0.602082	0.490559	1.01322	0.894729	0.931277
2183	0.619017	0.602012	0.488761	1.00953	0.894405	0.927984
2191	0.622077	0.604457	0.489227	1.01047	0.898507	0.932493
2199	0.621028	0.599855	0.49129	1.00727	0.900234	0.933926
2207	0.618475	0.602198	0.493491	1.00939	0.900406	0.936509
2215	0.620523	0.606675	0.492862	1.01284	0.905012	0.93784
2223	0.61601	0.607831	0.495204	1.00972	0.907137	0.941699
2231	0.614628	0.609656	0.498018	1.00997	0.904793	0.940453
2239	0.617142	0.61023	0.497868	1.00898	0.906766	0.945937
2247	0.618298	0.613182	0.499222	1.00807	0.911155	0.943924
2255	0.616248	0.613943	0.498263	1.00926	0.910701	0.942352
2263	0.615035	0.613964	0.499791	1.00788	0.912315	0.947424
2271	0.615093	0.613333	0.497464	1.00851	0.913078	0.949745
2279	0.613734	0.616713	0.504479	1.00491	0.912841	0.949512
2287	0.612217	0.616892	0.50099	1.00434	0.912433	0.952604
2295	0.610437	0.621814	0.504382	1.0016	0.918378	0.955523
2303	0.611128	0.622812	0.498248	1.00351	0.921771	0.959506
2311	0.609467	0.620132	0.503942	1.00423	0.923267	0.958548
2319	0.609803	0.625049	0.506708	1.00355	0.92337	0.95803
2327	0.609443	0.624053	0.506427	1.00431	0.922444	0.960934
2335	0.607658	0.624293	0.506937	1.00348	0.927512	0.962003
2343	0.607947	0.62728	0.509056	0.999845	0.925833	0.963508
2351	0.606297	0.627615	0.511616	1.00324	0.923648	0.965839
2359	0.60768	0.631087	0.509648	1.00077	0.930374	0.966027
2367	0.60768	0.631875	0.509044	1.00077	0.92941	0.965722
2375	0.60768	0.630029	0.513767	1.00077	0.929332	0.965803
2383	0.60768	0.632016	0.512293	1.00077	0.931743	0.968188
2391	0.60768	0.634492	0.514931	1.00077	0.930023	0.971896
2399	0.60768	0.635136	0.514444	1.00077	0.931991	0.968626
2407	0.60768	0.635605	0.516382	1.00077	0.935064	0.975357
2415	0.60768	0.639653	0.516533	1.00077	0.934618	0.973748
2423	0.60768	0.639294	0.516809	1.00077	0.936581	0.976601
2431	0.60768	0.642028	0.517147	1.00077	0.935959	0.978366
2439	0.60768	0.641989	0.518928	1.00077	0.939571	0.973709
2447	0.60768	0.643325	0.518709	1.00077	0.941339	0.980762
2455	0.60768	0.642701	0.521381	1.00077	0.942235	0.98009
2463	0.60768	0.644646	0.522574	1.00077	0.940484	0.984148
2471	0.60768	0.645202	0.521516	1.00077	0.945612	0.983593
2479	0.60768	0.646866	0.522415	1.00077	0.948426	0.985947
2487	0.60768	0.648702	0.52244	1.00077	0.946005	0.987147
2495	0.60768	0.650707	0.52557	1.00077	0.945255	0.987064
2503	0.60768	0.649359	0.526677	1.00077	0.949127	0.9904
2511	0.60768	0.650907	0.530248	1.00077	0.944898	0.988972
2519	0.60768	0.649807	0.528101	1.00077	0.95076	0.990017
2527	0.60768	0.654793	0.528443	1.00077	0.953052	0.993685
2535	0.60768	0.655001	0.526277	1.00077	0.951947	0.995409
2543	0.60768	0.654653	0.531685	1.00077	0.952559	0.996209
2551	0.60768	0.655009	0.530179	1.00077	0.952898	0.997553
2559	0.60768	0.656408	0.533489	1.00077	0.954828	0.995164
2567	0.60768	0.655386	0.531352	1.00077	0.952505	0.998864
2575	0.60768	0.655634	0.531969	1.00077	0.955169	1.00122
2583	0.60768	0.660608	0.535125	1.00077	0.955264	0.999773
2591	0.60768	0.661524	0.530721	1.00077	0.956775	1.00178
2599	0.60768	0.659167	0.532247	1.00077	0.954978	0.998771
2607	0.60768	0.663346	0.536067	1.00077	0.95992	1.00041
2615	0.60768	0.664484	0.534625	1.00077	0.957165	1.00254
2623	0.60768	0.662938	0.540137	1.00077	0.964662	1.00445
2631	0.60768	0.66743	0.538216	1.00077	0.964288	1.00403
2639	0.60768	0.664373	0.537466	1.00077	0.963983	1.00507
2647	0.60768	0.665053	0.539894	1.00077	0.96593	1.00326
2655	0.60768	0.666893	0.537366	1.00077	0.963707	1.00659
2663	0.60768	0.668464	0.542605	1.00077	0.963024	1.00778
2671	0.60768	0.669299	0.540803	1.00077	0.965427	1.01096
2679	0.60768	0.669125	0.538093	1.00077	0.968167	1.01128
2687	0.60768	0.667904	0.543545	1.00077	0.964019	1.0105
2695	0.60768	0.67427	0.541536	1.00077	0.969206	1.01317
2703	0.60768	0.674013	0.544295	1.00077	0.967633	1.01155
2711	0.60768	0.670688	0.543824	1.00077	0.968005	1.01561
2719	0.60768	0.672622	0.544257	1.00077	0.969195	1.01582
2727	0.60768	0.677228	0.545821	1.00077	0.969099	1.01516
2735	0.60768	0.674848	0.544738	1.00077	0.971076	1.01656
2743	0.60768	0.677319	0.547193	1.00077	0.971529	1.01466
2751	0.60768	0.679095	0.548154	1.00077	0.973334	1.01966
2759	0.60768	0.678221	0.546743	1.00077	0.972036	1.02215
2767	0.60768	0.680179	0.548938	1.00077	0.976137	1.01684
2775	0.60768	0.681103	0.551011	1.00077	0.972013	1.02166
2783	0.60768	0.684485	0.549842	1.00077	0.976656	1.02165
2791	0.60768	0.680225	0.554011	1.00077	0.978935	1.01816
2799	0.60768	0.682113	0.550311	1.00077	0.979098	1.02013

## Sheet: Fig. 3d
Fig. 3d. MitoLuc import traces after a time course of precursor trapping
Time (seconds)	No MTX	48 MTX	4h MTX	2h MTX	1h MTX	10 min MTX
0	0	0	0	0	0	0
6	0.001453	-0.03779	0.017442	0.005814	0.030523	0.074128
12	0.011628	-0.0189	-0.00727	-0.00436	0.02907	0.027616
18	0.018895	0.001453	0.017442	-0.00145	0.030523	0.027616
24	0.017442	0.00436	0.011628	0.017442	0.02907	0.084302
30	0.042151	0.034884	0.03343	0.026163	0.042151	0.075581
36	0.069767	0.00436	0.023256	0	0.068314	0.094477
42	0.06686	0.010174	0.020349	-0.00727	0.069767	0.12064
48	0.063953	0.023256	0.046512	0.021802	0.053779	0.090116
54	0.0625	0.05814	0.042151	0.010174	0.071221	0.117733
60	0.09157	0.050872	0.09593	0.024709	0.139535	0.146802
66	0.138081	0.05814	0.05814	0.036337	0.100291	0.127907
72	0.122093	0.050872	0.113372	0.031977	0.114826	0.114826
78	0.087209	0.059593	0.068314	0.030523	0.122093	0.164244
84	0.101744	0.100291	0.055233	0.039244	0.140988	0.139535
90	0.18314	0.055233	0.097384	0.001453	0.164244	0.167151
96	0.149709	0.065407	0.097384	0.026163	0.159884	0.197674
102	0.155523	0.12064	0.130814	0.040698	0.178779	0.25
108	0.146802	0.098837	0.100291	0.02907	0.197674	0.1875
114	0.18314	0.104651	0.167151	0.055233	0.228198	0.238372
120	0.19186	0.117733	0.09593	0.06686	0.165698	0.251453
126	0.177326	0.155523	0.12936	0.046512	0.213663	0.223837
132	0.184593	0.098837	0.133721	0.036337	0.215116	0.228198
138	0.171512	0.133721	0.190407	0.047965	0.236919	0.238372
144	0.177326	0.074128	0.186047	0.065407	0.257267	0.206395
191	0.167151	0.133721	0.142442	0.077035	0.228198	0.274709
198	0.181686	0.12936	0.098837	0.052326	0.293605	0.251453
204	0.207849	0.167151	0.146802	0.068314	0.210756	0.267442
210	0.186047	0.146802	0.161337	0.056686	0.260174	0.255814
216	0.204942	0.110465	0.24564	0.065407	0.263081	0.258721
222	0.242733	0.210756	0.178779	0.063953	0.286337	0.321221
228	0.229651	0.171512	0.19186	0.059593	0.274709	0.300872
234	0.225291	0.098837	0.175872	0.05814	0.331395	0.350291
240	0.25436	0.140988	0.218023	0.061047	0.3125	0.321221
246	0.306686	0.193314	0.264535	0.072674	0.264535	0.286337
252	0.27907	0.174419	0.300872	0.056686	0.325581	0.417151
258	0.293605	0.19186	0.209302	0.039244	0.335756	0.290698
264	0.299419	0.21657	0.25	0.088663	0.287791	0.319767
270	0.319767	0.18314	0.281977	0.06686	0.353198	0.315407
276	0.353198	0.175872	0.293605	0.077035	0.338663	0.318314
282	0.311047	0.199128	0.22093	0.125	0.353198	0.430233
289	0.257267	0.204942	0.226744	0.09593	0.30814	0.332849
295	0.343023	0.194767	0.264535	0.090116	0.340116	0.4375
301	0.347384	0.232558	0.244186	0.094477	0.319767	0.468023
307	0.331395	0.204942	0.258721	0.090116	0.347384	0.475291
313	0.350291	0.260174	0.27907	0.107558	0.389535	0.422965
319	0.361919	0.193314	0.313953	0.088663	0.34593	0.417151
325	0.4375	0.213663	0.270349	0.093023	0.359012	0.412791
331	0.390988	0.261628	0.393895	0.101744	0.34593	0.411337
337	0.31686	0.244186	0.350291	0.101744	0.390988	0.431686
343	0.399709	0.277616	0.289244	0.12064	0.360465	0.534884
349	0.449128	0.284884	0.34593	0.139535	0.4375	0.508721
355	0.417151	0.210756	0.399709	0.117733	0.450581	0.428779
361	0.468023	0.284884	0.359012	0.152616	0.34593	0.485465
367	0.411337	0.313953	0.337209	0.069767	0.415698	0.462209
373	0.412791	0.212209	0.313953	0.15843	0.436047	0.498547
380	0.488372	0.268895	0.334302	0.126453	0.449128	0.611919
386	0.478198	0.284884	0.399709	0.12064	0.418605	0.452035
392	0.526163	0.270349	0.399709	0.127907	0.463663	0.415698
398	0.527616	0.297965	0.353198	0.168605	0.454942	0.613372
404	0.553779	0.242733	0.34593	0.148256	0.476744	0.536337
410	0.482558	0.274709	0.524709	0.139535	0.569767	0.502907
416	0.49564	0.290698	0.395349	0.142442	0.479651	0.497093
422	0.521802	0.338663	0.393895	0.110465	0.507267	0.518895
428	0.452035	0.325581	0.526163	0.130814	0.479651	0.600291
434	0.479651	0.353198	0.459302	0.174419	0.505814	0.606105
440	0.547965	0.357558	0.469477	0.117733	0.498547	0.577035
446	0.568314	0.30814	0.359012	0.101744	0.534884	0.556686
452	0.536337	0.37936	0.452035	0.177326	0.508721	0.697674
458	0.579942	0.315407	0.414244	0.171512	0.665698	0.549419
464	0.510174	0.373547	0.444767	0.142442	0.521802	0.603198
471	0.56686	0.332849	0.488372	0.186047	0.616279	0.577035
477	0.555233	0.37064	0.418605	0.165698	0.555233	0.62064
483	0.537791	0.324128	0.4375	0.127907	0.497093	0.675872
489	0.482558	0.37936	0.44186	0.143895	0.574128	0.611919
495	0.491279	0.344477	0.468023	0.12936	0.613372	0.664244
501	0.613372	0.344477	0.473837	0.152616	0.571221	0.636628
507	0.556686	0.359012	0.530523	0.136628	0.569767	0.572674
513	0.569767	0.338663	0.514535	0.172965	0.526163	0.540698
519	0.521802	0.324128	0.530523	0.113372	0.501453	0.606105
525	0.600291	0.363372	0.5	0.175872	0.559593	0.655523
531	0.630814	0.350291	0.486919	0.171512	0.614826	0.582849
537	0.616279	0.449128	0.457849	0.188953	0.553779	0.648256
543	0.635174	0.398256	0.526163	0.155523	0.610465	0.635174
549	0.543605	0.366279	0.604651	0.122093	0.539244	0.686047
555	0.668605	0.361919	0.59157	0.159884	0.594477	0.607558
562	0.56686	0.44186	0.520349	0.193314	0.659884	0.665698
568	0.674419	0.372093	0.515988	0.190407	0.633721	0.622093
574	0.597384	0.424419	0.526163	0.202035	0.537791	0.688953
580	0.671512	0.328488	0.540698	0.151163	0.633721	0.62064
586	0.700581	0.375	0.582849	0.149709	0.542151	0.579942
592	0.674419	0.356105	0.668605	0.197674	0.568314	0.638081
598	0.62064	0.447674	0.632267	0.21657	0.731105	0.665698
604	0.719477	0.40407	0.549419	0.146802	0.659884	0.627907
610	0.722384	0.508721	0.482558	0.171512	0.585756	0.677326
616	0.710756	0.450581	0.614826	0.164244	0.688953	0.655523
622	0.667151	0.396802	0.488372	0.167151	0.662791	0.65843
628	0.680233	0.360465	0.578488	0.190407	0.633721	0.675872
634	0.700581	0.428779	0.632267	0.202035	0.610465	0.734012
640	0.742733	0.454942	0.600291	0.162791	0.49564	0.704942
646	0.579942	0.52907	0.585756	0.204942	0.732558	0.725291
652	0.723837	0.456395	0.587209	0.177326	0.713663	0.693314
659	0.601744	0.436047	0.62936	0.209302	0.667151	0.844477
665	0.71657	0.431686	0.613372	0.21657	0.722384	0.670058
671	0.688953	0.34157	0.590116	0.213663	0.617733	0.688953
677	0.748547	0.369186	0.574128	0.219477	0.675872	0.636628
683	0.765988	0.469477	0.661337	0.200581	0.625	0.734012
689	0.780523	0.5	0.609012	0.19186	0.704942	0.71657
695	0.755814	0.465116	0.626453	0.177326	0.667151	0.719477
701	0.792151	0.450581	0.582849	0.184593	0.735465	0.709302
707	0.784884	0.420058	0.607558	0.19186	0.707849	0.790698
713	0.700581	0.382267	0.563953	0.219477	0.752907	0.818314
719	0.84593	0.518895	0.568314	0.234012	0.677326	0.735465
725	0.780523	0.547965	0.619186	0.199128	0.741279	0.636628
731	0.811047	0.572674	0.604651	0.239826	0.718023	0.703488
737	0.824128	0.492733	0.565407	0.197674	0.604651	0.861919
743	0.739826	0.443314	0.718023	0.226744	0.684593	0.800872
750	0.664244	0.473837	0.574128	0.174419	0.825581	0.777616
756	0.712209	0.552326	0.52907	0.19186	0.747093	0.761628
762	0.890988	0.540698	0.630814	0.236919	0.767442	0.838663
768	0.732558	0.484012	0.627907	0.235465	0.693314	0.74564
774	0.803779	0.444767	0.704942	0.19186	0.688953	0.786337
780	0.802326	0.459302	0.65843	0.236919	0.579942	0.77907
786	0.834302	0.552326	0.719477	0.218023	0.719477	0.690407
792	0.786337	0.438953	0.665698	0.202035	0.795058	0.715116
798	0.877907	0.459302	0.767442	0.25	0.77907	0.805233
804	0.751453	0.456395	0.728198	0.219477	0.744186	0.760174
810	0.793605	0.482558	0.699128	0.159884	0.656977	0.828488
816	0.892442	0.422965	0.697674	0.295058	0.719477	0.821221
822	0.774709	0.492733	0.735465	0.209302	0.72093	0.761628
828	0.75	0.523256	0.667151	0.206395	0.729651	0.675872
834	0.757267	0.430233	0.672965	0.213663	0.771802	0.867733
841	0.825581	0.488372	0.670058	0.219477	0.767442	0.704942
847	0.844477	0.491279	0.659884	0.229651	0.723837	0.774709
853	0.776163	0.590116	0.715116	0.251453	0.781977	0.757267
859	0.859012	0.579942	0.706395	0.22093	0.75436	0.686047
865	0.880814	0.539244	0.606105	0.241279	0.715116	0.831395
871	0.770349	0.468023	0.585756	0.244186	0.825581	0.789244
877	0.831395	0.594477	0.744186	0.242733	0.752907	0.696221
883	0.94186	0.550872	0.619186	0.247093	0.77907	0.797965
889	0.761628	0.462209	0.693314	0.194767	0.72093	0.815407
895	0.790698	0.575581	0.723837	0.252907	0.741279	0.825581
901	0.877907	0.481105	0.633721	0.213663	0.834302	0.825581
907	0.946221	0.555233	0.672965	0.229651	0.774709	0.738372
913	0.857558	0.457849	0.62936	0.225291	0.719477	0.856105
919	0.81686	0.537791	0.71657	0.303779	0.773256	0.742733
925	0.840116	0.555233	0.649709	0.255814	0.767442	0.854651
932	0.861919	0.456395	0.667151	0.25	0.797965	0.872093
938	0.90407	0.505814	0.699128	0.251453	0.732558	0.809593
944	0.822674	0.571221	0.764535	0.260174	0.665698	0.780523
950	0.885174	0.536337	0.68314	0.271802	0.777616	0.767442
956	0.84593	0.581395	0.722384	0.181686	0.768895	0.844477
962	0.763081	0.5	0.630814	0.257267	0.81686	0.819767
968	0.899709	0.585756	0.681686	0.231105	0.787791	0.777616
974	0.909884	0.550872	0.655523	0.261628	0.735465	0.796512
980	0.949128	0.617733	0.630814	0.257267	0.87936	0.827035
986	0.748547	0.473837	0.738372	0.231105	0.797965	0.813953
992	0.771802	0.555233	0.74564	0.210756	0.768895	0.84157
998	0.931686	0.588663	0.728198	0.268895	0.829942	0.755814
1004	0.97093	0.632267	0.613372	0.242733	0.803779	0.815407
1010	0.90407	0.603198	0.773256	0.222384	0.895349	0.802326
1016	0.965116	0.556686	0.771802	0.267442	0.795058	0.811047
1022	0.950581	0.521802	0.568314	0.236919	0.789244	0.65843
1029	0.944767	0.542151	0.739826	0.265988	0.821221	0.781977
1035	0.962209	0.579942	0.710756	0.268895	0.877907	0.87064
1041	0.863372	0.556686	0.736919	0.274709	0.789244	0.837209
1047	0.755814	0.649709	0.675872	0.347384	0.819767	0.827035
1053	0.93314	0.518895	0.65407	0.190407	0.793605	0.813953
1059	0.925872	0.565407	0.729651	0.219477	0.805233	0.87936
1065	0.857558	0.59157	0.670058	0.255814	0.65843	0.847384
1071	0.905523	0.664244	0.659884	0.231105	0.837209	0.895349
1077	0.931686	0.623547	0.789244	0.236919	0.899709	0.869186
1083	0.861919	0.65407	0.770349	0.244186	0.860465	0.834302
1089	0.930233	0.530523	0.678779	0.252907	0.738372	0.866279
1095	1.10465	0.651163	0.725291	0.252907	0.80814	0.805233
1101	0.876453	0.536337	0.758721	0.271802	0.748547	0.818314
1107	0.853198	0.617733	0.767442	0.248547	0.729651	0.888081
1113	0.994186	0.619186	0.821221	0.260174	0.829942	0.848837
1120	0.864826	0.582849	0.723837	0.193314	0.734012	0.819767
1126	0.915698	0.609012	0.74564	0.223837	0.712209	0.818314
1132	0.914244	0.574128	0.797965	0.25436	0.728198	0.965116
1138	0.96657	0.62936	0.651163	0.186047	0.864826	0.877907
1144	0.917151	0.681686	0.829942	0.210756	0.824128	0.84157
1150	0.927326	0.549419	0.74564	0.277616	0.75	0.789244
1156	0.944767	0.585756	0.800872	0.268895	0.827035	0.906977
1162	0.988372	0.598837	0.703488	0.260174	0.793605	0.856105
1168	0.844477	0.62064	0.768895	0.28343	0.789244	0.761628
1174	1.02471	0.688953	0.781977	0.22093	0.843023	0.949128
1180	0.847384	0.610465	0.735465	0.263081	0.84157	0.848837
1186	0.93314	0.62064	0.748547	0.225291	0.811047	0.799419
1192	0.873547	0.616279	0.728198	0.210756	0.864826	0.776163
1198	0.854651	0.571221	0.813953	0.257267	0.729651	0.867733
1204	0.962209	0.607558	0.81686	0.267442	0.742733	0.767442
1211	0.854651	0.614826	0.765988	0.25436	0.899709	0.851744
1217	0.909884	0.65407	0.837209	0.261628	0.797965	0.902616
1223	0.859012	0.577035	0.726744	0.247093	0.761628	0.880814
1229	0.975291	0.585756	0.675872	0.238372	0.889535	0.885174
1235	0.954942	0.590116	0.71657	0.213663	0.757267	0.853198
1241	0.94186	0.645349	0.789244	0.264535	0.767442	0.843023
1247	0.986919	0.582849	0.901163	0.300872	0.9375	0.790698
1253	0.988372	0.672965	0.777616	0.235465	0.789244	0.751453
1259	0.909884	0.59157	0.77907	0.223837	0.921512	0.959302
1265	0.880814	0.662791	0.739826	0.257267	0.747093	0.834302
1271	0.867733	0.632267	0.75436	0.260174	0.768895	0.920058
1277	0.938953	0.706395	0.664244	0.25	0.796512	0.863372
1283	0.872093	0.770349	0.748547	0.268895	0.851744	0.674419
1289	0.965116	0.587209	0.819767	0.263081	0.719477	0.863372
1295	0.747093	0.584302	0.8125	0.244186	0.786337	0.847384
1302	1.05959	0.638081	0.761628	0.260174	0.732558	0.731105
1308	0.921512	0.69186	0.867733	0.248547	0.863372	0.864826
1314	0.96657	0.574128	0.811047	0.297965	0.813953	0.824128
1320	1.00872	0.699128	0.684593	0.303779	0.80814	0.93314
1326	0.943314	0.638081	0.795058	0.232558	0.770349	0.843023
1332	0.946221	0.68314	0.723837	0.271802	0.757267	0.773256
1338	0.857558	0.623547	0.838663	0.297965	0.84593	0.765988
1344	0.922965	0.607558	0.84157	0.315407	0.917151	0.861919
1350	0.853198	0.536337	0.81686	0.196221	0.840116	0.892442
1356	1.00872	0.611919	0.72093	0.280523	0.827035	0.742733
1362	0.909884	0.670058	0.760174	0.311047	0.861919	0.8125
1368	0.968023	0.681686	0.69186	0.226744	0.860465	0.899709
1374	0.867733	0.640988	0.75	0.280523	0.760174	0.799419
1380	0.885174	0.646802	0.800872	0.219477	0.87064	0.829942
1386	0.893895	0.728198	0.827035	0.215116	0.84593	0.800872
1393	1.01744	0.565407	0.784884	0.289244	0.81686	0.892442
1399	0.931686	0.715116	0.831395	0.252907	0.893895	0.84593
1405	0.997093	0.678779	0.936047	0.223837	0.763081	0.712209
1411	0.925872	0.632267	0.722384	0.273256	0.84157	0.715116
1417	0.988372	0.617733	0.802326	0.223837	0.75	0.851744
1423	0.946221	0.748547	0.725291	0.231105	0.876453	0.840116
1429	1.07267	0.729651	0.763081	0.241279	0.792151	0.829942
1435	0.989826	0.751453	0.763081	0.261628	0.811047	0.696221
1441	0.975291	0.699128	0.773256	0.281977	0.819767	0.728198
1447	0.931686	0.626453	0.77907	0.207849	0.805233	0.857558
1453	0.928779	0.790698	0.747093	0.271802	0.736919	0.795058
1459	0.965116	0.675872	0.765988	0.223837	0.822674	0.771802
1465	0.886628	0.787791	0.786337	0.284884	0.867733	0.815407
1471	0.888081	0.635174	0.789244	0.235465	0.751453	0.892442
1477	1.05669	0.623547	0.790698	0.265988	0.75	0.789244
1484	0.954942	0.684593	0.767442	0.306686	0.844477	0.790698
1490	0.960756	0.752907	0.818314	0.202035	0.914244	0.713663
1496	0.90407	0.572674	0.800872	0.271802	0.789244	0.854651
1502	0.963663	0.715116	0.90407	0.194767	0.825581	0.829942
1508	0.87064	0.659884	0.786337	0.251453	0.925872	0.84157
1514	0.93314	0.777616	0.844477	0.232558	0.906977	0.813953
1520	0.876453	0.734012	0.811047	0.251453	0.837209	0.752907
1526	0.934593	0.65407	0.853198	0.297965	0.681686	0.741279
1532	1.00581	0.670058	0.774709	0.257267	0.802326	0.735465
1538	0.840116	0.825581	0.668605	0.232558	0.696221	0.840116
1544	0.857558	0.747093	0.873547	0.295058	0.831395	0.848837
1550	0.87064	0.748547	0.825581	0.241279	0.847384	0.860465
1556	0.899709	0.723837	0.831395	0.286337	0.744186	0.809593
1562	0.861919	0.729651	0.835756	0.231105	0.748547	0.825581
1568	0.829942	0.710756	0.739826	0.261628	0.768895	0.776163
1574	0.829942	0.610465	0.828488	0.255814	0.818314	0.838663
1581	0.982558	0.704942	0.713663	0.236919	0.813953	0.742733
1587	0.854651	0.726744	0.723837	0.197674	0.755814	0.880814
1593	0.985465	0.75436	0.831395	0.238372	0.765988	0.770349
1599	0.877907	0.747093	0.80814	0.260174	0.768895	0.707849
1605	0.912791	0.773256	0.71657	0.263081	0.863372	0.792151
1611	0.927326	0.732558	0.703488	0.225291	0.861919	0.800872
1617	0.829942	0.655523	0.888081	0.219477	0.946221	0.835756
1623	0.921512	0.789244	0.815407	0.232558	0.78343	0.792151
1629	0.77907	0.781977	0.764535	0.22093	0.851744	0.755814
1635	0.906977	0.761628	0.795058	0.25	0.819767	0.773256
1641	0.944767	0.850291	0.824128	0.199128	0.825581	0.819767
1647	0.925872	0.763081	0.773256	0.27907	0.734012	0.792151
1653	0.815407	0.693314	0.851744	0.265988	0.796512	0.734012
1659	0.911337	0.662791	0.786337	0.252907	0.84157	0.767442
1665	0.803779	0.755814	0.81686	0.263081	0.744186	0.75436
1672	0.805233	0.844477	0.768895	0.273256	0.856105	0.825581
1678	0.831395	0.805233	0.856105	0.268895	0.726744	0.751453
1684	0.982558	0.699128	0.712209	0.251453	0.767442	0.789244
1690	0.885174	0.709302	0.893895	0.289244	0.757267	0.78343
1696	0.876453	0.729651	0.81686	0.207849	0.68314	0.77907
1702	0.873547	0.626453	0.758721	0.303779	0.918605	0.742733

## Sheet: Fig. 3e
Fig. 3e. Import amplitude from MitoLuc import traces after in-cell precursor trapping time course
			+MTS +MTX (trap time course)
	No trap (+MTS -MTX)	Chronic trap (+MTS +MTX 48h)	4h	2h	1h	10 min
	1	1.24217	1.34447	0.553653	1.35908	1.38622
	1	1.31447	1.13947	0.543421	0.968421	1.14605
	1	1.12934	0.766409	0.46139	0.650579	1.12162
AVERAGE	1	1.22866	1.08345	0.519488	0.992694	1.21797
STDEV	0	0.0933013	0.293073	0.0505738	0.354874	0.146225

## Sheet: Fig. 4b
Fig. 4b. Quantification of the proportion of transfected cells with protrusions
	-MTS -MTX				-MTS +MTX				+MTS -MTX				+MTS +MTX
HeLaGAL	18.75	30	33.3333	16.6667	18.1818	33.3333	16.6667	50	20	26.087	28.5714	20	38.0952	87.5	66.6667	71.4286
HeLaGLU	20	22.46	30.5	15.6	30	37.5	25	22.2222	22.2222	20.125	21.185	16.234	25	40	22.222	33.333

## Sheet: Fig. 4d
Fig. 4d. Quantification of the proportion of HeLaGAL cells, subjected to chronic precursor trapping, with protrusions following incubation for 48 h in the absence (vehicle; DMSO only) or presence of 100 nM nocodazole.
Vehicle	Nocodazole
69.23	14.29
70.59	20
84.62	16.67

[truncated: 10 more sheets: Fig. 6a, Fig. 6b, Fig. 6c, Fig. 6d, Fig. 6e, Supp. Fig. 1a-c, Supp. Fig. 2, Supp. Fig. 3b, Supp. Fig 4b, c, Supp. Fig. 7]
